# Supplementary material for: Screening and Analysis of Possible Drugs Binding to PDGFRα: A Molecular Modeling Study
Source: Int J Mol Sci. 2023 Jun 1;24(11):9623. doi: 10.3390/ijms24119623 (PMC10253372; doi:10.3390/ijms24119623)
Supplement: Supplementary file 1 [file ijms-24-09623-s001.zip]

Archive with 6 entries (6 files):
- ijms-2283730-supplementary Figure S1 and Table legend.pdf
- TableS1_Diverselib.csv
- TableS2_Drugslib.csv
- TableS3_FOODlib.csv
- TableS4_iPPIlib.csv
- TableS5_NPlib.csv
