# Supplementary material for: Screening and Analysis of Possible Drugs Binding to PDGFRα: A Molecular Modeling Study
Source: Int J Mol Sci. 2023 Jun 1;24(11):9623. doi: 10.3390/ijms24119623 (PMC10253372; doi:10.3390/ijms24119623)
Supplement: Supplementary file 1 [file ijms-24-09623-s001.zip › TableS1_Diverselib.csv]

Diverse-lib
Compound	Model ID	Energy	nRot	Library	isLeadLike	HBA	HBD	LogP	MW	TPSA
24824231_Intermediate	1	-12.0	3	diverse-lib	Y	5	2	2.74	330.33676	75.27
17509499_Intermediate	1	-11.8	4	diverse-lib	Y	6	1	3.68	433.4548432	99.65
26628801_Intermediate	1	-11.8	1	diverse-lib	Y	4	1	3.65	315.32212	59.3
24395633_Intermediate	1	-11.6	3	diverse-lib	Y	6	0	3.72	411.5172	92.67
89855589_Intermediate	1	-11.6	3	diverse-lib	Y	6	1	3.81	370.6673496	91.99
124897295_Intermediate	1	-11.6	0	diverse-lib	Y	1	0	3.1	244.28728	17.07
4258397_Intermediate	1	-11.5	2	diverse-lib	Y	5	1	2.24	370.230396	66.48
26620883_Intermediate	1	-11.5	2	diverse-lib	Y	4	1	3.43	303.31142	55.4
121285581_Intermediate	1	-11.5	1	diverse-lib	Y	5	1	2.39	302.32996	60.46
24374890_Intermediate	1	-11.4	5	diverse-lib	Y	7	2	3.94	432.4949	113
17413860_Intermediate	1	-11.4	5	diverse-lib	Y	5	1	3.93	375.44358	96.26
17433776_Intermediate	1	-11.4	4	diverse-lib	Y	7	0	3.55	351.30962	102.33
24338220_Intermediate	1	-11.3	4	diverse-lib	Y	5	0	3.84	337.36916	63.68
24334243_Intermediate	1	-11.3	1	diverse-lib	Y	5	2	2.64	289.28814	82.74
26646684_Accepted	1	-11.3	5	diverse-lib	Y	7	1	3.52	378.3565032	94.05
24832816_Intermediate	1	-11.3	3	diverse-lib	Y	6	1	2.14	351.37912	104.14
24269119_Intermediate	1	-11.3	2	diverse-lib	Y	4	1	3.69	326.2968864	61.45
26663237_Intermediate	1	-11.2	3	diverse-lib	Y	5	1	3.89	329.352	68.02
49819902_Intermediate	1	-11.2	6	diverse-lib	Y	7	2	3.64	447.90864	108.67
24370700_Intermediate	1	-11.2	2	diverse-lib	Y	6	1	3.15	354.74394	85.19
4260273_Intermediate	1	-11.2	3	diverse-lib	Y	7	1	3.23	377.39326	82.45
26646724_Intermediate	1	-11.2	5	diverse-lib	Y	7	1	2.98	393.43572	98.23
24276382_Intermediate	1	-11.2	2	diverse-lib	Y	5	3	3.35	374.4076464	102.98
24269111_Intermediate	1	-11.2	3	diverse-lib	Y	5	1	3.18	332.35264	72.2
17462275_Intermediate	1	-11.2	3	diverse-lib	Y	5	0	3.94	359.37468	57.53
49667983_Intermediate	1	-11.2	4	diverse-lib	Y	6	2	2.51	334.32546	93.3
7965865_Intermediate	1	-11.2	2	diverse-lib	Y	6	2	3.82	321.33	79.37
24821073_Accepted	1	-11.1	3	diverse-lib	Y	4	1	3.38	305.3273	59.31
26731725_Accepted	1	-11.1	3	diverse-lib	Y	6	1	2.83	356.37734	70.47
22412320_Intermediate	1	-11.1	1	diverse-lib	Y	5	1	2.92	306.31536	63.94
24416751_Intermediate	1	-11.1	4	diverse-lib	Y	7	1	3.81	376.43494	117.32
49734866_Intermediate	1	-11.1	2	diverse-lib	Y	5	1	3.09	335.37972	91.71
4257039_Intermediate	1	-11.1	4	diverse-lib	Y	5	1	3.81	363.43288	91.36
14740683_Intermediate	1	-11.1	7	diverse-lib	Y	7	1	3.48	428.4367	92.78
144095465_Intermediate	1	-11.1	3	diverse-lib	Y	6	1	2.84	341.366	76.46
85146673_Intermediate	1	-11.1	3	diverse-lib	Y	4	2	3.25	305.3273	66.23
26646476_Accepted	1	-11.1	4	diverse-lib	Y	7	1	3.17	375.37738	98.23
49820828_Intermediate	1	-11.0	5	diverse-lib	Y	7	1	3.57	449.49568	99.88
24347270_Intermediate	1	-11.0	7	diverse-lib	Y	7	0	3.81	441.43216	97.82
24808568_Intermediate	1	-11.0	2	diverse-lib	Y	5	1	3.2	353.43806	92.23
24409126_Intermediate	1	-11.0	7	diverse-lib	Y	7	1	2.39	415.44124	81.93
49722457_Intermediate	1	-11.0	7	diverse-lib	Y	5	1	3.8	436.56642	82.96
14736320_Accepted	1	-11.0	3	diverse-lib	Y	5	1	3.96	319.35718	71.51
57263773_Intermediate	1	-11.0	2	diverse-lib	Y	7	1	1.96	351.35598	86.62
24403989_Intermediate	1	-11.0	3	diverse-lib	Y	6	0	3.63	357.2894096	69.63
24417084_Intermediate	1	-11.0	4	diverse-lib	Y	6	1	2.47	413.4172464	69.72
14741922_Intermediate	1	-11.0	2	diverse-lib	Y	4	1	3.33	287.31532	58.64
26730849_Intermediate	1	-11.0	4	diverse-lib	Y	5	2	3.13	343.3274064	67.16
17440322_Intermediate	1	-10.9	3	diverse-lib	Y	6	2	3.17	388.169	99.44
17504779_Intermediate	1	-10.9	3	diverse-lib	Y	6	1	3.65	293.27684	91.57
93577285_Accepted	1	-10.9	0	diverse-lib	Y	3	0	2.91	294.34442	35.53
144116867_Intermediate	1	-10.9	5	diverse-lib	Y	6	1	3.99	378.42922	68.52
24408048_Intermediate	1	-10.9	3	diverse-lib	Y	6	1	3.28	382.84346	76.88
96021329_Intermediate	1	-10.9	4	diverse-lib	Y	6	1	3.76	356.37734	69.16
24781712_Intermediate	1	-10.9	6	diverse-lib	Y	7	2	3.95	405.4265	129.39
14729545_Accepted	1	-10.9	2	diverse-lib	Y	7	0	1.84	432.2464032	70.81
24336015_Intermediate	1	-10.9	2	diverse-lib	Y	4	1	3.58	334.39166	66.91
49824888_Intermediate	1	-10.9	4	diverse-lib	Y	7	1	2.29	371.38384	99.88
26727013_Intermediate	1	-10.9	2	diverse-lib	Y	4	2	2.73	287.31532	57.78
17387802_Intermediate	1	-10.9	2	diverse-lib	Y	5	0	3.46	290.2729	69.13
24350493_Intermediate	1	-10.9	3	diverse-lib	Y	7	1	3.47	350.37122	94.81
49825067_Intermediate	1	-10.9	5	diverse-lib	Y	6	1	2.95	378.42108	81.43
49821910_Intermediate	1	-10.8	5	diverse-lib	Y	6	2	3.38	413.53308	108.56
124756780_Intermediate	1	-10.8	6	diverse-lib	Y	5	2	3.67	382.47598	83.65
24332181_Intermediate	1	-10.8	3	diverse-lib	Y	5	1	2.93	295.28942	68.54
85270520_Intermediate	1	-10.8	5	diverse-lib	Y	7	3	2.22	384.81628	103.95
846961_Accepted	1	-10.8	3	diverse-lib	Y	7	0	2.69	327.34272	73.79
24337116_Intermediate	1	-10.8	3	diverse-lib	Y	4	2	3.38	352.3821232	90.2
17412319_Intermediate	1	-10.8	3	diverse-lib	Y	5	0	3.73	344.74582	57.9
49827567_Intermediate	1	-10.8	6	diverse-lib	Y	6	2	2.98	380.43696	84.5
124349954_Accepted	1	-10.8	5	diverse-lib	Y	5	1	3.46	333.38376	68.02
24832015_Intermediate	1	-10.8	4	diverse-lib	Y	5	2	3.45	341.44728	61.44
24315481_Intermediate	1	-10.8	2	diverse-lib	Y	5	1	3.19	349.4063	95.46
14743561_Intermediate	1	-10.8	4	diverse-lib	Y	6	0	3.59	362.37862	80.48
26651430_Intermediate	1	-10.8	5	diverse-lib	Y	7	1	2.68	363.3451632	85.84
85146737_Accepted	1	-10.8	5	diverse-lib	Y	5	0	3.89	380.3146096	57.9
861924_Accepted	1	-10.8	5	diverse-lib	Y	5	0	3.09	349.42622	47.48
862504_Accepted	1	-10.8	4	diverse-lib	Y	6	0	3.29	330.34006	73.93
85176625_Intermediate	1	-10.8	5	diverse-lib	Y	7	0	3.89	433.4780632	67.52
56318601_Intermediate	1	-10.8	2	diverse-lib	Y	4	1	3.5	330.37982	53.17
24366405_Intermediate	1	-10.7	2	diverse-lib	Y	6	3	4	385.4417	125.79
124948768_Intermediate	1	-10.7	5	diverse-lib	Y	5	1	3.57	409.90856	55.66
26727283_Intermediate	1	-10.7	4	diverse-lib	Y	5	1	3.23	339.38504	64.63
26618372_Accepted	1	-10.7	5	diverse-lib	Y	6	2	3.42	375.3989232	75.6
121286204_Intermediate	1	-10.7	3	diverse-lib	Y	4	1	3.95	349.403	71.62
17516687_Intermediate	1	-10.7	4	diverse-lib	Y	7	1	2.45	394.44692	104.21
26726764_Accepted	1	-10.7	2	diverse-lib	Y	4	0	3.57	282.2691432	48.15
51089199_Intermediate	1	-10.7	4	diverse-lib	Y	6	1	2.42	360.4091	67.35
24793494_Intermediate	1	-10.7	3	diverse-lib	Y	3	0	3.79	307.38624	37.38
24320768_Intermediate	1	-10.7	3	diverse-lib	Y	6	1	1.77	355.41088	106.42
17440604_Intermediate	1	-10.7	4	diverse-lib	Y	5	0	3.39	357.38198	58.33
26647294_Intermediate	1	-10.7	4	diverse-lib	Y	7	2	3.85	394.8111	100.88
57258049_Intermediate	1	-10.7	6	diverse-lib	Y	7	2	2.82	405.44642	95.58
49823381_Intermediate	1	-10.7	6	diverse-lib	Y	6	2	3.48	400.51118	85.15
17514334_Intermediate	1	-10.7	2	diverse-lib	Y	4	3	3.58	300.37544	103.92
47199256_Accepted	1	-10.7	3	diverse-lib	Y	5	1	2.71	299.34762	83.9
125299493_Intermediate	1	-10.7	2	diverse-lib	Y	5	3	2.36	383.4392232	109.05
56319533_Intermediate	1	-10.7	9	diverse-lib	Y	6	2	3.99	416.46906	84.5
24409237_Intermediate	1	-10.7	7	diverse-lib	Y	7	2	3.92	438.52262	150.51
26534807_Intermediate	1	-10.7	8	diverse-lib	Y	7	1	3.63	415.44124	82.45
26631844_Intermediate	1	-10.7	4	diverse-lib	Y	5	1	3.91	357.3588	72.45
17468647_Intermediate	1	-10.7	2	diverse-lib	Y	5	1	2.59	292.28878	64.21
4264056_Intermediate	1	-10.7	4	diverse-lib	Y	6	1	3.24	318.32936	72.28
49829194_Intermediate	1	-10.7	6	diverse-lib	Y	7	2	2.53	387.4263	108.67
17475781_Intermediate	1	-10.7	3	diverse-lib	Y	5	1	3.67	343.7395432	63.99
24376488_Intermediate	1	-10.6	6	diverse-lib	Y	7	3	3.59	400.4299	96.37
24401949_Intermediate	1	-10.6	3	diverse-lib	Y	7	0	2.45	337.37576	75.36
124349974_Intermediate	1	-10.6	0	diverse-lib	Y	3	2	2.46	263.29062	49.33
26634495_Intermediate	1	-10.6	4	diverse-lib	Y	5	1	3.34	369.82478	97.08
3714841_Intermediate	1	-10.6	1	diverse-lib	Y	4	1	2.52	276.28938	57.5
49672022_Intermediate	1	-10.6	6	diverse-lib	Y	7	2	2.73	414.4532632	113
49679929_Intermediate	1	-10.6	3	diverse-lib	Y	5	1	3.94	342.34746	75.02
14735923_Intermediate	1	-10.6	6	diverse-lib	Y	7	1	3.39	395.40524	87
85200123_Intermediate	1	-10.6	4	diverse-lib	Y	6	1	2.5	403.4025064	107.61
24397363_Intermediate	1	-10.6	4	diverse-lib	Y	5	1	3.52	323.38894	58.37
24282846_Intermediate	1	-10.6	2	diverse-lib	Y	6	0	3.3	408.14743	83.2
4261340_Intermediate	1	-10.6	4	diverse-lib	Y	6	0	2.71	417.4969632	69.31
49644058_Intermediate	1	-10.6	3	diverse-lib	Y	3	1	3.98	277.3172	38.33
17464453_Accepted	1	-10.6	2	diverse-lib	Y	4	0	3.04	346.7832432	40.62
57256966_Intermediate	1	-10.6	3	diverse-lib	Y	7	2	3.59	387.81692	95.22
49733680_Intermediate	1	-10.6	5	diverse-lib	Y	7	1	2.11	380.3939	84.94
124896714_Intermediate	1	-10.6	4	diverse-lib	Y	6	1	3.7	349.38316	65.5
24395590_Intermediate	1	-10.6	3	diverse-lib	Y	5	0	3.2	353.3901032	49.58
17514026_Intermediate	1	-10.6	1	diverse-lib	Y	4	0	3.28	268.31044	41.9
24290102_Intermediate	1	-10.6	7	diverse-lib	Y	7	0	3.49	381.37866	89.98
49821201_Accepted	1	-10.6	5	diverse-lib	Y	6	1	2.96	422.92562	84.09
24787985_Intermediate	1	-10.6	1	diverse-lib	Y	4	1	3.56	265.26344	55.23
14728124_Intermediate	1	-10.6	4	diverse-lib	Y	5	0	3.96	345.3481	55.84
7969876_Intermediate	1	-10.6	7	diverse-lib	Y	6	1	2.57	423.5279	88.87
24327210_Intermediate	1	-10.6	3	diverse-lib	Y	7	1	2.75	433.47966	113.41
85147430_Intermediate	1	-10.6	2	diverse-lib	Y	5	1	2.73	347.41034	56.67
17486302_Intermediate	1	-10.6	2	diverse-lib	Y	3	0	3.79	382.25054	37.38
57268682_Intermediate	1	-10.6	7	diverse-lib	Y	6	2	3.44	423.89208	78.51
857013_Intermediate	1	-10.6	3	diverse-lib	Y	5	1	2.55	320.34194	75.02
125268050_Intermediate	1	-10.6	3	diverse-lib	Y	5	0	2.68	281.26284	69.4
26727266_Intermediate	1	-10.6	4	diverse-lib	Y	6	0	3.29	327.33128	81.35
26648267_Intermediate	1	-10.6	4	diverse-lib	Y	6	1	3.86	359.37798	76.72
24822005_Accepted	1	-10.6	2	diverse-lib	Y	3	1	3.49	279.33308	46.17
26636799_Intermediate	1	-10.6	3	diverse-lib	Y	6	1	3.53	369.48382	100.07
26541744_Intermediate	1	-10.6	3	diverse-lib	Y	4	2	3.8	291.34708	54.02
24376162_Intermediate	1	-10.6	1	diverse-lib	Y	5	0	1.9	294.35102	50.5
17385043_Intermediate	1	-10.6	0	diverse-lib	Y	3	0	2.27	248.27928	34.89
47195190_Intermediate	1	-10.6	5	diverse-lib	Y	3	1	3.44	295.37554	46.17
24821647_Intermediate	1	-10.6	4	diverse-lib	Y	5	1	2.99	335.35328	60.69
26542303_Intermediate	1	-10.5	7	diverse-lib	Y	6	0	3.65	411.3517896	94.85
49676418_Intermediate	1	-10.5	5	diverse-lib	Y	7	2	2.78	360.4124	87.44
24784978_Intermediate	1	-10.5	3	diverse-lib	Y	3	1	3.95	312.3613232	70.23
26530249_Accepted	1	-10.5	2	diverse-lib	Y	4	1	3.06	266.2218696	45.98
24840485_Intermediate	1	-10.5	5	diverse-lib	Y	7	0	1.66	441.54318	86.38
14739746_Intermediate	1	-10.5	5	diverse-lib	Y	5	1	3.4	375.44358	92.23
26614871_Intermediate	1	-10.5	4	diverse-lib	Y	5	2	3.8	360.3331096	62.83
24799956_Intermediate	1	-10.5	7	diverse-lib	Y	7	1	2.99	375.42374	85.32
3713963_Intermediate	1	-10.5	3	diverse-lib	Y	5	1	2.51	333.38376	63.99
24271114_Intermediate	1	-10.5	3	diverse-lib	Y	6	1	3.23	365.42562	75.44
24387011_Intermediate	1	-10.5	3	diverse-lib	Y	5	1	2.07	365.2817528	63.47
3715615_Intermediate	1	-10.5	4	diverse-lib	Y	5	1	3.38	337.36916	60.7
26626724_Intermediate	1	-10.5	3	diverse-lib	Y	4	1	3.54	293.3166	59.31
124360605_Intermediate	1	-10.5	3	diverse-lib	Y	6	2	3.89	316.31348	108.52
4259521_Intermediate	1	-10.5	5	diverse-lib	Y	6	1	2.88	339.34198	77.77
24286987_Intermediate	1	-10.5	2	diverse-lib	Y	4	1	3.65	344.1595	59.31
14738881_Intermediate	1	-10.5	4	diverse-lib	Y	6	2	3.94	364.3945	80.42
49829369_Intermediate	1	-10.5	7	diverse-lib	Y	7	1	2.85	426.5054	88.85
49818882_Accepted	1	-10.5	6	diverse-lib	Y	6	1	2.37	388.50048	67.87
4256623_Intermediate	1	-10.5	1	diverse-lib	Y	3	0	3.1	251.2584032	33.09
24785818_Intermediate	1	-10.5	5	diverse-lib	Y	7	0	2.93	409.4103032	77.69
26649819_Intermediate	1	-10.5	3	diverse-lib	Y	6	2	2.85	393.47878	82.27
17464346_Intermediate	1	-10.5	3	diverse-lib	Y	4	0	3.95	376.4714	68.86
7978227_Intermediate	1	-10.5	5	diverse-lib	Y	6	1	2.7	353.36856	86.74
49731382_Intermediate	1	-10.5	7	diverse-lib	Y	6	2	2.86	412.50196	101.96
24320149_Intermediate	1	-10.5	6	diverse-lib	Y	7	1	2.44	413.49002	120
847243_Intermediate	1	-10.5	3	diverse-lib	Y	6	1	3.99	400.8339232	71.26
56316433_Accepted	1	-10.5	4	diverse-lib	Y	6	1	2.11	339.34198	73.86
24295812_Intermediate	1	-10.5	5	diverse-lib	Y	7	2	2.56	392.43104	121.33
74373859_Intermediate	1	-10.5	4	diverse-lib	Y	4	2	3.47	380.3841096	83.5
24390536_Intermediate	1	-10.5	4	diverse-lib	Y	7	1	3.38	440.51206	105.07
24384028_Accepted	1	-10.5	8	diverse-lib	Y	7	1	3.48	449.54204	78.03
17462716_Intermediate	1	-10.5	4	diverse-lib	Y	7	0	3.97	324.33394	89.67
49733302_Intermediate	1	-10.5	2	diverse-lib	Y	5	2	1.93	318.39072	83.65
26626113_Accepted	1	-10.5	4	diverse-lib	Y	6	3	2.62	372.48446	117.38
24360686_Intermediate	1	-10.5	3	diverse-lib	Y	6	1	3.43	317.29824	87.28
124948465_Accepted	1	-10.5	5	diverse-lib	Y	7	1	3.03	410.47108	85.59
3716647_Intermediate	1	-10.5	5	diverse-lib	Y	7	1	2.69	362.33556	96.54
124948997_Accepted	1	-10.4	4	diverse-lib	Y	7	1	1.96	371.39198	81.41
49680712_Intermediate	1	-10.4	3	diverse-lib	Y	6	1	2.5	348.35204	84.25
57268692_Intermediate	1	-10.4	6	diverse-lib	Y	6	1	2.54	380.43696	67.87
26614038_Intermediate	1	-10.4	3	diverse-lib	Y	5	0	2.3	324.3737	51.66
4242892_Intermediate	1	-10.4	3	diverse-lib	Y	5	1	2.73	337.3476432	58.1
24355400_Intermediate	1	-10.4	1	diverse-lib	Y	3	0	3.29	269.2703832	37.38
57261640_Accepted	1	-10.4	1	diverse-lib	Y	3	1	2.76	247.29452	41.57
51088969_Intermediate	1	-10.4	7	diverse-lib	Y	7	1	2.69	417.45712	80.76
24329859_Accepted	1	-10.4	4	diverse-lib	Y	6	0	2.47	390.47814	58.44
7975468_Intermediate	1	-10.4	1	diverse-lib	Y	4	0	2.91	267.27932	47.89
26620151_Intermediate	1	-10.4	4	diverse-lib	Y	5	1	3.42	332.35264	60.45
56321751_Intermediate	1	-10.4	8	diverse-lib	Y	6	2	3.38	429.3918296	80.32
7964695_Intermediate	1	-10.4	3	diverse-lib	Y	5	2	3.74	395.1550664	81.68
24788240_Intermediate	1	-10.4	6	diverse-lib	Y	7	2	2.69	394.44692	113
24409043_Intermediate	1	-10.4	5	diverse-lib	Y	6	2	3.46	378.44752	108.77
26649115_Accepted	1	-10.4	3	diverse-lib	Y	6	1	1.83	392.49402	62.66
17454689_Intermediate	1	-10.4	5	diverse-lib	Y	6	1	3.8	347.36728	87.81
24409160_Intermediate	1	-10.4	5	diverse-lib	Y	6	1	2.71	399.44184	72.7
4251241_Accepted	1	-10.4	5	diverse-lib	Y	6	1	3.9	376.3836832	76.18
49666005_Intermediate	1	-10.4	3	diverse-lib	Y	5	2	3.28	336.41084	93.68
7975927_Intermediate	1	-10.4	4	diverse-lib	Y	6	1	3.65	401.50246	115.99
56319068_Intermediate	1	-10.4	3	diverse-lib	Y	5	0	2.45	324.3058232	61.19
4265126_Accepted	1	-10.4	2	diverse-lib	Y	6	0	2.27	305.28754	74.08
49678643_Accepted	1	-10.4	6	diverse-lib	Y	6	1	2.76	412.4540032	67.87
14747079_Accepted	1	-10.4	2	diverse-lib	Y	6	1	2.22	310.35042	76.93
24385973_Intermediate	1	-10.4	7	diverse-lib	Y	7	1	3	439.4594232	110.17
4264857_Intermediate	1	-10.4	0	diverse-lib	Y	3	0	3.44	254.28056	43.35
124949089_Accepted	1	-10.4	4	diverse-lib	Y	7	1	2.31	389.40396	82.57
26627179_Intermediate	1	-10.4	6	diverse-lib	Y	6	1	3.32	389.47346	98
24409667_Accepted	1	-10.4	4	diverse-lib	Y	7	1	2.81	369.3944	115.27
24345766_Intermediate	1	-10.4	7	diverse-lib	Y	6	1	3.53	410.506	80.29
56317035_Accepted	1	-10.4	4	diverse-lib	Y	4	2	3.86	324.41676	58.2
4255008_Accepted	1	-10.4	4	diverse-lib	Y	7	1	1.09	358.35016	92.26
842150_Intermediate	1	-10.4	5	diverse-lib	Y	5	1	3.04	319.35718	64.11
24839351_Intermediate	1	-10.4	6	diverse-lib	Y	7	0	2.22	435.49554	89.36
24362684_Accepted	1	-10.4	1	diverse-lib	Y	6	1	1.45	255.22886	83.13
24359431_Intermediate	1	-10.4	7	diverse-lib	Y	5	1	3.59	396.48426	59.32
24357044_Intermediate	1	-10.4	6	diverse-lib	Y	5	2	3.97	384.85604	71.19
17416071_Intermediate	1	-10.4	3	diverse-lib	Y	4	1	3.88	306.31206	67.51
3712539_Intermediate	1	-10.4	6	diverse-lib	Y	7	1	3.22	390.38872	94.03
144206623_Intermediate	1	-10.4	2	diverse-lib	Y	7	4	2.01	308.33784	105.64
47195712_Intermediate	1	-10.4	1	diverse-lib	Y	3	0	2.98	247.24816	54
49720620_Intermediate	1	-10.4	4	diverse-lib	Y	5	1	3.86	387.88312	82.7
17480981_Intermediate	1	-10.4	4	diverse-lib	Y	4	0	3.31	312.2918232	56.51
22405863_Intermediate	1	-10.4	4	diverse-lib	Y	4	0	3.1	355.838	41.26
24317710_Intermediate	1	-10.4	2	diverse-lib	Y	7	1	2.21	356.35258	109.92
47197139_Intermediate	1	-10.4	7	diverse-lib	Y	6	2	3.69	369.41102	80.93
24416454_Intermediate	1	-10.4	4	diverse-lib	Y	6	1	3.87	351.37912	105.49
848040_Intermediate	1	-10.4	5	diverse-lib	Y	5	2	3.29	369.50044	61.44
26639702_Accepted	1	-10.4	4	diverse-lib	Y	6	0	3.51	389.47346	94.93
24304260_Intermediate	1	-10.4	3	diverse-lib	Y	5	0	3.43	375.4635	45.55
24807074_Intermediate	1	-10.4	1	diverse-lib	Y	4	0	3.79	276.28938	47.51
17440047_Intermediate	1	-10.4	5	diverse-lib	Y	6	1	3.37	419.4929232	108.15
57261813_Intermediate	1	-10.3	5	diverse-lib	Y	6	1	3.12	341.35786	73.86
842929_Accepted	1	-10.3	4	diverse-lib	Y	5	1	2.54	353.3901032	62.39
24409347_Intermediate	1	-10.3	8	diverse-lib	Y	7	1	3.4	429.46782	81.93
56317444_Intermediate	1	-10.3	2	diverse-lib	Y	6	1	1.04	306.31866	76.88
85271336_Intermediate	1	-10.3	3	diverse-lib	Y	7	0	1.83	427.5166	86.38
24373857_Intermediate	1	-10.3	4	diverse-lib	Y	4	2	4	399.28106	61.96
49736378_Intermediate	1	-10.3	5	diverse-lib	Y	5	1	2.99	364.43756	58.64
90341546_Intermediate	1	-10.3	3	diverse-lib	Y	6	1	3.82	394.85416	67.35
47203337_Intermediate	1	-10.3	4	diverse-lib	Y	5	1	2.8	294.30466	71.35
4247798_Intermediate	1	-10.3	2	diverse-lib	Y	5	1	1.53	279.29332	63.47
26657428_Accepted	1	-10.3	1	diverse-lib	Y	4	2	3.58	339.18934	58.68
4244146_Accepted	1	-10.3	5	diverse-lib	Y	7	1	2.43	401.52568	107.84
49818375_Intermediate	1	-10.3	3	diverse-lib	Y	6	1	2.73	371.3838664	64.74
24343840_Intermediate	1	-10.3	4	diverse-lib	Y	7	1	3.91	372.39504	113.51
24375615_Intermediate	1	-10.3	3	diverse-lib	Y	5	2	3.01	294.30466	75.32
144097752_Intermediate	1	-10.3	6	diverse-lib	Y	7	2	3.12	423.8458032	129.39
24322399_Intermediate	1	-10.3	4	diverse-lib	Y	7	1	2.97	380.42034	114.35
24403926_Intermediate	1	-10.3	6	diverse-lib	Y	6	1	1.36	416.4658432	91.93
17442092_Intermediate	1	-10.3	5	diverse-lib	Y	6	1	3.79	380.7268296	103.94
125001300_Accepted	1	-10.3	1	diverse-lib	Y	4	2	1.1	260.181921	90.07
85267928_Accepted	1	-10.3	1	diverse-lib	Y	5	0	2.58	264.23562	63.41
24786766_Accepted	1	-10.3	4	diverse-lib	Y	3	1	3.4	288.34314	47.59
24828707_Intermediate	1	-10.3	1	diverse-lib	Y	4	0	2.77	252.26798	43.59
17463985_Intermediate	1	-10.3	1	diverse-lib	Y	3	1	3.96	296.38674	73.99
17480732_Intermediate	1	-10.3	6	diverse-lib	Y	7	0	2.86	382.36342	92.04
17452069_Intermediate	1	-10.3	4	diverse-lib	Y	4	1	3.72	328.36394	55.13
3716351_Accepted	1	-10.3	5	diverse-lib	Y	7	0	2.63	348.30898	95.43
57262536_Intermediate	1	-10.3	6	diverse-lib	Y	7	0	2.84	442.52794	92.37
26625272_Intermediate	1	-10.3	5	diverse-lib	Y	6	1	3.1	402.50714	84.09
47199771_Accepted	1	-10.3	0	diverse-lib	Y	4	0	1.88	264.27868	44
17403439_Intermediate	1	-10.3	2	diverse-lib	Y	7	0	3.16	333.29764	97.78
85146752_Intermediate	1	-10.3	2	diverse-lib	Y	7	2	3.4	433.49958	101.38
22401842_Accepted	1	-10.3	2	diverse-lib	Y	4	0	2.94	286.33056	43.08
26726304_Intermediate	1	-10.3	3	diverse-lib	Y	7	2	3.53	365.77318	92.15
4255939_Intermediate	1	-10.3	4	diverse-lib	Y	6	1	2.45	387.4958	78.1
26731542_Intermediate	1	-10.3	2	diverse-lib	Y	4	1	3.85	276.28938	69.6
3716989_Accepted	1	-10.3	3	diverse-lib	Y	5	2	1.92	282.29396	67.43
4252246_Intermediate	1	-10.3	1	diverse-lib	Y	6	0	0.8	309.36566	54.94
85200269_Intermediate	1	-10.3	6	diverse-lib	Y	6	2	2.69	391.3438496	82.08
4245764_Intermediate	1	-10.3	2	diverse-lib	Y	7	0	2.84	323.39554	62.45
14720497_Intermediate	1	-10.3	5	diverse-lib	Y	7	2	3.22	426.53184	113
24830852_Intermediate	1	-10.3	1	diverse-lib	Y	2	0	3.87	284.35444	15.6
57260153_Intermediate	1	-10.3	0	diverse-lib	Y	3	2	3.2	226.2274	57.53
17509012_Intermediate	1	-10.3	5	diverse-lib	Y	4	1	3.82	342.39052	59.06
7969625_Intermediate	1	-10.3	8	diverse-lib	Y	7	2	3.5	434.51078	114.46
14728087_Accepted	1	-10.3	2	diverse-lib	Y	5	0	2.57	353.17286	64.7
49819502_Accepted	1	-10.3	3	diverse-lib	Y	5	2	2.5	380.48002	65.21
24363345_Intermediate	1	-10.3	1	diverse-lib	Y	4	0	1.92	255.31498	36.44
24409825_Intermediate	1	-10.3	6	diverse-lib	Y	7	1	3.66	437.51142	116.84
24412891_Intermediate	1	-10.3	2	diverse-lib	Y	6	0	2.56	376.45156	57.92
26646877_Intermediate	1	-10.3	5	diverse-lib	Y	7	1	3.48	394.8111	90.14
49719999_Intermediate	1	-10.3	7	diverse-lib	Y	7	1	2.09	402.46408	106.76
26653097_Intermediate	1	-10.3	3	diverse-lib	Y	7	3	0.35	358.80544	127.17
17516746_Intermediate	1	-10.3	3	diverse-lib	Y	6	2	2.97	401.8186832	82.08
24351787_Intermediate	1	-10.3	4	diverse-lib	Y	7	1	3.01	314.29276	105.13
26541490_Intermediate	1	-10.3	5	diverse-lib	Y	6	0	3.34	395.86536	96.64
26647295_Accepted	1	-10.3	4	diverse-lib	Y	6	1	3.35	363.38982	113.33
49671415_Intermediate	1	-10.3	5	diverse-lib	Y	6	2	2.99	336.3877	68.18
26728316_Accepted	1	-10.3	7	diverse-lib	Y	5	2	3.3	378.2723992	66.91
24809938_Intermediate	1	-10.3	5	diverse-lib	Y	7	2	3.68	364.37788	106.32
144097666_Intermediate	1	-10.3	4	diverse-lib	Y	6	1	3.62	325.3402432	72.7
24794540_Intermediate	1	-10.3	2	diverse-lib	Y	3	2	3.2	266.33762	41.13
24372590_Intermediate	1	-10.2	3	diverse-lib	Y	7	0	2.8	416.53702	103.75
26537482_Intermediate	1	-10.2	5	diverse-lib	Y	6	0	3.72	381.3026696	70.79
3713693_Intermediate	1	-10.2	7	diverse-lib	Y	7	0	3.47	391.3519632	87.22
7968484_Intermediate	1	-10.2	5	diverse-lib	Y	5	0	2.93	395.4698432	43.86
57255580_Intermediate	1	-10.2	5	diverse-lib	Y	6	1	3.28	368.40634	120.74
26613863_Intermediate	1	-10.2	2	diverse-lib	Y	4	1	2.78	356.48176	81.67
26617063_Intermediate	1	-10.2	4	diverse-lib	Y	6	1	2.01	361.4386	135.94
24805073_Intermediate	1	-10.2	4	diverse-lib	Y	6	1	2.9	325.3154	77.77
49643264_Intermediate	1	-10.2	3	diverse-lib	Y	6	0	2.45	370.42222	83.14
14746664_Intermediate	1	-10.2	6	diverse-lib	Y	7	1	2.95	396.4628	103.57
24306256_Accepted	1	-10.2	2	diverse-lib	Y	6	1	2.56	338.31086	88.8
144071631_Intermediate	1	-10.2	4	diverse-lib	Y	4	0	3.87	309.2911832	63.23
14726563_Intermediate	1	-10.2	4	diverse-lib	Y	6	1	3.12	382.45284	76.04
4254888_Intermediate	1	-10.2	5	diverse-lib	Y	6	0	3.06	340.32674	78.88
49672150_Intermediate	1	-10.2	6	diverse-lib	Y	6	1	3.63	412.50196	84.09
49818197_Intermediate	1	-10.2	7	diverse-lib	Y	5	1	3.67	410.51084	59.81
26539951_Intermediate	1	-10.2	3	diverse-lib	Y	6	2	3.31	383.7555296	71.84
26731541_Intermediate	1	-10.2	2	diverse-lib	Y	5	2	2.84	283.27872	75.63
57264187_Intermediate	1	-10.2	4	diverse-lib	Y	4	1	3.79	337.2931696	47.56
47199298_Accepted	1	-10.2	2	diverse-lib	Y	3	1	3.08	248.27928	45.75
7966998_Intermediate	1	-10.2	6	diverse-lib	Y	6	0	2.62	424.51266	91.85
24318647_Intermediate	1	-10.2	6	diverse-lib	Y	6	1	3.51	366.41038	75.71
24268921_Intermediate	1	-10.2	3	diverse-lib	Y	5	1	3.03	294.30466	66.57
7965961_Accepted	1	-10.2	5	diverse-lib	Y	6	1	2.37	398.4274232	67.87
51085887_Intermediate	1	-10.2	5	diverse-lib	Y	7	1	2.22	380.3988232	110.37
99358560_Intermediate	1	-10.2	2	diverse-lib	Y	3	0	3.88	263.29062	42.25
26535976_Accepted	1	-10.2	7	diverse-lib	Y	6	2	3.46	408.8263496	92.36
3713506_Intermediate	1	-10.2	1	diverse-lib	Y	4	0	1.62	279.33638	35.91
24401061_Intermediate	1	-10.2	6	diverse-lib	Y	6	1	2.98	411.5172	79.79
24389677_Intermediate	1	-10.2	4	diverse-lib	Y	7	0	3.7	374.3711032	70.13
48409991_Accepted	1	-10.2	2	diverse-lib	Y	3	1	3.49	266.33762	45.75
49829097_Intermediate	1	-10.2	2	diverse-lib	Y	4	1	3.47	313.39082	53.68
3711144_Intermediate	1	-10.2	6	diverse-lib	Y	6	1	2.73	417.54492	110.1
24789970_Intermediate	1	-10.2	4	diverse-lib	Y	7	1	2.68	383.42098	104.12
56320067_Accepted	1	-10.2	6	diverse-lib	Y	7	0	3.37	436.56488	92.37
14726478_Intermediate	1	-10.2	7	diverse-lib	Y	7	2	2.74	415.4579432	79.9
17517397_Intermediate	1	-10.2	6	diverse-lib	Y	4	2	3.98	374.90428	58.2
17515492_Intermediate	1	-10.2	7	diverse-lib	Y	6	1	2.82	390.43178	71.78
124949101_Intermediate	1	-10.2	6	diverse-lib	Y	7	1	3.21	418.51468	113.83
17461528_Intermediate	1	-10.2	3	diverse-lib	Y	7	1	2.7	361.37724	117.14
863366_Intermediate	1	-10.2	5	diverse-lib	Y	6	1	3.84	395.47474	109.54
24396956_Intermediate	1	-10.2	5	diverse-lib	Y	6	1	3.28	408.4519	68.4
26528207_Intermediate	1	-10.2	3	diverse-lib	Y	4	2	3.82	309.3855	82.26
24360313_Intermediate	1	-10.2	4	diverse-lib	Y	7	0	3.73	332.69536	98.15
124948489_Intermediate	1	-10.2	6	diverse-lib	Y	7	1	2.85	406.47754	68.62
124349937_Intermediate	1	-10.2	3	diverse-lib	Y	4	2	3.38	291.34708	57.78
4250669_Intermediate	1	-10.2	4	diverse-lib	Y	6	1	3.66	418.55612	155.72
3716306_Intermediate	1	-10.2	5	diverse-lib	Y	7	1	3.73	403.38418	83.09
49641938_Intermediate	1	-10.2	2	diverse-lib	Y	2	0	3.56	247.3144	16.77
24324904_Accepted	1	-10.2	5	diverse-lib	Y	7	1	3.55	442.55438	132.37
56314819_Intermediate	1	-10.2	6	diverse-lib	Y	7	0	2.96	359.37314	106.26
103076245_Intermediate	1	-10.2	5	diverse-lib	Y	6	1	3.84	392.83828	80.91
17509286_Accepted	1	-10.2	8	diverse-lib	Y	6	2	2.69	411.88138	80.2
24828666_Intermediate	1	-10.2	5	diverse-lib	Y	6	0	2.32	341.35786	76.82
57261643_Intermediate	1	-10.2	4	diverse-lib	Y	4	4	3.07	306.35842	76.97
24787685_Intermediate	1	-10.2	5	diverse-lib	Y	4	1	3.48	339.3866632	80.18
24805479_Intermediate	1	-10.2	1	diverse-lib	Y	5	2	3.56	341.42736	96.69
26647939_Accepted	1	-10.2	5	diverse-lib	Y	6	2	1.78	353.80554	83.56
146136416_Accepted	1	-10.2	2	diverse-lib	Y	5	1	2.31	329.3703	88.69
24823829_Intermediate	1	-10.2	3	diverse-lib	Y	5	1	3.73	362.42168	64.24
49819781_Intermediate	1	-10.2	5	diverse-lib	Y	6	1	2.82	391.4629	69.72
85201019_Accepted	1	-10.2	5	diverse-lib	Y	6	0	3.88	394.41718	67.13
24302033_Intermediate	1	-10.2	5	diverse-lib	Y	5	2	2.98	381.49122	103.09
26540491_Accepted	1	-10.2	3	diverse-lib	Y	4	0	3.43	294.2286696	52.06
26647922_Accepted	1	-10.2	2	diverse-lib	Y	6	1	1.63	374.3845064	69.3
49645140_Intermediate	1	-10.2	4	diverse-lib	Y	6	3	3.06	335.31022	109.36
57267100_Intermediate	1	-10.2	3	diverse-lib	Y	6	1	1.61	322.36112	74.66
26616687_Intermediate	1	-10.2	5	diverse-lib	Y	7	0	2.44	439.57366	101.26
49727236_Intermediate	1	-10.2	4	diverse-lib	Y	7	2	3.01	407.91758	115.46
24337107_Intermediate	1	-10.2	3	diverse-lib	Y	7	0	3.55	388.4192	71.7
14737469_Intermediate	1	-10.2	5	diverse-lib	Y	7	1	3.87	374.39262	82.18
24388966_Intermediate	1	-10.2	6	diverse-lib	Y	6	1	3.83	432.4900032	68.92
26614668_Intermediate	1	-10.2	5	diverse-lib	Y	7	2	2.12	383.48726	81.33
87336130_Intermediate	1	-10.2	6	diverse-lib	Y	7	2	2.84	363.41304	88.91
24322277_Accepted	1	-10.1	6	diverse-lib	Y	4	0	3.92	404.54448	40.62
26617145_Intermediate	1	-10.1	4	diverse-lib	Y	6	1	2.57	368.3583832	67.87
49822815_Accepted	1	-10.1	4	diverse-lib	Y	3	1	3.95	302.36972	41.99
49679989_Intermediate	1	-10.1	3	diverse-lib	Y	4	2	3.91	367.3207728	82.26
17441810_Intermediate	1	-10.1	2	diverse-lib	Y	5	0	2.74	282.29396	66.13
3711682_Intermediate	1	-10.1	6	diverse-lib	Y	7	1	2.94	424.51596	100.64
47200274_Intermediate	1	-10.1	4	diverse-lib	Y	7	1	3.1	380.3939	81.01
26617419_Intermediate	1	-10.1	6	diverse-lib	Y	6	1	3.54	354.3781632	76.88
24368937_Intermediate	1	-10.1	5	diverse-lib	Y	6	1	2.77	397.49062	103.41
26726479_Accepted	1	-10.1	5	diverse-lib	Y	5	1	3.33	387.4015096	48.05
24801017_Accepted	1	-10.1	1	diverse-lib	Y	4	1	3.82	299.75486	50.16
49674973_Intermediate	1	-10.1	4	diverse-lib	Y	5	1	3.29	324.32734	75.66
7976643_Intermediate	1	-10.1	1	diverse-lib	Y	3	0	3.19	251.27992	37.38
11537559_Intermediate	1	-10.1	2	diverse-lib	Y	4	0	3.47	282.29066	40.83
124897130_Intermediate	1	-10.1	2	diverse-lib	Y	4	0	3.88	265.26344	44.49
24780186_Intermediate	1	-10.1	7	diverse-lib	Y	5	1	3.67	414.5426	54.74
24313956_Accepted	1	-10.1	5	diverse-lib	Y	5	1	2.7	372.48116	74.86
49731395_Intermediate	1	-10.1	8	diverse-lib	Y	4	1	3.87	401.9064	78.52
26646871_Accepted	1	-10.1	5	diverse-lib	Y	7	1	2.76	362.38192	89.61
3713401_Intermediate	1	-10.1	3	diverse-lib	Y	6	1	2.02	361.39386	75.17
137275967_Intermediate	1	-10.1	7	diverse-lib	Y	6	2	3.69	438.4201896	113.37
49666734_Accepted	1	-10.1	4	diverse-lib	Y	3	2	3.87	333.3556432	60.16
24798611_Accepted	1	-10.1	9	diverse-lib	Y	6	1	3.17	405.3704296	77.25
124350065_Intermediate	1	-10.1	6	diverse-lib	Y	4	2	3.58	336.42746	58.2
49737110_Intermediate	1	-10.1	3	diverse-lib	Y	4	1	3.98	339.38988	54.88
49818136_Intermediate	1	-10.1	4	diverse-lib	Y	7	0	2.07	407.4623	79.28
24365331_Accepted	1	-10.1	1	diverse-lib	Y	3	1	3.24	223.27312	41.57
24837702_Intermediate	1	-10.1	7	diverse-lib	Y	6	2	3.37	409.50132	96.54
26529997_Intermediate	1	-10.1	2	diverse-lib	Y	5	0	3.97	359.2205	52.71
87550785_Intermediate	1	-10.1	4	diverse-lib	Y	6	1	3.95	375.442	127.08
4251348_Intermediate	1	-10.1	2	diverse-lib	Y	5	1	3.54	293.27354	68.65
22404415_Intermediate	1	-10.1	5	diverse-lib	Y	7	1	3.43	348.73782	101.22
22407510_Intermediate	1	-10.1	8	diverse-lib	Y	7	1	3.6	449.52212	118.01
26651058_Accepted	1	-10.1	3	diverse-lib	Y	6	1	3.15	366.45674	69.3
26514072_Intermediate	1	-10.1	3	diverse-lib	Y	4	0	3.93	319.38032	76.14
24310209_Intermediate	1	-10.1	2	diverse-lib	Y	4	1	2.28	271.2432032	55.4
49733789_Intermediate	1	-10.1	6	diverse-lib	Y	5	1	3.1	337.36916	68.54
24787968_Intermediate	1	-10.1	2	diverse-lib	Y	5	1	3.23	317.29494	79.2
47200089_Accepted	1	-10.1	10	diverse-lib	Y	7	1	2.76	393.43572	94.32
49680492_Accepted	1	-10.1	8	diverse-lib	Y	7	4	2.25	425.50072	126.74
17407455_Intermediate	1	-10.1	3	diverse-lib	Y	7	2	3.01	330.34336	99.75
57257772_Intermediate	1	-10.1	5	diverse-lib	Y	7	2	3.22	371.77446	101.15
49725574_Intermediate	1	-10.1	3	diverse-lib	Y	4	1	3.07	321.2507096	55.4
49721606_Intermediate	1	-10.1	5	diverse-lib	Y	7	1	3.66	396.4148432	80.49
144091837_Intermediate	1	-10.1	3	diverse-lib	Y	5	1	3.17	320.2692496	59.29
26646716_Intermediate	1	-10.1	6	diverse-lib	Y	4	1	3.98	371.4451432	59.31
24412242_Intermediate	1	-10.1	4	diverse-lib	Y	6	1	1.78	370.3742632	67.87
56319490_Intermediate	1	-10.1	7	diverse-lib	Y	5	1	3.74	360.4058	68.29
24285878_Accepted	1	-10.1	3	diverse-lib	Y	5	1	1.82	280.27808	72.2
4247562_Intermediate	1	-10.1	6	diverse-lib	Y	6	1	3.52	408.49012	67.87
17440715_Accepted	1	-10.1	2	diverse-lib	Y	4	0	3.86	309.33914	64.11
49724297_Intermediate	1	-10.1	4	diverse-lib	Y	6	1	3.9	314.33582	88.06
26636558_Intermediate	1	-10.1	4	diverse-lib	Y	5	2	3.88	389.4669432	128.39
24401044_Intermediate	1	-10.1	4	diverse-lib	Y	4	2	3.84	291.34708	57.78
26729136_Intermediate	1	-10.1	2	diverse-lib	Y	4	1	3.2	283.3002632	50.15
17475437_Intermediate	1	-10.1	5	diverse-lib	Y	6	0	3.64	365.2602096	85.26
4260501_Intermediate	1	-10.1	5	diverse-lib	Y	7	1	2.15	353.37186	82.45
24374411_Intermediate	1	-10.1	5	diverse-lib	Y	4	1	3.87	382.45438	51.1
51089069_Intermediate	1	-10.1	4	diverse-lib	Y	5	1	3.87	351.42218	71.85
17477585_Intermediate	1	-10.1	2	diverse-lib	Y	3	0	2.27	301.40326	62.68
47198193_Intermediate	1	-10.1	3	diverse-lib	Y	4	2	3.41	277.3205	57.78
24821571_Intermediate	1	-10.1	5	diverse-lib	Y	6	1	2.8	356.3476832	67.87
3712175_Intermediate	1	-10.1	1	diverse-lib	Y	6	0	1.59	248.24282	68.86
24409882_Intermediate	1	-10.1	5	diverse-lib	Y	5	1	3.81	412.5251	103.1
863861_Intermediate	1	-10.1	2	diverse-lib	Y	6	1	2.64	317.3446	72.7
26665304_Intermediate	1	-10.1	1	diverse-lib	Y	3	1	3.39	278.3284	70.23
24803050_Intermediate	1	-10.1	5	diverse-lib	Y	7	3	3.11	388.46394	140.38
14722850_Intermediate	1	-10.1	1	diverse-lib	Y	4	1	3.15	288.3167832	53.43
17449754_Intermediate	1	-10.1	4	diverse-lib	Y	7	0	3.69	359.7174	102.33
7968532_Intermediate	1	-10.1	3	diverse-lib	Y	5	1	1.91	279.29332	63.47
49718820_Intermediate	1	-10.1	8	diverse-lib	Y	6	1	3.17	410.506	67.87
3716509_Intermediate	1	-10.1	5	diverse-lib	Y	7	0	3.92	349.3401	87.22
26727330_Intermediate	1	-10.1	3	diverse-lib	Y	5	0	3.32	295.31586	93.19
17473677_Accepted	1	-10.1	2	diverse-lib	Y	5	1	2.88	287.7011	70.32
24311775_Accepted	1	-10.1	4	diverse-lib	Y	5	1	2.11	343.80742	63.46
49732390_Intermediate	1	-10.1	4	diverse-lib	Y	4	0	3.95	354.4179232	32.78
24300641_Intermediate	1	-10.1	3	diverse-lib	Y	5	0	3.7	340.33158	70.4
863553_Intermediate	1	-10.1	2	diverse-lib	Y	6	0	3.56	312.75692	60.9
26640525_Intermediate	1	-10.1	4	diverse-lib	Y	6	2	2.99	352.41024	112.22
24324489_Intermediate	1	-10.1	3	diverse-lib	Y	5	1	2.31	311.3103632	63.99
24308051_Intermediate	1	-10.1	5	diverse-lib	Y	6	1	3.74	336.34134	84.15
26624993_Intermediate	1	-10.1	2	diverse-lib	Y	5	1	3.25	255.27192	71.78
24412450_Intermediate	1	-10.1	2	diverse-lib	Y	6	0	3.68	399.4386232	83.14
24416758_Intermediate	1	-10.1	3	diverse-lib	Y	5	2	2.44	303.2635464	67.16
24413126_Intermediate	1	-10.0	5	diverse-lib	Y	6	1	2.65	387.43114	71.53
26534137_Accepted	1	-10.0	4	diverse-lib	Y	7	2	2.91	365.38256	85.62
49828026_Accepted	1	-10.0	6	diverse-lib	Y	5	0	3.37	380.48002	49.85
3715778_Intermediate	1	-10.0	4	diverse-lib	Y	7	3	3.93	389.4304	137.46
49730753_Intermediate	1	-10.0	5	diverse-lib	Y	5	0	3.84	356.4387	71.79
121286298_Intermediate	1	-10.0	1	diverse-lib	Y	3	0	3.44	251.27992	23.39
26542580_Intermediate	1	-10.0	3	diverse-lib	Y	2	0	3.55	274.2405696	36.68
7966200_Intermediate	1	-10.0	4	diverse-lib	Y	7	1	2.51	378.42438	70.69
26649974_Accepted	1	-10.0	8	diverse-lib	Y	6	0	3.49	397.51054	64.43
49677660_Accepted	1	-10.0	1	diverse-lib	Y	7	0	0.96	398.43232	100.21
57259764_Intermediate	1	-10.0	5	diverse-lib	Y	6	1	3.49	427.53974	115.99
17411342_Accepted	1	-10.0	5	diverse-lib	Y	5	1	3.15	348.80402	80.58
104232009_Intermediate	1	-10.0	6	diverse-lib	Y	4	1	3.25	346.42228	49.41
24821730_Intermediate	1	-10.0	1	diverse-lib	Y	4	0	3.41	260.29328	43.08
853611_Intermediate	1	-10.0	6	diverse-lib	Y	7	2	2.67	346.38582	106.82
24404396_Accepted	1	-10.0	7	diverse-lib	Y	7	1	3.86	422.50008	106.62
17482259_Intermediate	1	-10.0	4	diverse-lib	Y	7	1	3.9	357.74788	104.18
24384716_Intermediate	1	-10.0	4	diverse-lib	Y	6	1	3.36	357.8373	72.18
49720283_Accepted	1	-10.0	7	diverse-lib	Y	7	1	3.98	403.85938	90.39
24412550_Intermediate	1	-10.0	5	diverse-lib	Y	5	1	2.77	348.3951	60.33
4250579_Accepted	1	-10.0	5	diverse-lib	Y	7	1	1.89	434.4811232	93.32
49827167_Intermediate	1	-10.0	6	diverse-lib	Y	6	1	2.41	394.5099	67.23
24318201_Intermediate	1	-10.0	4	diverse-lib	Y	4	1	2.22	312.3381832	49.41
124949254_Intermediate	1	-10.0	5	diverse-lib	Y	5	2	3.81	417.52332	85.6
49731284_Intermediate	1	-10.0	1	diverse-lib	Y	5	0	1.96	325.40482	55.2
17465004_Intermediate	1	-10.0	3	diverse-lib	Y	5	0	3.23	297.3053	61.56
24837986_Intermediate	1	-10.0	3	diverse-lib	Y	7	1	2.35	372.80558	82.44
99454051_Intermediate	1	-10.0	2	diverse-lib	Y	5	0	2.55	280.32444	42.66
24412854_Intermediate	1	-10.0	6	diverse-lib	Y	7	1	3.55	377.39326	96.92
85201090_Intermediate	1	-10.0	3	diverse-lib	Y	4	0	3.72	335.37642	80.57
3713028_Intermediate	1	-10.0	3	diverse-lib	Y	4	1	3.83	281.3059	51.47
124756902_Intermediate	1	-10.0	4	diverse-lib	Y	6	1	3.6	333.3407	92.17
26670065_Intermediate	1	-10.0	2	diverse-lib	Y	4	3	3.13	314.40202	100.43
26729636_Intermediate	1	-10.0	3	diverse-lib	Y	5	2	3.16	306.36172	58.95
26615165_Accepted	1	-10.0	4	diverse-lib	Y	6	1	2.96	364.44086	75.02
17414625_Accepted	1	-10.0	3	diverse-lib	Y	5	2	2.93	298.72704	74.16
56323507_Accepted	1	-10.0	8	diverse-lib	Y	7	1	3.88	416.47236	82.18
17406933_Intermediate	1	-10.0	0	diverse-lib	Y	3	0	3	235.23746	54
11537382_Accepted	1	-10.0	2	diverse-lib	Y	4	0	2.94	284.30654	36.92
24405344_Intermediate	1	-10.0	6	diverse-lib	Y	7	1	2.96	390.48144	75.94
85198196_Intermediate	1	-10.0	3	diverse-lib	Y	5	0	3.52	309.316	49.81
17516058_Intermediate	1	-10.0	7	diverse-lib	Y	6	1	3.48	381.4002032	73.22
49724057_Intermediate	1	-10.0	3	diverse-lib	Y	6	1	1.57	324.33064	67.87
47197486_Intermediate	1	-10.0	6	diverse-lib	Y	6	1	3.99	387.43114	77.25
24391098_Intermediate	1	-10.0	4	diverse-lib	Y	5	1	3.31	361.39056	72.45
124948886_Accepted	1	-10.0	5	diverse-lib	Y	7	2	2.64	377.43962	92.79
24387509_Intermediate	1	-10.0	4	diverse-lib	Y	7	1	2.85	368.42956	77.63
866046_Intermediate	1	-10.0	5	diverse-lib	Y	7	0	3.33	368.36328	124.64
14738082_Intermediate	1	-10.0	4	diverse-lib	Y	5	0	3.8	365.76658	67.59
17478359_Intermediate	1	-10.0	2	diverse-lib	Y	4	1	3.75	415.61021	47.56
103050807_Intermediate	1	-10.0	4	diverse-lib	Y	5	2	3.34	366.43352	99.43
17385602_Intermediate	1	-10.0	4	diverse-lib	Y	4	1	1.94	372.45956	56.26
17413695_Intermediate	1	-10.0	5	diverse-lib	Y	4	1	3.71	367.2696	52.57
49825471_Intermediate	1	-10.0	4	diverse-lib	Y	7	0	2.23	343.37704	77.69
26648224_Intermediate	1	-10.0	3	diverse-lib	Y	7	0	1.62	355.3662232	62.85
857775_Intermediate	1	-10.0	8	diverse-lib	Y	7	2	3.98	432.51482	77.67
850616_Intermediate	1	-10.0	3	diverse-lib	Y	5	1	3.63	287.31862	55.11
49680384_Intermediate	1	-10.0	6	diverse-lib	Y	7	1	2.58	417.86604	106.63
26658304_Intermediate	1	-10.0	5	diverse-lib	Y	7	1	3.36	366.39376	119.2
24284238_Intermediate	1	-10.0	6	diverse-lib	Y	5	1	3.4	380.4601	74.86
26617777_Intermediate	1	-10.0	5	diverse-lib	Y	6	1	3.61	391.4629	64.89
49642998_Intermediate	1	-10.0	4	diverse-lib	Y	7	2	2.81	323.30282	111.91
49680564_Intermediate	1	-10.0	3	diverse-lib	Y	3	1	3.46	294.3229032	41.99
49719206_Intermediate	1	-10.0	5	diverse-lib	Y	6	0	3.1	391.4629	66.65
24800500_Intermediate	1	-10.0	6	diverse-lib	Y	7	0	3.09	392.45096	63.86
17466798_Accepted	1	-10.0	3	diverse-lib	Y	6	0	2.53	341.3843	97.69
121286561_Accepted	1	-10.0	7	diverse-lib	Y	7	1	2.27	363.36668	90.29
14720720_Intermediate	1	-10.0	3	diverse-lib	Y	5	2	2.98	299.32118	82.37
93375306_Intermediate	1	-10.0	5	diverse-lib	Y	6	1	3.51	430.4229496	61.34
49735152_Intermediate	1	-10.0	5	diverse-lib	Y	6	1	3.71	436.52336	107.71
49642137_Intermediate	1	-10.0	1	diverse-lib	Y	4	0	2.72	267.32568	49.15
50100314_Accepted	1	-10.0	1	diverse-lib	Y	4	0	2.67	312.40606	40.62
24819621_Intermediate	1	-10.0	2	diverse-lib	Y	5	1	2.99	328.3375832	72.2
24411616_Intermediate	1	-10.0	7	diverse-lib	Y	7	1	3.8	428.5278	122.21
863129_Intermediate	1	-10.0	4	diverse-lib	Y	4	1	3.88	293.3166	59.16
846472_Intermediate	1	-10.0	5	diverse-lib	Y	5	2	3.67	327.4207	74.85
49714138_Intermediate	1	-10.0	6	diverse-lib	Y	6	1	2.08	392.51232	91.93
17479186_Accepted	1	-10.0	1	diverse-lib	Y	4	1	3.62	294.13606	50.16
48410089_Intermediate	1	-10.0	3	diverse-lib	Y	7	2	2.96	394.20002	132.18
24333102_Intermediate	1	-10.0	4	diverse-lib	Y	6	1	2.96	371.40698	93.99
24336616_Intermediate	1	-10.0	3	diverse-lib	Y	7	1	2.66	324.28758	105.13
22403469_Intermediate	1	-10.0	5	diverse-lib	Y	5	0	3.26	355.40758	88.98
57266587_Intermediate	1	-10.0	2	diverse-lib	Y	7	0	1.54	265.22698	99.8
22406656_Intermediate	1	-10.0	5	diverse-lib	Y	5	1	3.93	354.42282	91.92
49669176_Intermediate	1	-10.0	1	diverse-lib	Y	2	1	3	239.2444032	29.1
49729905_Intermediate	1	-10.0	5	diverse-lib	Y	5	1	3.13	376.3292096	64.24
24336384_Intermediate	1	-9.9	5	diverse-lib	Y	5	3	2.45	350.43742	101.9
144116975_Accepted	1	-9.9	6	diverse-lib	Y	6	1	3.3	400.4002696	66.83
24823453_Intermediate	1	-9.9	2	diverse-lib	Y	4	1	3.34	373.4211832	99.86
121285865_Intermediate	1	-9.9	4	diverse-lib	Y	7	3	3.39	391.3007896	96.02
24334065_Accepted	1	-9.9	2	diverse-lib	Y	6	3	1.18	285.2979	94.89
14729199_Intermediate	1	-9.9	2	diverse-lib	Y	4	0	3.55	282.72764	53.98
57268644_Accepted	1	-9.9	6	diverse-lib	Y	7	1	1.44	390.45338	93.32
24397681_Intermediate	1	-9.9	3	diverse-lib	Y	7	2	3.02	338.38696	123.89
51086119_Intermediate	1	-9.9	2	diverse-lib	Y	5	3	3.42	331.41262	141.56
14718942_Accepted	1	-9.9	3	diverse-lib	Y	2	0	3.99	235.28052	26.03
4254521_Accepted	1	-9.9	3	diverse-lib	Y	5	2	2.45	292.35344	87.41
4264017_Accepted	1	-9.9	4	diverse-lib	Y	7	0	1.7	320.30218	89.19
26650522_Intermediate	1	-9.9	4	diverse-lib	Y	7	1	1.14	381.47138	72.8
26616083_Intermediate	1	-9.9	3	diverse-lib	Y	7	0	2.71	399.44514	85.01
4262873_Intermediate	1	-9.9	3	diverse-lib	Y	6	0	1.94	389.87586	60.93
14744906_Intermediate	1	-9.9	3	diverse-lib	Y	6	1	3.7	310.30406	84.15
24328064_Intermediate	1	-9.9	6	diverse-lib	Y	6	2	1.78	371.45334	99.58
124948315_Intermediate	1	-9.9	5	diverse-lib	Y	6	1	3	374.43568	67.35
26729903_Accepted	1	-9.9	3	diverse-lib	Y	5	0	2.84	295.2167296	64.95
24796608_Intermediate	1	-9.9	1	diverse-lib	Y	7	0	2.4	269.25874	83.68
47195218_Accepted	1	-9.9	2	diverse-lib	Y	2	0	3.74	235.28052	22.12
26727498_Intermediate	1	-9.9	3	diverse-lib	Y	7	0	2.86	282.2542	93.72
24800739_Accepted	1	-9.9	5	diverse-lib	Y	4	1	2.65	337.3395296	48.99
26538089_Intermediate	1	-9.9	2	diverse-lib	Y	4	1	3.35	328.3294696	41.57
49731494_Intermediate	1	-9.9	4	diverse-lib	Y	7	0	2.43	365.42892	72.5
24301500_Intermediate	1	-9.9	6	diverse-lib	Y	7	3	3.42	435.52198	156.44
17387269_Intermediate	1	-9.9	5	diverse-lib	Y	5	2	3.63	362.8123	81.57
26642349_Intermediate	1	-9.9	5	diverse-lib	Y	7	1	2.36	355.41418	110.17
24790571_Intermediate	1	-9.9	3	diverse-lib	Y	5	2	3.2	311.35832	100.15
24816325_Accepted	1	-9.9	5	diverse-lib	Y	6	0	2.59	347.39372	98.34
103159649_Intermediate	1	-9.9	5	diverse-lib	Y	5	1	3.89	396.89318	88.05
26651176_Intermediate	1	-9.9	2	diverse-lib	Y	6	0	3.28	381.8587	62.22
49729611_Intermediate	1	-9.9	4	diverse-lib	Y	5	1	2.93	329.3703	84.76
24299621_Intermediate	1	-9.9	4	diverse-lib	Y	4	0	3.61	300.31078	62.98
24310487_Intermediate	1	-9.9	2	diverse-lib	Y	5	2	2.06	283.2572032	74.85
56318674_Accepted	1	-9.9	6	diverse-lib	Y	7	1	3.15	407.20428	92.78
14740535_Intermediate	1	-9.9	7	diverse-lib	Y	7	1	2.46	444.4247696	93.32
24361382_Accepted	1	-9.9	6	diverse-lib	Y	6	0	3.69	385.47992	84.68
49645680_Intermediate	1	-9.9	1	diverse-lib	Y	6	0	2.3	385.43356	81.29
124949916_Intermediate	1	-9.9	5	diverse-lib	Y	5	0	3.65	401.52722	76.28
24824604_Intermediate	1	-9.9	5	diverse-lib	Y	6	1	3.16	332.35594	91.81
56319623_Intermediate	1	-9.9	5	diverse-lib	Y	5	2	2.84	351.4421	61.44
26531025_Intermediate	1	-9.9	6	diverse-lib	Y	5	3	2.03	337.41552	74.81
24800136_Accepted	1	-9.9	10	diverse-lib	Y	7	1	2.84	394.46684	90.14
57256293_Intermediate	1	-9.9	5	diverse-lib	Y	7	0	2.98	343.37704	82.51
24370794_Intermediate	1	-9.9	6	diverse-lib	Y	5	1	3.26	407.5285	90.45
93577923_Accepted	1	-9.9	4	diverse-lib	Y	7	1	3.13	423.4320696	74.23
49733809_Intermediate	1	-9.9	2	diverse-lib	Y	6	0	3.42	350.41428	62.47
4264945_Intermediate	1	-9.9	4	diverse-lib	Y	5	0	3.24	325.3849	74.47
47194234_Intermediate	1	-9.9	4	diverse-lib	Y	5	0	3.13	326.38958	34.17
49735418_Intermediate	1	-9.9	2	diverse-lib	Y	6	0	2.1	324.377	59.61
144206528_Intermediate	1	-9.9	3	diverse-lib	Y	6	4	2.87	354.8086	120.7
49717528_Accepted	1	-9.9	4	diverse-lib	Y	6	1	2.43	384.4655032	84.09
26622700_Accepted	1	-9.9	4	diverse-lib	Y	5	0	3.26	422.4671496	74.63
89855571_Intermediate	1	-9.9	3	diverse-lib	Y	2	2	3.74	293.2836696	32.26
4256874_Intermediate	1	-9.9	2	diverse-lib	Y	4	0	3.2	312.36622	106.75
99356150_Accepted	1	-9.9	2	diverse-lib	Y	2	0	3.4	248.27598	30.21
14726871_Accepted	1	-9.9	1	diverse-lib	Y	4	0	2.64	274.2735	51.96
85146434_Intermediate	1	-9.9	6	diverse-lib	Y	5	0	3.8	333.3374	80.3
99356099_Intermediate	1	-9.9	3	diverse-lib	Y	4	1	3.67	300.73962	49.41
4242290_Intermediate	1	-9.9	1	diverse-lib	Y	5	0	2.77	268.26738	65.1
124949585_Intermediate	1	-9.9	5	diverse-lib	Y	6	0	3.24	418.92192	52.97
85199009_Intermediate	1	-9.9	6	diverse-lib	Y	7	2	3.34	370.39908	93.73
26658571_Intermediate	1	-9.9	3	diverse-lib	Y	7	0	2.59	282.2542	97.63
24352840_Intermediate	1	-9.9	2	diverse-lib	Y	5	1	1.8	305.71308	77.51
17454430_Intermediate	1	-9.9	4	diverse-lib	Y	5	1	3.65	292.28878	78.68
99457003_Intermediate	1	-9.9	5	diverse-lib	Y	7	2	1.77	395.47804	109.19
3716478_Intermediate	1	-9.9	3	diverse-lib	Y	5	0	3.93	322.38426	81.07
121286649_Intermediate	1	-9.9	1	diverse-lib	Y	1	0	3.89	238.2563432	17.07
851919_Accepted	1	-9.9	4	diverse-lib	Y	5	0	3.57	365.4008032	59.23
48410004_Intermediate	1	-9.9	3	diverse-lib	Y	6	1	2.63	266.2548	87.39
24359336_Accepted	1	-9.9	7	diverse-lib	Y	6	1	3.53	416.94426	68.43
56323374_Intermediate	1	-9.9	9	diverse-lib	Y	7	2	2.7	424.4184264	109.95
57266099_Intermediate	1	-9.9	5	diverse-lib	Y	7	3	2.42	382.45614	97.87
26650965_Accepted	1	-9.9	5	diverse-lib	Y	7	0	3.04	394.3989632	80.82
26628169_Intermediate	1	-9.9	3	diverse-lib	Y	5	2	3.64	400.3506096	89.25
14730030_Accepted	1	-9.9	2	diverse-lib	Y	3	1	3.49	315.3619632	71.47
24369868_Accepted	1	-9.9	4	diverse-lib	Y	5	0	3.43	331.43254	84.53
26530384_Accepted	1	-9.9	2	diverse-lib	Y	4	1	3.51	306.7193832	58.89
24410305_Intermediate	1	-9.9	7	diverse-lib	Y	6	1	3.81	400.47296	69.04
57255707_Intermediate	1	-9.9	7	diverse-lib	Y	7	1	3.03	416.49066	101.16
49823844_Accepted	1	-9.9	5	diverse-lib	Y	6	2	2.92	338.35722	84.55
26650055_Intermediate	1	-9.9	6	diverse-lib	Y	6	2	2.8	400.49126	92.88
26618143_Intermediate	1	-9.9	4	diverse-lib	Y	6	0	3.35	392.4741	92.4
87357371_Intermediate	1	-9.9	2	diverse-lib	Y	5	1	3.88	280.32444	67.07
49726724_Intermediate	1	-9.9	4	diverse-lib	Y	5	2	2.58	373.3964464	61.44
24385731_Intermediate	1	-9.9	3	diverse-lib	Y	4	0	3.38	334.8205	71.84
24405809_Intermediate	1	-9.9	6	diverse-lib	Y	5	2	3.13	349.42622	55.29
22405258_Intermediate	1	-9.9	3	diverse-lib	Y	4	1	3.91	300.73962	47.02
14722464_Accepted	1	-9.9	5	diverse-lib	Y	7	3	1.38	359.39958	120.53
26658318_Intermediate	1	-9.9	5	diverse-lib	Y	7	1	2.3	351.35598	93.78
121285760_Intermediate	1	-9.9	5	diverse-lib	Y	6	2	3.56	389.3279696	76.05
4243801_Intermediate	1	-9.9	4	diverse-lib	Y	6	2	2.57	334.7543	89.54
24407303_Intermediate	1	-9.9	7	diverse-lib	Y	7	1	3.82	426.4639632	105.99
47195525_Intermediate	1	-9.9	1	diverse-lib	Y	3	1	3.14	285.72498	42.23
24357895_Intermediate	1	-9.9	5	diverse-lib	Y	6	3	3.57	325.40812	85.83
847986_Intermediate	1	-9.9	1	diverse-lib	Y	5	0	2.93	298.2982	60.15
24328053_Accepted	1	-9.9	3	diverse-lib	Y	5	0	3.39	361.3443096	81.26
26613772_Intermediate	1	-9.9	3	diverse-lib	Y	7	2	1.41	352.3655832	86.8
49667730_Intermediate	1	-9.9	5	diverse-lib	Y	5	1	3.97	322.35782	64.36
26617633_Accepted	1	-9.9	2	diverse-lib	Y	4	1	2.24	296.3420832	46.8
14743654_Intermediate	1	-9.9	1	diverse-lib	Y	4	2	3.39	311.40138	89.15
24387057_Accepted	1	-9.9	3	diverse-lib	Y	6	2	2.54	327.3097632	86.53
49645683_Accepted	1	-9.9	4	diverse-lib	Y	6	1	2.96	296.27748	88.28
7968239_Intermediate	1	-9.9	3	diverse-lib	Y	6	1	1.96	352.3838	73.99
56316969_Intermediate	1	-9.9	6	diverse-lib	Y	7	0	2.89	322.31806	86.97
26657693_Intermediate	1	-9.9	2	diverse-lib	Y	6	0	2.63	321.28364	76.82
17445921_Intermediate	1	-9.9	6	diverse-lib	Y	6	0	2.91	338.33404	77.46
11534585_Intermediate	1	-9.9	3	diverse-lib	Y	5	0	3.1	261.28134	67.39
17441979_Intermediate	1	-9.9	6	diverse-lib	Y	7	0	3.21	401.47932	94.82
3712419_Accepted	1	-9.9	4	diverse-lib	Y	5	0	3.03	352.42686	51.05
16952856_Intermediate	1	-9.9	5	diverse-lib	Y	7	1	3.34	391.41984	78.4
7970880_Intermediate	1	-9.9	4	diverse-lib	Y	7	1	2.5	349.3401	86.36
22407764_Intermediate	1	-9.9	6	diverse-lib	Y	6	2	3.88	387.4958	108.56
24779968_Intermediate	1	-9.9	4	diverse-lib	Y	7	3	2.87	340.33004	111.63
17411946_Intermediate	1	-9.9	2	diverse-lib	Y	3	1	3.34	237.25334	46.26
24311666_Intermediate	1	-9.8	4	diverse-lib	Y	4	2	2.65	312.38614	83.5
7975322_Intermediate	1	-9.8	3	diverse-lib	Y	3	0	3.11	285.3128432	29.54
24792589_Intermediate	1	-9.8	5	diverse-lib	Y	4	2	2.88	283.32178	69.23
845145_Intermediate	1	-9.8	5	diverse-lib	Y	7	1	3.67	424.51596	95.17
26620360_Accepted	1	-9.8	2	diverse-lib	Y	4	0	3.56	344.4064	40.62
843850_Intermediate	1	-9.8	6	diverse-lib	Y	7	0	1.98	381.42502	74.07
14727427_Intermediate	1	-9.8	4	diverse-lib	Y	6	1	2.08	373.46922	78.1
17510383_Intermediate	1	-9.8	4	diverse-lib	Y	5	1	3.99	435.31646	59.81
848062_Intermediate	1	-9.8	6	diverse-lib	Y	6	2	2.3	353.44136	97.14
26617108_Accepted	1	-9.8	6	diverse-lib	Y	7	1	3.29	441.4273464	82.45
26641086_Intermediate	1	-9.8	4	diverse-lib	Y	5	2	3.94	397.4345496	61.44
49649451_Accepted	1	-9.8	2	diverse-lib	Y	2	1	3.54	220.26918	28.68
22400929_Intermediate	1	-9.8	7	diverse-lib	Y	7	2	2.88	395.3837232	87.74
24292692_Intermediate	1	-9.8	2	diverse-lib	Y	6	0	2.94	390.45822	86.16
47196663_Intermediate	1	-9.8	6	diverse-lib	Y	5	0	3.64	312.363	59.49
49726527_Intermediate	1	-9.8	5	diverse-lib	Y	6	2	3.8	422.28512	100.11
7964948_Intermediate	1	-9.8	2	diverse-lib	Y	4	0	2.68	281.35226	38.13
24372491_Accepted	1	-9.8	2	diverse-lib	Y	6	0	1.95	349.38316	64.43
24825324_Accepted	1	-9.8	1	diverse-lib	Y	4	0	3.02	260.29328	43.08
24268539_Intermediate	1	-9.8	2	diverse-lib	Y	4	0	3.62	341.78824	42.68
49826511_Intermediate	1	-9.8	5	diverse-lib	Y	5	0	3.53	426.4525496	66.07
26651097_Intermediate	1	-9.8	5	diverse-lib	Y	6	1	2.51	355.41088	101.46
17509697_Intermediate	1	-9.8	4	diverse-lib	Y	6	1	2.01	309.36566	72.18
17513366_Accepted	1	-9.8	4	diverse-lib	Y	6	1	2.81	281.3125	75.93
24824068_Intermediate	1	-9.8	0	diverse-lib	Y	2	2	3.09	240.3434	32.4
49675033_Intermediate	1	-9.8	6	diverse-lib	Y	6	1	1.87	349.38316	81.06
844864_Intermediate	1	-9.8	4	diverse-lib	Y	6	0	3.57	353.46128	45.98
24795281_Intermediate	1	-9.8	8	diverse-lib	Y	7	2	2.64	431.4589664	114.21
26658395_Intermediate	1	-9.8	2	diverse-lib	Y	4	1	3.22	262.2628	70.05
24830570_Intermediate	1	-9.8	2	diverse-lib	Y	4	1	3.65	291.34708	46.4
17449185_Intermediate	1	-9.8	3	diverse-lib	Y	5	1	2.85	420.20119	66.48
26731014_Intermediate	1	-9.8	4	diverse-lib	Y	7	0	2.81	420.3850696	73.39
29215893_Accepted	1	-9.8	3	diverse-lib	Y	2	0	3.81	251.32298	21.59
85270574_Intermediate	1	-9.8	3	diverse-lib	Y	7	0	1.21	325.3187	94.21
22404239_Intermediate	1	-9.8	5	diverse-lib	Y	7	1	2.27	314.29276	93.38
26614293_Accepted	1	-9.8	4	diverse-lib	Y	6	0	3.26	333.3407	70.15
7964974_Intermediate	1	-9.8	2	diverse-lib	Y	5	0	3.15	292.28878	57.26
14738305_Intermediate	1	-9.8	6	diverse-lib	Y	7	0	1.89	421.53524	63.37
849651_Intermediate	1	-9.8	2	diverse-lib	Y	5	3	2.49	284.33628	109.87
26660380_Intermediate	1	-9.8	0	diverse-lib	Y	3	0	2.75	283.73228	25.88
56323619_Intermediate	1	-9.8	6	diverse-lib	Y	6	1	3.88	393.47878	92.08
29215984_Intermediate	1	-9.8	2	diverse-lib	Y	3	1	3.16	251.27992	42.09
49646838_Accepted	1	-9.8	8	diverse-lib	Y	6	1	3.27	351.39904	77.25
56431856_Intermediate	1	-9.8	4	diverse-lib	Y	4	1	3.51	279.29002	62.25
24786563_Intermediate	1	-9.8	5	diverse-lib	Y	5	2	3.55	365.4008032	63.13
103061819_Accepted	1	-9.8	8	diverse-lib	Y	6	1	3.35	406.47424	67.87
89852199_Intermediate	1	-9.8	2	diverse-lib	Y	2	0	3.45	232.27988	25.78
26613593_Accepted	1	-9.8	6	diverse-lib	Y	6	1	3.45	395.4731432	62.53
49666586_Intermediate	1	-9.8	1	diverse-lib	Y	4	0	2.69	285.72828	47.78
4245889_Accepted	1	-9.8	4	diverse-lib	Y	6	2	2.4	339.2692896	72.48
24814531_Intermediate	1	-9.8	3	diverse-lib	Y	5	2	3.2	328.38554	99.43
845751_Accepted	1	-9.8	6	diverse-lib	Y	6	0	3.39	401.50246	109.98
4256987_Intermediate	1	-9.8	4	diverse-lib	Y	7	3	2.39	340.40284	136
24314215_Intermediate	1	-9.8	6	diverse-lib	Y	7	1	3.01	419.4003096	73.85
24341463_Intermediate	1	-9.8	4	diverse-lib	Y	6	0	3	425.4958232	53.09
125264911_Intermediate	1	-9.8	5	diverse-lib	Y	5	2	3.78	407.5285	94.64
22400681_Accepted	1	-9.8	1	diverse-lib	Y	3	1	2.71	222.242	45.75
99359477_Intermediate	1	-9.8	2	diverse-lib	Y	6	2	1.3	284.31314	76.02
49666982_Intermediate	1	-9.8	1	diverse-lib	Y	2	0	3.91	302.41278	9.37
17449907_Accepted	1	-9.8	8	diverse-lib	Y	6	2	3.68	437.50812	101.08
26651225_Accepted	1	-9.8	4	diverse-lib	Y	5	1	2.28	355.47386	58.36
17514674_Intermediate	1	-9.8	4	diverse-lib	Y	7	2	3.85	367.42488	136.54
50101907_Intermediate	1	-9.8	3	diverse-lib	Y	5	1	2.67	310.39348	55.12
17442795_Intermediate	1	-9.8	2	diverse-lib	Y	3	0	3.76	285.2449664	38.66
24309604_Intermediate	1	-9.8	9	diverse-lib	Y	7	2	3.97	439.4082496	129.32
49666773_Accepted	1	-9.8	5	diverse-lib	Y	4	0	3.8	319.35388	48.42
56317216_Intermediate	1	-9.8	2	diverse-lib	Y	4	1	3.12	252.26798	58.36
26534655_Intermediate	1	-9.8	6	diverse-lib	Y	7	2	3.29	377.4197	125.13
81066655_Intermediate	1	-9.8	6	diverse-lib	Y	7	1	3.25	381.42502	95.23
24798262_Intermediate	1	-9.8	8	diverse-lib	Y	6	2	3.59	368.42626	84.5
49666760_Intermediate	1	-9.8	2	diverse-lib	Y	5	0	2.48	269.25214	69.4
49667128_Intermediate	1	-9.8	2	diverse-lib	Y	2	1	3.48	253.2941632	19.67
17508297_Intermediate	1	-9.8	4	diverse-lib	Y	7	2	2.34	361.39716	88.5
17457334_Intermediate	1	-9.8	0	diverse-lib	Y	4	1	2.67	235.24076	50.16
4247061_Intermediate	1	-9.8	7	diverse-lib	Y	7	2	2.41	410.55404	129.22
24314639_Accepted	1	-9.8	3	diverse-lib	Y	5	2	2.03	292.35344	87.41
14721599_Intermediate	1	-9.8	4	diverse-lib	Y	6	0	2.79	337.37246	60.62
85268295_Accepted	1	-9.8	9	diverse-lib	Y	7	0	2.19	417.47542	98.36
24783148_Intermediate	1	-9.8	2	diverse-lib	Y	3	0	2.96	272.36534	61.44
24417190_Intermediate	1	-9.8	2	diverse-lib	Y	6	0	2.6	391.87182	80.13
14739540_Intermediate	1	-9.8	3	diverse-lib	Y	3	0	3.24	281.34896	29.54
17452005_Intermediate	1	-9.8	5	diverse-lib	Y	7	2	3.42	359.38128	96.02
3713654_Intermediate	1	-9.8	4	diverse-lib	Y	6	1	3.64	312.31994	85.45
26653217_Intermediate	1	-9.8	3	diverse-lib	Y	4	1	2.59	307.36962	88.22
859414_Intermediate	1	-9.8	2	diverse-lib	Y	3	1	3.16	251.27992	42.24
17445644_Intermediate	1	-9.8	5	diverse-lib	Y	5	1	3.9	336.2653496	74.92
24834695_Intermediate	1	-9.8	1	diverse-lib	Y	3	0	2.62	268.33358	63.13
26730481_Intermediate	1	-9.8	6	diverse-lib	Y	5	2	2.88	334.36852	82.12
14732444_Intermediate	1	-9.8	2	diverse-lib	Y	4	1	3.15	266.29456	55.13
24819827_Intermediate	1	-9.8	4	diverse-lib	Y	5	0	2.96	310.2792432	61.19
17473751_Accepted	1	-9.8	1	diverse-lib	Y	4	0	2.46	304.142	50.16
24317634_Intermediate	1	-9.8	5	diverse-lib	Y	6	2	2.65	412.89258	108.11
3717360_Intermediate	1	-9.8	4	diverse-lib	Y	6	1	3.51	373.85984	104.43
24802024_Intermediate	1	-9.8	5	diverse-lib	Y	5	1	3.83	321.3267	76.23
4250096_Intermediate	1	-9.8	6	diverse-lib	Y	6	2	2.09	351.39904	83.96
17513904_Accepted	1	-9.8	5	diverse-lib	Y	3	1	3.47	321.41282	38.33
22400605_Intermediate	1	-9.8	3	diverse-lib	Y	6	2	2.84	353.41492	82.27
24839762_Intermediate	1	-9.8	8	diverse-lib	Y	7	0	2.77	446.53978	122.42
56318926_Accepted	1	-9.8	7	diverse-lib	Y	7	0	2.73	417.47542	98.36
24800177_Intermediate	1	-9.8	4	diverse-lib	Y	4	1	3.83	319.40024	46.92
24831390_Accepted	1	-9.8	3	diverse-lib	Y	5	0	2.18	324.3737	49.85
17404765_Intermediate	1	-9.8	4	diverse-lib	Y	5	3	2.83	316.3268832	75.79
24295801_Intermediate	1	-9.8	3	diverse-lib	Y	6	4	3.87	393.21196	144.32
24296558_Intermediate	1	-9.8	0	diverse-lib	Y	3	2	2.98	246.2634	58.45
17467803_Intermediate	1	-9.8	5	diverse-lib	Y	5	1	2.59	313.34776	60.7
124756794_Intermediate	1	-9.8	3	diverse-lib	Y	5	1	3.53	323.3210632	60.03
4256183_Intermediate	1	-9.8	2	diverse-lib	Y	5	0	2.99	303.31472	60.07
49827558_Intermediate	1	-9.8	5	diverse-lib	Y	6	1	3.48	385.47992	107.44
49680744_Intermediate	1	-9.8	4	diverse-lib	Y	4	1	3.33	306.35842	51.22
124398613_Intermediate	1	-9.8	5	diverse-lib	Y	5	1	3.99	441.9008696	76.38
26537897_Accepted	1	-9.8	1	diverse-lib	Y	5	1	1.86	280.27808	75.96
56317618_Accepted	1	-9.8	4	diverse-lib	Y	5	0	2.89	328.40546	57.69
49828713_Accepted	1	-9.8	5	diverse-lib	Y	6	1	2.71	424.5358832	154.03
24330119_Intermediate	1	-9.8	4	diverse-lib	Y	6	1	3.57	400.3539096	72.43
17469958_Intermediate	1	-9.8	4	diverse-lib	Y	3	2	3.98	278.34832	41.13
46371214_Intermediate	1	-9.8	6	diverse-lib	Y	7	0	3.28	407.4623	79.69
7964887_Intermediate	1	-9.8	1	diverse-lib	Y	5	1	1.92	271.31438	62.13
24326367_Accepted	1	-9.8	4	diverse-lib	Y	5	0	3.36	295.33578	61.04
14733838_Accepted	1	-9.8	3	diverse-lib	Y	6	0	2.84	376.81412	84.42
24807786_Intermediate	1	-9.8	7	diverse-lib	Y	7	3	3.08	400.4299	100.02
17436513_Intermediate	1	-9.8	3	diverse-lib	Y	5	1	3.79	320.38668	128.46
57258060_Intermediate	1	-9.8	5	diverse-lib	Y	6	3	2.69	411.53712	87.3
24393450_Accepted	1	-9.8	6	diverse-lib	Y	5	0	2.85	353.45798	45.67
85271169_Intermediate	1	-9.8	6	diverse-lib	Y	7	1	3.57	404.44174	122.31
49730399_Intermediate	1	-9.7	7	diverse-lib	Y	7	1	3.38	355.38774	97.04
103073552_Intermediate	1	-9.7	2	diverse-lib	Y	3	1	2.97	272.38526	33.54
14727730_Accepted	1	-9.7	1	diverse-lib	Y	2	0	3.28	240.2291632	30.21
57256163_Intermediate	1	-9.7	6	diverse-lib	Y	7	0	3.62	369.41432	88.25
49675588_Intermediate	1	-9.7	8	diverse-lib	Y	7	2	3.83	437.53134	91.31
50112948_Intermediate	1	-9.7	3	diverse-lib	Y	6	2	3.58	355.7535432	79.8
22402898_Intermediate	1	-9.7	5	diverse-lib	Y	6	1	2.54	353.36856	77.77
49680239_Accepted	1	-9.7	3	diverse-lib	Y	7	2	1.03	345.32664	128.98
16953518_Intermediate	1	-9.7	6	diverse-lib	Y	6	1	3.76	436.52336	84.09
24786301_Accepted	1	-9.7	4	diverse-lib	Y	4	0	3.09	323.38564	46.61
24809322_Intermediate	1	-9.7	6	diverse-lib	Y	6	0	3.03	343.3058632	72.91
24815157_Intermediate	1	-9.7	4	diverse-lib	Y	7	2	2.61	411.47414	127.31
57264679_Intermediate	1	-9.7	8	diverse-lib	Y	7	1	2.99	433.49958	80.76
24788349_Intermediate	1	-9.7	6	diverse-lib	Y	7	1	3.59	376.79098	93.38
24332734_Intermediate	1	-9.7	6	diverse-lib	Y	7	1	3.06	412.50526	112.54
85267204_Accepted	1	-9.7	3	diverse-lib	Y	5	1	3.82	381.46804	63.68
51089220_Accepted	1	-9.7	8	diverse-lib	Y	7	2	2.44	418.4171464	122.42
24790508_Intermediate	1	-9.7	6	diverse-lib	Y	5	0	3.3	310.30076	65.74
51086269_Accepted	1	-9.7	3	diverse-lib	Y	7	0	1.68	367.4448	61.8
24354235_Accepted	1	-9.7	2	diverse-lib	Y	4	2	3.31	236.27188	57.36
16953257_Intermediate	1	-9.7	0	diverse-lib	Y	3	1	3.17	210.2313	45.75
24798942_Accepted	1	-9.7	6	diverse-lib	Y	4	1	3.76	354.44758	46.01
24386703_Intermediate	1	-9.7	3	diverse-lib	Y	6	0	2.12	372.4165832	86.68
7964851_Intermediate	1	-9.7	3	diverse-lib	Y	6	0	3.22	351.37912	98.85
17475729_Intermediate	1	-9.7	5	diverse-lib	Y	4	0	3.65	288.3383	56.51
85270357_Intermediate	1	-9.7	6	diverse-lib	Y	7	1	2.98	370.37916	122.66
17515099_Intermediate	1	-9.7	7	diverse-lib	Y	6	2	3.56	380.43696	72.58
24815474_Intermediate	1	-9.7	5	diverse-lib	Y	4	1	3.21	308.3743	43.26
17466649_Accepted	1	-9.7	1	diverse-lib	Y	3	0	3.78	271.74476	30.19
56373863_Intermediate	1	-9.7	3	diverse-lib	Y	5	0	3.01	374.47712	96
17388042_Intermediate	1	-9.7	2	diverse-lib	Y	4	2	2.83	255.26862	63.6
49648920_Accepted	1	-9.7	7	diverse-lib	Y	5	1	3.2	381.3920896	59.42
24824982_Intermediate	1	-9.7	7	diverse-lib	Y	7	0	2.73	384.42566	83.99
89851498_Accepted	1	-9.7	0	diverse-lib	Y	1	0	3.4	200.27624	17.07
864989_Intermediate	1	-9.7	5	diverse-lib	Y	7	3	1.31	359.37314	119.67
3717297_Accepted	1	-9.7	7	diverse-lib	Y	7	1	2.05	366.36732	98.35
49817807_Intermediate	1	-9.7	6	diverse-lib	Y	5	1	2.9	371.51632	52.65
26542249_Intermediate	1	-9.7	4	diverse-lib	Y	3	1	3.42	276.33244	41.99
26649860_Intermediate	1	-9.7	3	diverse-lib	Y	5	1	2.47	364.23702	59.38
17440742_Intermediate	1	-9.7	1	diverse-lib	Y	4	1	1.28	223.23006	58.64
49716153_Intermediate	1	-9.7	4	diverse-lib	Y	7	1	1.8	350.41596	133.62
144097760_Intermediate	1	-9.7	6	diverse-lib	Y	6	2	2.95	389.49176	124.78
85270427_Intermediate	1	-9.7	7	diverse-lib	Y	7	1	2.07	369.3944	117
24783864_Intermediate	1	-9.7	1	diverse-lib	Y	3	0	2.53	238.28446	45.79
859128_Intermediate	1	-9.7	5	diverse-lib	Y	6	3	3.66	388.507	147.58
14743119_Intermediate	1	-9.7	5	diverse-lib	Y	4	0	3.65	359.4641	29.68
26651249_Accepted	1	-9.7	3	diverse-lib	Y	4	2	3.81	393.51854	54.13
26537162_Intermediate	1	-9.7	4	diverse-lib	Y	5	1	2.79	350.39106	94.72
858858_Intermediate	1	-9.7	3	diverse-lib	Y	3	1	3.05	256.3428	36.1
17514737_Intermediate	1	-9.7	4	diverse-lib	Y	4	0	3.66	322.38096	69.54
14729214_Accepted	1	-9.7	1	diverse-lib	Y	2	0	3.26	199.24842	26.03
7977812_Intermediate	1	-9.7	3	diverse-lib	Y	5	1	3.88	291.30402	60.18
17450742_Intermediate	1	-9.7	6	diverse-lib	Y	7	2	3.91	418.51306	165.55
26648325_Intermediate	1	-9.7	4	diverse-lib	Y	7	1	2.75	428.50136	93.32
24339732_Intermediate	1	-9.7	4	diverse-lib	Y	4	0	3.73	334.41158	42.31
26621205_Intermediate	1	-9.7	3	diverse-lib	Y	4	1	3.98	366.4965	49.41
26648266_Accepted	1	-9.7	2	diverse-lib	Y	4	0	3.75	301.77074	39.42
56319150_Intermediate	1	-9.7	6	diverse-lib	Y	7	1	3.07	364.35144	101.99
26620659_Intermediate	1	-9.7	3	diverse-lib	Y	6	1	2.22	368.7673032	91.93
24839988_Intermediate	1	-9.7	5	diverse-lib	Y	7	1	3.35	442.8194296	66.93
50100911_Intermediate	1	-9.7	4	diverse-lib	Y	7	4	2.21	421.4145696	135.12
24831310_Accepted	1	-9.7	3	diverse-lib	Y	5	0	0.44	335.2805896	56.37
51085865_Accepted	1	-9.7	4	diverse-lib	Y	7	0	1.5	373.4046432	97.92
49670381_Accepted	1	-9.7	4	diverse-lib	Y	5	0	3.11	309.316	63.68
57266734_Intermediate	1	-9.7	7	diverse-lib	Y	7	1	3.79	400.81238	90.66
26529237_Accepted	1	-9.7	3	diverse-lib	Y	3	1	3.83	295.35562	78.43
85200036_Intermediate	1	-9.7	4	diverse-lib	Y	6	0	2.28	387.44944	102.12
85149065_Accepted	1	-9.7	4	diverse-lib	Y	6	3	1.38	322.36112	90.01
26646992_Intermediate	1	-9.7	5	diverse-lib	Y	7	1	2.5	393.43572	84.78
85270402_Accepted	1	-9.7	7	diverse-lib	Y	7	0	2.94	338.31416	91.4
26533745_Intermediate	1	-9.7	4	diverse-lib	Y	5	1	3.31	310.3272	107.43
22434438_Intermediate	1	-9.7	0	diverse-lib	Y	4	0	3.11	258.26926	48.67
85270937_Intermediate	1	-9.7	4	diverse-lib	Y	5	1	3.11	358.45458	74.86
24812531_Intermediate	1	-9.7	7	diverse-lib	Y	7	2	2.77	400.4266832	122.42
49717760_Intermediate	1	-9.7	7	diverse-lib	Y	6	1	2.35	372.4381	93.21
26730892_Intermediate	1	-9.7	4	diverse-lib	Y	6	1	3.49	346.38252	72.68
24353832_Intermediate	1	-9.7	6	diverse-lib	Y	7	1	3.23	378.37802	86.75
144095490_Intermediate	1	-9.7	3	diverse-lib	Y	5	1	2.66	321.37306	58.22
92764682_Intermediate	1	-9.7	9	diverse-lib	Y	6	1	3.21	373.45092	69.44
24812709_Intermediate	1	-9.7	4	diverse-lib	Y	5	1	3.8	380.50646	86.36
24301523_Intermediate	1	-9.7	5	diverse-lib	Y	7	2	1.84	387.43444	92.25
14735358_Accepted	1	-9.7	10	diverse-lib	Y	6	1	3.27	449.64976	79.3
24327004_Accepted	1	-9.7	6	diverse-lib	Y	6	1	3.55	321.37636	72.7
14744570_Intermediate	1	-9.7	7	diverse-lib	Y	7	1	3.16	366.36732	90.66
17505625_Intermediate	1	-9.7	5	diverse-lib	Y	7	1	2.54	366.36732	91.26
144097217_Intermediate	1	-9.7	6	diverse-lib	Y	5	0	2.8	370.4173232	49.85
22414989_Accepted	1	-9.7	4	diverse-lib	Y	2	0	3.91	288.3862	17.29
24794413_Intermediate	1	-9.7	3	diverse-lib	Y	6	1	1.87	315.34702	110.84
104222939_Intermediate	1	-9.7	3	diverse-lib	Y	6	1	1.9	325.36176	71.62
24827010_Intermediate	1	-9.7	4	diverse-lib	Y	5	1	3.99	367.46464	92.78
4241324_Intermediate	1	-9.7	4	diverse-lib	Y	5	1	2.51	326.3217032	67.76
24811564_Intermediate	1	-9.7	6	diverse-lib	Y	5	1	2.87	350.41098	60.33
17449617_Accepted	1	-9.7	2	diverse-lib	Y	4	0	2.44	265.3098	47.26
47196763_Intermediate	1	-9.7	6	diverse-lib	Y	6	1	3.05	353.41492	79.36
14737190_Intermediate	1	-9.7	3	diverse-lib	Y	5	1	1.58	279.29332	63.47
14734096_Intermediate	1	-9.7	4	diverse-lib	Y	4	2	2.74	316.4179	83.5
17445259_Intermediate	1	-9.7	2	diverse-lib	Y	3	0	3.7	318.7731432	23.55
24832771_Accepted	1	-9.7	5	diverse-lib	Y	4	1	3.5	337.3907032	46.92
49674417_Intermediate	1	-9.7	2	diverse-lib	Y	4	0	2.92	296.34368	72.48
24358866_Intermediate	1	-9.7	2	diverse-lib	Y	6	1	3.98	402.87784	133.01
7976326_Intermediate	1	-9.7	1	diverse-lib	Y	2	0	3.54	221.25394	22
3712743_Accepted	1	-9.7	4	diverse-lib	Y	4	0	3.41	276.28938	52.08
103059851_Accepted	1	-9.7	3	diverse-lib	Y	5	1	2.6	357.834	52.65
842611_Intermediate	1	-9.7	3	diverse-lib	Y	3	0	3.18	277.34364	74.87
124753887_Intermediate	1	-9.7	2	diverse-lib	Y	4	0	3.89	282.36346	71.84
4258363_Intermediate	1	-9.7	6	diverse-lib	Y	6	1	3.34	365.42562	65.26
4244565_Intermediate	1	-9.7	6	diverse-lib	Y	6	2	3.97	356.80618	79.9
26648046_Accepted	1	-9.7	4	diverse-lib	Y	5	2	3.36	282.34032	62.83
22409908_Intermediate	1	-9.7	6	diverse-lib	Y	7	1	2.89	371.4302	92.36
26541504_Intermediate	1	-9.7	1	diverse-lib	Y	4	2	2	238.2414	65.98
49672255_Intermediate	1	-9.7	3	diverse-lib	Y	4	1	3.61	331.2918896	54.88
103061618_Intermediate	1	-9.7	3	diverse-lib	Y	7	2	3.57	387.456	128.32
24415691_Intermediate	1	-9.7	9	diverse-lib	Y	6	1	3.36	406.5206	65.01
24840714_Intermediate	1	-9.7	6	diverse-lib	Y	5	1	3.14	352.40694	90.57
49737406_Intermediate	1	-9.7	3	diverse-lib	Y	7	0	2.84	348.35534	86.51
857966_Accepted	1	-9.7	1	diverse-lib	Y	6	1	1.96	324.33064	79.61
4245879_Intermediate	1	-9.7	8	diverse-lib	Y	7	1	3.7	436.57302	113.82
24291860_Intermediate	1	-9.7	4	diverse-lib	Y	7	1	3.25	337.35584	125.58
24343410_Accepted	1	-9.7	6	diverse-lib	Y	6	1	3.42	431.4540696	63.73
22413012_Intermediate	1	-9.7	6	diverse-lib	Y	7	1	3.29	350.37122	92.74
49736752_Intermediate	1	-9.7	6	diverse-lib	Y	4	1	3.57	392.4659032	49.41
14730063_Accepted	1	-9.7	5	diverse-lib	Y	5	0	3.75	295.28942	61.56
7976357_Intermediate	1	-9.7	5	diverse-lib	Y	4	0	3	309.35906	46.61
26647282_Intermediate	1	-9.7	5	diverse-lib	Y	4	2	2.84	358.49764	82.01
17441816_Accepted	1	-9.7	5	diverse-lib	Y	5	1	3.05	372.48116	74.86
26532367_Intermediate	1	-9.7	5	diverse-lib	Y	7	0	3.76	331.7106	93.97
26513855_Accepted	1	-9.7	3	diverse-lib	Y	5	2	1.7	270.28326	79.12
103163597_Accepted	1	-9.7	1	diverse-lib	Y	4	0	2.84	237.25664	39.42
125306217_Intermediate	1	-9.7	6	diverse-lib	Y	7	0	3.82	407.4407832	78.08
49675367_Intermediate	1	-9.7	4	diverse-lib	Y	6	2	1.8	355.3117496	84.83
24387565_Intermediate	1	-9.7	4	diverse-lib	Y	6	1	3.49	358.45788	96.64
24793124_Intermediate	1	-9.7	7	diverse-lib	Y	5	0	3.81	438.5823	74.1
49828692_Intermediate	1	-9.7	7	diverse-lib	Y	6	1	3.13	384.46872	75.71
3714832_Intermediate	1	-9.7	5	diverse-lib	Y	5	2	3.79	345.39446	70.92
4262290_Accepted	1	-9.7	6	diverse-lib	Y	6	1	2.27	344.40486	75.71
22402906_Intermediate	1	-9.7	6	diverse-lib	Y	7	2	3.76	399.46344	140.29
26728836_Accepted	1	-9.7	7	diverse-lib	Y	6	2	3.97	408.8080496	75.62
24412722_Intermediate	1	-9.7	7	diverse-lib	Y	7	1	2.08	434.51078	119.25
24820250_Intermediate	1	-9.7	4	diverse-lib	Y	6	0	3.06	351.2584728	73.56
49720920_Intermediate	1	-9.7	5	diverse-lib	Y	6	1	2.61	377.48268	64.74
56319914_Intermediate	1	-9.7	5	diverse-lib	Y	7	1	2.37	404.47996	96.89
24781585_Accepted	1	-9.7	1	diverse-lib	Y	6	4	2.64	342.35076	101.2
49819423_Intermediate	1	-9.7	6	diverse-lib	Y	5	2	3.51	335.35328	78.46
49717006_Intermediate	1	-9.7	5	diverse-lib	Y	7	2	1.79	394.48514	109.95
24815980_Accepted	1	-9.7	4	diverse-lib	Y	5	0	2.77	337.3740832	81.27
49816080_Intermediate	1	-9.7	8	diverse-lib	Y	7	2	3.1	415.82372	108.67
26637570_Accepted	1	-9.7	6	diverse-lib	Y	6	0	3.05	321.37636	73.56
103163089_Accepted	1	-9.7	5	diverse-lib	Y	6	0	3.77	376.45156	50.72
14726080_Intermediate	1	-9.7	6	diverse-lib	Y	6	1	4	345.39776	64.34
24835685_Intermediate	1	-9.7	3	diverse-lib	Y	4	1	2.85	297.73898	54.88
49717030_Intermediate	1	-9.7	6	diverse-lib	Y	5	1	3.75	393.4722632	84.76
26622996_Intermediate	1	-9.7	1	diverse-lib	Y	6	2	1.93	315.12818	92.89
49726595_Intermediate	1	-9.7	4	diverse-lib	Y	4	1	3.61	323.41208	80.18
17387446_Intermediate	1	-9.7	2	diverse-lib	Y	7	0	1.86	364.44254	130.33
24384383_Intermediate	1	-9.7	5	diverse-lib	Y	4	1	3.94	336.42746	49.41
49827936_Intermediate	1	-9.7	7	diverse-lib	Y	6	1	2.6	388.48056	84.09
24358532_Intermediate	1	-9.7	2	diverse-lib	Y	3	0	3.86	331.7174296	37.38
57257377_Accepted	1	-9.7	6	diverse-lib	Y	7	1	1.89	338.31416	92.78
93577201_Intermediate	1	-9.7	1	diverse-lib	Y	3	0	3.27	250.29516	24.83
845517_Accepted	1	-9.7	5	diverse-lib	Y	4	1	3.82	323.432	45.23
24391080_Intermediate	1	-9.7	2	diverse-lib	Y	6	0	3.99	348.44476	49.56
14735250_Intermediate	1	-9.7	3	diverse-lib	Y	7	3	2.36	309.3409	120.27
26537171_Intermediate	1	-9.7	7	diverse-lib	Y	7	2	3.28	442.93686	122.24
57268668_Accepted	1	-9.7	7	diverse-lib	Y	7	2	2.45	404.47996	102.11
56432376_Intermediate	1	-9.7	3	diverse-lib	Y	4	1	3.75	308.40074	81.88
24808681_Accepted	1	-9.7	3	diverse-lib	Y	6	0	1.21	338.35722	68.61
26532555_Accepted	1	-9.7	4	diverse-lib	Y	4	2	3.21	277.3205	58.04
24367954_Intermediate	1	-9.7	4	diverse-lib	Y	6	1	2.87	315.7112	98.71
24798974_Intermediate	1	-9.7	5	diverse-lib	Y	5	1	2.83	399.5016032	53.85
47201386_Intermediate	1	-9.7	2	diverse-lib	Y	5	0	3.01	334.41488	41.37
26729547_Accepted	1	-9.7	4	diverse-lib	Y	7	1	0.53	290.27136	93.48
17506126_Intermediate	1	-9.7	7	diverse-lib	Y	7	2	3.03	443.87688	105.84
17459183_Intermediate	1	-9.7	1	diverse-lib	Y	4	0	3.66	299.39068	68.06
26731517_Intermediate	1	-9.6	4	diverse-lib	Y	7	2	2.18	372.39504	113.86
51086909_Accepted	1	-9.6	5	diverse-lib	Y	7	1	1.95	336.391	75.42
24280253_Intermediate	1	-9.6	7	diverse-lib	Y	6	1	2.64	393.47878	63.08
4261917_Intermediate	1	-9.6	4	diverse-lib	Y	4	0	3.74	348.7991232	32.78
24292183_Intermediate	1	-9.6	7	diverse-lib	Y	6	0	3.79	430.92448	51.24
26664595_Intermediate	1	-9.6	1	diverse-lib	Y	3	0	3.35	298.7668	33.2
3716273_Intermediate	1	-9.6	3	diverse-lib	Y	4	0	3.39	282.3171	95.13
24827374_Intermediate	1	-9.6	4	diverse-lib	Y	5	0	3.22	330.7656	59.5
3712925_Intermediate	1	-9.6	4	diverse-lib	Y	6	0	1.77	310.30406	82.29
26726907_Intermediate	1	-9.6	4	diverse-lib	Y	6	0	2.46	335.7655	94.33
26540817_Intermediate	1	-9.6	5	diverse-lib	Y	6	0	2.77	383.87458	55.46
49665189_Intermediate	1	-9.6	4	diverse-lib	Y	7	2	3.64	351.38242	123.48
24816619_Accepted	1	-9.6	5	diverse-lib	Y	5	1	3.12	325.35846	64.63
24390333_Accepted	1	-9.6	3	diverse-lib	Y	6	1	2.94	347.41202	138.63
4258979_Intermediate	1	-9.6	2	diverse-lib	Y	5	0	1.62	304.36414	95.58
7976291_Accepted	1	-9.6	4	diverse-lib	Y	5	0	2.93	301.33706	63.68
99357964_Intermediate	1	-9.6	5	diverse-lib	Y	6	1	2.7	310.30406	91.99
24801898_Intermediate	1	-9.6	4	diverse-lib	Y	6	1	1.83	328.34248	115.7
847666_Intermediate	1	-9.6	6	diverse-lib	Y	7	1	2.08	360.4124	77.11
49818336_Intermediate	1	-9.6	6	diverse-lib	Y	6	2	2.28	385.4120432	100.11
24377236_Accepted	1	-9.6	2	diverse-lib	Y	6	1	1.51	256.25998	72.28
24812838_Intermediate	1	-9.6	2	diverse-lib	Y	5	0	2.43	308.3776	50.5
85198456_Accepted	1	-9.6	7	diverse-lib	Y	7	0	2.06	407.4127232	98.36
49676940_Intermediate	1	-9.6	4	diverse-lib	Y	6	1	1.42	325.40812	61.36
24828093_Accepted	1	-9.6	5	diverse-lib	Y	4	1	3.93	317.42258	47.56
26618003_Intermediate	1	-9.6	4	diverse-lib	Y	6	1	3.94	411.5172	103.53
49719665_Accepted	1	-9.6	6	diverse-lib	Y	6	1	3.08	377.50098	85.02
103913569_Accepted	1	-9.6	1	diverse-lib	Y	5	0	2.49	278.2573864	51.02
24370868_Intermediate	1	-9.6	2	diverse-lib	Y	6	1	2.04	316.33178	104.57
24332098_Intermediate	1	-9.6	6	diverse-lib	Y	5	0	2.7	338.40028	49.85
103075251_Intermediate	1	-9.6	4	diverse-lib	Y	5	1	3.53	324.76432	58.59
124349867_Intermediate	1	-9.6	4	diverse-lib	Y	4	1	3.35	283.32178	59.42
57261060_Intermediate	1	-9.6	2	diverse-lib	Y	4	0	3.76	292.28548	52.58
51086284_Intermediate	1	-9.6	7	diverse-lib	Y	7	2	3.33	397.44756	110.77
14736079_Accepted	1	-9.6	4	diverse-lib	Y	6	0	3.53	363.36338	76.82
47199592_Intermediate	1	-9.6	7	diverse-lib	Y	4	1	3.7	323.38564	51.58
121284515_Intermediate	1	-9.6	3	diverse-lib	Y	4	0	3.25	334.41158	36.69
49723196_Intermediate	1	-9.6	6	diverse-lib	Y	6	2	2.16	418.52968	126.02
24781707_Intermediate	1	-9.6	2	diverse-lib	Y	4	0	3.66	312.38614	72.36
4245822_Accepted	1	-9.6	7	diverse-lib	Y	7	2	2.06	390.49974	103.54
14742285_Intermediate	1	-9.6	3	diverse-lib	Y	5	1	3.55	329.73448	68.54
22407697_Intermediate	1	-9.6	6	diverse-lib	Y	6	1	3.52	382.45936	145.35
24793935_Intermediate	1	-9.6	5	diverse-lib	Y	4	1	3.5	324.3488832	51.22
24826475_Accepted	1	-9.6	4	diverse-lib	Y	5	2	3.31	293.3199	67.01
7965404_Intermediate	1	-9.6	5	diverse-lib	Y	7	3	2.87	362.42828	89.19
7972282_Accepted	1	-9.6	2	diverse-lib	Y	3	1	3.5	248.27928	45.75
144098240_Intermediate	1	-9.6	4	diverse-lib	Y	6	0	1.82	380.4154432	58.44
48409982_Intermediate	1	-9.6	3	diverse-lib	Y	7	0	1.94	294.31126	70.13
49672689_Intermediate	1	-9.6	5	diverse-lib	Y	6	0	3.74	412.2903	80.77
24305044_Intermediate	1	-9.6	4	diverse-lib	Y	4	1	3.44	344.47106	76.4
24321199_Intermediate	1	-9.6	2	diverse-lib	Y	5	1	3.41	280.32444	72.59
24416624_Intermediate	1	-9.6	4	diverse-lib	Y	5	1	3.58	348.80402	80.58
858667_Accepted	1	-9.6	3	diverse-lib	Y	4	1	3.49	265.26344	59.16
26615242_Intermediate	1	-9.6	6	diverse-lib	Y	6	0	2.97	391.4629	68.34
26652781_Intermediate	1	-9.6	4	diverse-lib	Y	6	1	0.98	339.36842	103
87346476_Intermediate	1	-9.6	6	diverse-lib	Y	7	0	2.38	426.5103232	92.45
49643520_Intermediate	1	-9.6	1	diverse-lib	Y	4	1	2.92	278.7341	49.41
24305634_Intermediate	1	-9.6	5	diverse-lib	Y	5	1	3.52	409.7895096	61.77
14733923_Intermediate	1	-9.6	2	diverse-lib	Y	5	0	3.58	335.35328	59.75
26648575_Intermediate	1	-9.6	3	diverse-lib	Y	7	1	2.86	395.4300832	83.36
17506829_Intermediate	1	-9.6	4	diverse-lib	Y	4	1	3.84	324.76102	51.22
24799008_Intermediate	1	-9.6	8	diverse-lib	Y	6	1	2.64	363.40974	77.25
17403275_Intermediate	1	-9.6	7	diverse-lib	Y	5	1	3.48	447.34546	91.78
862237_Accepted	1	-9.6	4	diverse-lib	Y	7	0	3.98	442.46328	86.72
24317932_Intermediate	1	-9.6	6	diverse-lib	Y	7	2	3.52	439.5273	107.98
24817881_Intermediate	1	-9.6	3	diverse-lib	Y	3	1	2.77	264.32174	34.03
24827933_Intermediate	1	-9.6	8	diverse-lib	Y	7	2	2.52	388.4375	129.81
49715236_Intermediate	1	-9.6	1	diverse-lib	Y	4	0	3.32	343.85048	36.44
24799587_Accepted	1	-9.6	6	diverse-lib	Y	5	1	3.49	345.4111632	68.02
124948360_Accepted	1	-9.6	5	diverse-lib	Y	5	1	3.53	427.4190096	64.11
14742257_Accepted	1	-9.6	2	diverse-lib	Y	6	0	1.97	268.27068	65.97
863601_Intermediate	1	-9.6	1	diverse-lib	Y	4	2	2.72	242.27316	65.98
14746562_Accepted	1	-9.6	5	diverse-lib	Y	6	4	1.92	322.36112	92.91
26538412_Intermediate	1	-9.6	5	diverse-lib	Y	7	0	3.93	363.39312	114.2
24816411_Intermediate	1	-9.6	3	diverse-lib	Y	7	2	1.2	317.3662	119.41
24826416_Intermediate	1	-9.6	4	diverse-lib	Y	7	1	2.71	355.38774	94.31
49648153_Intermediate	1	-9.6	4	diverse-lib	Y	5	2	3	326.3217032	74.16
22415036_Intermediate	1	-9.6	2	diverse-lib	Y	3	1	3.95	278.2292696	37.53
7972691_Accepted	1	-9.6	2	diverse-lib	Y	4	1	3.03	253.2991	50.16
24394778_Intermediate	1	-9.6	5	diverse-lib	Y	7	2	3.26	361.46182	107.62
49719633_Intermediate	1	-9.6	6	diverse-lib	Y	6	1	2.55	407.89436	125.64
26617784_Accepted	1	-9.6	5	diverse-lib	Y	6	1	3.02	350.41428	72.95
125001277_Intermediate	1	-9.6	3	diverse-lib	Y	4	0	3.85	323.41208	74.33
24801291_Accepted	1	-9.6	4	diverse-lib	Y	4	1	3.7	314.40202	91.21
47195365_Intermediate	1	-9.6	2	diverse-lib	Y	4	2	3.41	267.27932	65.15
49725665_Accepted	1	-9.6	4	diverse-lib	Y	6	1	2.16	379.86112	87.75
24822438_Intermediate	1	-9.6	4	diverse-lib	Y	5	2	3.41	332.3957832	95.15
7978186_Intermediate	1	-9.6	4	diverse-lib	Y	7	0	2.84	337.35584	106.28
49818127_Intermediate	1	-9.6	9	diverse-lib	Y	7	1	3.72	440.53198	70.46
24803167_Accepted	1	-9.6	1	diverse-lib	Y	3	0	3.15	237.2997	30.19
3714999_Intermediate	1	-9.6	6	diverse-lib	Y	7	2	2.03	386.46798	95.7
24837344_Accepted	1	-9.6	9	diverse-lib	Y	7	0	2.23	395.40524	89.98
864892_Intermediate	1	-9.6	4	diverse-lib	Y	5	0	3.59	347.41034	49.05
49681110_Intermediate	1	-9.6	5	diverse-lib	Y	6	2	3.48	341.3843	109.38
24800376_Accepted	1	-9.6	5	diverse-lib	Y	5	0	3.01	311.37824	55.3
17401190_Intermediate	1	-9.6	3	diverse-lib	Y	4	2	3.99	329.4398	110.5
103075006_Accepted	1	-9.6	9	diverse-lib	Y	7	1	3.38	382.40978	82.82
26541365_Intermediate	1	-9.6	4	diverse-lib	Y	4	1	3.72	322.3082696	78.94
14729401_Intermediate	1	-9.6	5	diverse-lib	Y	6	0	3.05	393.50522	79.56
17444082_Intermediate	1	-9.6	8	diverse-lib	Y	6	2	3.52	349.38316	91.22
49818353_Accepted	1	-9.6	3	diverse-lib	Y	5	0	2.74	350.47564	66.07
24304036_Intermediate	1	-9.6	5	diverse-lib	Y	5	2	3.51	344.81862	95.78
17510574_Intermediate	1	-9.6	5	diverse-lib	Y	5	1	3.96	373.44762	55.62
24407992_Accepted	1	-9.6	4	diverse-lib	Y	3	1	3.5	295.37554	38.33
24295017_Intermediate	1	-9.6	2	diverse-lib	Y	2	1	3.38	235.3037	19.67
14721620_Intermediate	1	-9.6	5	diverse-lib	Y	6	1	1.74	313.3047	81.68
24283587_Intermediate	1	-9.6	8	diverse-lib	Y	7	2	2.57	422.4704232	102.11
26651626_Intermediate	1	-9.6	6	diverse-lib	Y	7	1	2.2	367.4448	77.2
26650845_Accepted	1	-9.6	5	diverse-lib	Y	5	2	3.01	393.4539632	66.66
26615064_Intermediate	1	-9.6	5	diverse-lib	Y	7	2	1.14	370.44544	81.69
14721652_Intermediate	1	-9.6	2	diverse-lib	Y	6	1	3.05	309.3193	64.86
844118_Intermediate	1	-9.6	4	diverse-lib	Y	7	0	3.96	425.4097296	62.45
26649856_Intermediate	1	-9.6	4	diverse-lib	Y	6	1	3.94	380.43696	67.87
85199027_Intermediate	1	-9.6	7	diverse-lib	Y	7	3	1.9	391.84868	103.42
57258537_Accepted	1	-9.6	6	diverse-lib	Y	7	0	2.48	448.5077032	84.53
24336842_Intermediate	1	-9.6	4	diverse-lib	Y	7	1	2.06	373.4046432	109.18
17447573_Intermediate	1	-9.6	5	diverse-lib	Y	7	2	1.47	348.37364	113.52
17401913_Accepted	1	-9.6	6	diverse-lib	Y	6	1	1.74	368.81688	76.88
49648871_Intermediate	1	-9.6	3	diverse-lib	Y	4	1	2.48	280.32114	55.12
49825519_Intermediate	1	-9.6	3	diverse-lib	Y	6	0	1.01	338.42188	75.3
57265662_Accepted	1	-9.6	5	diverse-lib	Y	5	0	3.53	301.33706	69.4
24284989_Intermediate	1	-9.6	1	diverse-lib	Y	3	0	3.59	279.33308	37.38
49734985_Intermediate	1	-9.6	7	diverse-lib	Y	7	1	3.3	392.45096	81.54
24816188_Intermediate	1	-9.6	5	diverse-lib	Y	7	0	2.55	358.41482	117.21
24834950_Intermediate	1	-9.6	5	diverse-lib	Y	5	2	3.9	319.73966	75.63
24824927_Intermediate	1	-9.6	4	diverse-lib	Y	6	2	2.45	343.4201	82.08
24795256_Intermediate	1	-9.6	6	diverse-lib	Y	7	0	3.16	368.33684	92.04
22408984_Intermediate	1	-9.6	5	diverse-lib	Y	5	1	3.95	378.49058	85.11
14721960_Intermediate	1	-9.6	6	diverse-lib	Y	7	1	3.45	371.82082	81.93
134337182_Intermediate	1	-9.6	5	diverse-lib	Y	5	1	2.59	351.42218	90.37
24829660_Accepted	1	-9.6	4	diverse-lib	Y	4	0	2.98	355.47056	54.45
26641763_Accepted	1	-9.6	7	diverse-lib	Y	7	0	2.48	412.50526	94.78
14731103_Accepted	1	-9.6	5	diverse-lib	Y	5	0	3.74	408.51326	66.07
24314028_Intermediate	1	-9.6	3	diverse-lib	Y	6	1	2.18	287.31378	74.23
103162428_Intermediate	1	-9.6	6	diverse-lib	Y	5	3	3.08	371.4285232	107.1
26736132_Intermediate	1	-9.6	5	diverse-lib	Y	5	1	2.57	335.39964	60.73
24820670_Intermediate	1	-9.6	4	diverse-lib	Y	5	2	2.41	294.36932	91.17
57261401_Intermediate	1	-9.6	0	diverse-lib	Y	2	1	3.05	223.26982	29.1
24830040_Intermediate	1	-9.6	7	diverse-lib	Y	5	1	3.44	370.3974032	96.53
85268698_Intermediate	1	-9.6	9	diverse-lib	Y	7	1	3.32	438.49618	101.16
24402880_Accepted	1	-9.6	6	diverse-lib	Y	7	0	2.75	345.43928	75.36
26529519_Intermediate	1	-9.6	6	diverse-lib	Y	7	2	3.33	408.51824	166.54
103076266_Accepted	1	-9.6	7	diverse-lib	Y	7	2	3.52	401.8435	85.47
24841406_Intermediate	1	-9.6	7	diverse-lib	Y	7	1	3.71	426.3664296	114.99
26614767_Intermediate	1	-9.6	4	diverse-lib	Y	6	0	1.18	363.3370496	55.95
51090589_Accepted	1	-9.6	5	diverse-lib	Y	7	0	0.84	384.42566	72.22
49641898_Intermediate	1	-9.6	2	diverse-lib	Y	5	1	2.84	266.2515	71.35
24318245_Intermediate	1	-9.6	7	diverse-lib	Y	7	3	1.84	397.46748	100.29
24300535_Intermediate	1	-9.6	4	diverse-lib	Y	5	1	3.23	390.4716232	74.86
846686_Intermediate	1	-9.6	2	diverse-lib	Y	4	2	3.56	275.30462	75.84
24392058_Intermediate	1	-9.6	5	diverse-lib	Y	6	1	3.79	415.89322	97.4
24429170_Intermediate	1	-9.6	3	diverse-lib	Y	5	0	3.16	283.27872	61.44
858389_Intermediate	1	-9.6	3	diverse-lib	Y	5	1	3.52	343.42494	49.25
24804923_Accepted	1	-9.6	5	diverse-lib	Y	6	0	3.84	377.43632	68.34
26662886_Intermediate	1	-9.6	4	diverse-lib	Y	5	0	3.97	349.79366	51.66
90944951_Intermediate	1	-9.6	4	diverse-lib	Y	7	0	3.06	373.40786	65.3
14737104_Intermediate	1	-9.6	5	diverse-lib	Y	6	2	3.75	391.89174	83.96
26538135_Intermediate	1	-9.6	6	diverse-lib	Y	6	1	3.67	363.40974	65.38
90419382_Intermediate	1	-9.6	3	diverse-lib	Y	3	2	3.41	268.2856232	45.15
24820004_Intermediate	1	-9.6	3	diverse-lib	Y	5	0	3.29	288.30338	52.31
24784254_Intermediate	1	-9.6	6	diverse-lib	Y	7	1	3.42	422.91062	72.04
26634504_Intermediate	1	-9.6	4	diverse-lib	Y	6	1	1.82	325.34184	110.22
7972266_Intermediate	1	-9.6	4	diverse-lib	Y	7	1	2.6	345.3547	85.42
99455002_Accepted	1	-9.6	10	diverse-lib	Y	7	1	2.64	387.47266	86.48
14718952_Intermediate	1	-9.5	3	diverse-lib	Y	6	1	2.18	313.74168	72.7
49673127_Intermediate	1	-9.5	3	diverse-lib	Y	6	2	3.64	365.7402232	87.69
125269174_Intermediate	1	-9.5	1	diverse-lib	Y	4	0	3.98	313.15924	84.23
56317937_Intermediate	1	-9.5	2	diverse-lib	Y	4	1	3.62	272.32228	86.6
17473784_Intermediate	1	-9.5	2	diverse-lib	Y	5	4	2.3	293.36626	76.41
26730216_Accepted	1	-9.5	5	diverse-lib	Y	5	1	2.91	353.3852896	48.05
7975607_Intermediate	1	-9.5	1	diverse-lib	Y	3	0	3.85	255.29176	59.59
103060939_Intermediate	1	-9.5	5	diverse-lib	Y	6	2	2.06	356.442	104.26
24795885_Intermediate	1	-9.5	7	diverse-lib	Y	3	1	3.51	357.4880632	50.6
17473261_Accepted	1	-9.5	1	diverse-lib	Y	4	1	2.97	259.691	50.16
3712329_Accepted	1	-9.5	6	diverse-lib	Y	6	1	2.37	337.37246	77.25
47194089_Accepted	1	-9.5	1	diverse-lib	Y	3	0	3.25	223.22676	43.1
24343381_Intermediate	1	-9.5	2	diverse-lib	Y	4	2	3.04	304.4072	83.5
17471161_Intermediate	1	-9.5	9	diverse-lib	Y	6	2	2.52	368.42626	84.5
47194032_Accepted	1	-9.5	5	diverse-lib	Y	5	1	3.7	327.76496	68.02
49727579_Intermediate	1	-9.5	2	diverse-lib	Y	6	0	2.51	362.37862	70.83
24835143_Intermediate	1	-9.5	5	diverse-lib	Y	5	1	3.92	342.39382	59.93
26663647_Intermediate	1	-9.5	4	diverse-lib	Y	7	0	2.96	381.37866	74.3
57261823_Accepted	1	-9.5	4	diverse-lib	Y	6	0	3.24	342.38898	74.76
49680720_Intermediate	1	-9.5	4	diverse-lib	Y	5	2	2.92	311.33188	71.7
857573_Intermediate	1	-9.5	4	diverse-lib	Y	7	0	3.59	337.4022	99.09
49731990_Intermediate	1	-9.5	3	diverse-lib	Y	3	1	3.8	301.3353832	58.12
17481070_Intermediate	1	-9.5	5	diverse-lib	Y	4	1	3.84	383.2386	51.22
11534730_Intermediate	1	-9.5	2	diverse-lib	Y	3	0	3.07	284.3280832	23.55
26616390_Accepted	1	-9.5	3	diverse-lib	Y	4	1	3.7	438.3193832	49.77
14734382_Intermediate	1	-9.5	1	diverse-lib	Y	3	1	3.5	276.41702	32.34
24803070_Intermediate	1	-9.5	5	diverse-lib	Y	6	3	3.12	338.35722	98.33
847603_Intermediate	1	-9.5	3	diverse-lib	Y	6	1	2.56	301.32044	113.33
24281993_Accepted	1	-9.5	5	diverse-lib	Y	7	2	1.89	354.38306	133.27
4258830_Intermediate	1	-9.5	3	diverse-lib	Y	5	1	3.11	327.40078	84.27
7970277_Intermediate	1	-9.5	5	diverse-lib	Y	6	1	3.27	337.37246	65.26
14746338_Intermediate	1	-9.5	3	diverse-lib	Y	5	3	2.7	279.29332	83.97
16953186_Intermediate	1	-9.5	3	diverse-lib	Y	4	1	3.4	295.37884	45.23
4264044_Accepted	1	-9.5	4	diverse-lib	Y	3	1	3.31	300.2051328	49.36
22404103_Intermediate	1	-9.5	4	diverse-lib	Y	4	0	3.8	294.30136	56.51
26617215_Intermediate	1	-9.5	6	diverse-lib	Y	5	1	2.44	341.42736	92.23
110923219_Intermediate	1	-9.5	5	diverse-lib	Y	5	1	3.94	357.40516	56.15
134215996_Accepted	1	-9.5	0	diverse-lib	Y	4	0	0.48	237.25664	46.09
49648657_Accepted	1	-9.5	0	diverse-lib	Y	3	0	2.85	268.30714	35.53
4246509_Intermediate	1	-9.5	4	diverse-lib	Y	6	2	3.5	354.2806296	68.82
99356049_Intermediate	1	-9.5	2	diverse-lib	Y	5	1	3.32	289.28814	71.59
4248454_Intermediate	1	-9.5	3	diverse-lib	Y	5	0	3.48	355.45394	73.91
7978070_Intermediate	1	-9.5	0	diverse-lib	Y	4	0	2.94	240.25728	47.51
17467126_Intermediate	1	-9.5	6	diverse-lib	Y	6	1	2.97	336.34134	81.43
56321898_Intermediate	1	-9.5	3	diverse-lib	Y	6	1	2.13	391.87182	97.96
49666495_Intermediate	1	-9.5	3	diverse-lib	Y	4	2	3.41	280.32114	59.84
7972021_Intermediate	1	-9.5	4	diverse-lib	Y	4	0	3.47	349.3502296	36.44
17438852_Intermediate	1	-9.5	5	diverse-lib	Y	7	1	1.42	424.48952	79.31
24410394_Accepted	1	-9.5	4	diverse-lib	Y	5	1	2.01	288.36804	88.34
49731077_Intermediate	1	-9.5	4	diverse-lib	Y	5	1	3.74	373.51228	82.7
22412151_Intermediate	1	-9.5	4	diverse-lib	Y	4	1	3.09	307.38954	38.64
26535379_Intermediate	1	-9.5	4	diverse-lib	Y	4	1	2.98	297.3748	83.77
14745246_Intermediate	1	-9.5	7	diverse-lib	Y	5	2	3.25	398.4505632	83.65
852912_Accepted	1	-9.5	6	diverse-lib	Y	5	1	3.41	352.47322	58.12
17412866_Intermediate	1	-9.5	3	diverse-lib	Y	5	1	3.7	354.4029	128.68
49675333_Accepted	1	-9.5	7	diverse-lib	Y	6	2	2.38	342.38898	76.66
7970921_Accepted	1	-9.5	2	diverse-lib	Y	6	1	1.76	372.60174	73.1
49647955_Accepted	1	-9.5	4	diverse-lib	Y	6	0	3.25	362.42498	58.56
4255619_Intermediate	1	-9.5	4	diverse-lib	Y	5	3	2.79	331.41262	121.7
49677305_Intermediate	1	-9.5	6	diverse-lib	Y	7	2	2.47	357.35726	94.09
99494434_Accepted	1	-9.5	2	diverse-lib	Y	3	0	3.44	221.25724	30.19
24299861_Intermediate	1	-9.5	3	diverse-lib	Y	6	1	3.6	393.50522	97.16
85146720_Accepted	1	-9.5	6	diverse-lib	Y	7	0	2.87	361.38902	78.21
24805000_Intermediate	1	-9.5	1	diverse-lib	Y	5	0	1.68	303.3993	36.02
14739637_Intermediate	1	-9.5	2	diverse-lib	Y	3	0	3.99	311.37816	99.58
24825141_Intermediate	1	-9.5	4	diverse-lib	Y	5	1	3.98	324.3737	56.25
17473803_Intermediate	1	-9.5	5	diverse-lib	Y	6	2	3.39	360.81802	104.38
17457065_Intermediate	1	-9.5	4	diverse-lib	Y	6	2	3.24	385.21472	94.82
57256082_Intermediate	1	-9.5	7	diverse-lib	Y	6	2	3.83	372.80228	84.5
144241522_Intermediate	1	-9.5	5	diverse-lib	Y	5	1	3.46	358.8452	85.11
49817878_Accepted	1	-9.5	6	diverse-lib	Y	6	2	2.05	347.43194	96.54
24334066_Intermediate	1	-9.5	2	diverse-lib	Y	6	3	1.22	281.26614	97.91
51085899_Intermediate	1	-9.5	5	diverse-lib	Y	7	1	2.08	362.40836	110.37
99213135_Accepted	1	-9.5	7	diverse-lib	Y	7	0	2.75	384.40574	116.82
4257603_Intermediate	1	-9.5	3	diverse-lib	Y	6	1	1.46	390.23124	71.53
26537664_Intermediate	1	-9.5	3	diverse-lib	Y	3	0	3.9	365.2703392	37.38
14742731_Intermediate	1	-9.5	4	diverse-lib	Y	4	2	2.58	279.33638	57.78
26730107_Intermediate	1	-9.5	3	diverse-lib	Y	5	0	3.09	296.32054	66.13
26670052_Intermediate	1	-9.5	5	diverse-lib	Y	4	3	3.71	345.43752	61.09
14739308_Accepted	1	-9.5	5	diverse-lib	Y	7	0	3.49	434.4116496	68.96
26542886_Intermediate	1	-9.5	5	diverse-lib	Y	3	1	3.55	327.4190232	59.72
3714978_Intermediate	1	-9.5	5	diverse-lib	Y	6	0	3.83	378.44752	98.02
17410613_Intermediate	1	-9.5	4	diverse-lib	Y	6	1	3.25	351.37912	105.37
860735_Intermediate	1	-9.5	3	diverse-lib	Y	5	1	2.57	310.39348	55.38
26669755_Accepted	1	-9.5	5	diverse-lib	Y	5	0	2.49	336.3844	52.83
24413166_Intermediate	1	-9.5	5	diverse-lib	Y	5	1	2.53	338.40028	58.64
3712382_Intermediate	1	-9.5	4	diverse-lib	Y	7	0	1.94	394.47336	131.51
24402969_Intermediate	1	-9.5	6	diverse-lib	Y	7	1	1.3	374.41092	106.76
49826301_Accepted	1	-9.5	7	diverse-lib	Y	7	1	2.48	411.49406	80.76
49720215_Intermediate	1	-9.5	3	diverse-lib	Y	6	0	3.61	384.4488	81.02
4257230_Intermediate	1	-9.5	6	diverse-lib	Y	6	1	2.13	388.48056	84.09
24297591_Intermediate	1	-9.5	7	diverse-lib	Y	5	1	3.41	342.43204	68.29
17483168_Intermediate	1	-9.5	4	diverse-lib	Y	4	1	2.26	294.34772	53.99
57261982_Intermediate	1	-9.5	5	diverse-lib	Y	7	2	3.22	363.74916	94.09
49674830_Intermediate	1	-9.5	6	diverse-lib	Y	5	2	2.84	374.49704	87.41
17450297_Accepted	1	-9.5	7	diverse-lib	Y	7	3	0.86	387.45274	122.53
4259415_Intermediate	1	-9.5	3	diverse-lib	Y	6	1	2.89	368.42626	72.45
26538398_Intermediate	1	-9.5	4	diverse-lib	Y	5	1	3.44	312.34308	100.02
85271301_Intermediate	1	-9.5	2	diverse-lib	Y	5	2	3.31	393.8661	76.29
49716150_Intermediate	1	-9.5	6	diverse-lib	Y	7	1	1.62	357.3837	110.54
135383452_Intermediate	1	-9.5	1	diverse-lib	Y	2	0	3.43	255.2868632	20.31
26528848_Intermediate	1	-9.5	3	diverse-lib	Y	5	2	3.03	318.7549	59.59
47202568_Accepted	1	-9.5	4	diverse-lib	Y	4	0	2.54	282.33702	41.82
24780254_Accepted	1	-9.5	7	diverse-lib	Y	6	1	2.85	342.43534	80.91
17431773_Intermediate	1	-9.5	3	diverse-lib	Y	5	0	3.07	387.2273	51.13
143472300_Intermediate	1	-9.5	2	diverse-lib	Y	3	1	3.5	294.3229032	41.99
17439454_Intermediate	1	-9.5	3	diverse-lib	Y	5	1	3.28	283.3035632	55.63
49643778_Intermediate	1	-9.5	5	diverse-lib	Y	7	0	2.51	314.3192	122.93
49671123_Intermediate	1	-9.5	3	diverse-lib	Y	3	0	3.37	252.26468	39.44
24810396_Accepted	1	-9.5	4	diverse-lib	Y	4	0	3.67	266.29456	48.15
4263740_Intermediate	1	-9.5	6	diverse-lib	Y	5	3	3.38	297.3301432	65.63
24806326_Intermediate	1	-9.5	2	diverse-lib	Y	2	0	3.49	222.28506	15.6
51086334_Intermediate	1	-9.5	5	diverse-lib	Y	5	1	2.29	340.3747232	93.07
24786751_Intermediate	1	-9.5	4	diverse-lib	Y	6	3	3.22	358.41152	110.78
99361099_Intermediate	1	-9.5	1	diverse-lib	Y	4	1	2.44	266.34092	56.53
85285524_Intermediate	1	-9.5	2	diverse-lib	Y	3	0	2.86	269.2703832	37.38
24361735_Accepted	1	-9.5	3	diverse-lib	Y	3	0	2.53	308.1792592	34.89
3716287_Intermediate	1	-9.5	3	diverse-lib	Y	3	2	2.79	240.30034	41.13
26540691_Accepted	1	-9.5	3	diverse-lib	Y	6	0	1.8	282.1782096	77.84
24788372_Intermediate	1	-9.5	3	diverse-lib	Y	7	1	2.63	373.79034	75.02
49726942_Accepted	1	-9.5	4	diverse-lib	Y	5	1	3.37	364.50222	74.86
24798481_Intermediate	1	-9.5	5	diverse-lib	Y	7	0	2.11	366.41368	71.7
49666806_Intermediate	1	-9.5	5	diverse-lib	Y	5	2	3.29	325.35846	71.7
22417037_Accepted	1	-9.5	3	diverse-lib	Y	6	0	0.78	272.25608	70.3
24783009_Intermediate	1	-9.5	2	diverse-lib	Y	5	2	3.02	295.33578	61.44
26730624_Accepted	1	-9.5	2	diverse-lib	Y	6	0	1.97	336.2686496	69.78
26616411_Intermediate	1	-9.5	5	diverse-lib	Y	5	0	3.92	394.48668	87.74
849859_Accepted	1	-9.5	2	diverse-lib	Y	4	0	2.4	277.3388	54.99
22408938_Intermediate	1	-9.5	5	diverse-lib	Y	3	1	3.46	326.3879032	70.23
24792838_Accepted	1	-9.5	2	diverse-lib	Y	2	1	3.73	253.33886	29.1
26651134_Accepted	1	-9.5	5	diverse-lib	Y	7	1	2.42	325.36506	85.84
24793804_Intermediate	1	-9.5	5	diverse-lib	Y	6	1	1.94	335.37488	90.08
57266657_Accepted	1	-9.5	8	diverse-lib	Y	6	1	2.63	427.55966	78.1
14736265_Intermediate	1	-9.5	6	diverse-lib	Y	6	2	3.55	351.35268	91.6
103051186_Intermediate	1	-9.5	8	diverse-lib	Y	7	1	2.16	429.4166464	86.79
24317666_Intermediate	1	-9.5	7	diverse-lib	Y	6	2	2.19	351.39904	83.96
859607_Intermediate	1	-9.5	1	diverse-lib	Y	5	2	2.04	245.66772	69.1
24312217_Intermediate	1	-9.5	5	diverse-lib	Y	5	2	3.9	372.48116	83.65
22407925_Intermediate	1	-9.5	5	diverse-lib	Y	7	0	3.54	362.7644	84.59
24315484_Intermediate	1	-9.5	1	diverse-lib	Y	4	0	3.36	340.4393	70.55
26731447_Intermediate	1	-9.5	4	diverse-lib	Y	6	1	2.37	337.2534096	77.13
24400018_Intermediate	1	-9.5	2	diverse-lib	Y	5	1	2.75	283.3035632	55.63
24306745_Intermediate	1	-9.5	2	diverse-lib	Y	3	1	3.97	314.42516	99.29
17448528_Accepted	1	-9.5	6	diverse-lib	Y	6	2	2.06	342.43534	79.29
24332919_Intermediate	1	-9.5	6	diverse-lib	Y	6	1	3.3	367.42158	112.79
24785693_Intermediate	1	-9.5	4	diverse-lib	Y	6	2	3.76	396.85012	120.2
24780697_Intermediate	1	-9.5	1	diverse-lib	Y	4	2	1.8	257.31094	89.15
56322971_Intermediate	1	-9.5	8	diverse-lib	Y	7	2	3.11	427.47024	131.14
57259470_Intermediate	1	-9.5	6	diverse-lib	Y	7	1	3.14	356.39894	110.89
24371926_Intermediate	1	-9.5	8	diverse-lib	Y	5	1	3.89	417.9058	84.76
49827235_Intermediate	1	-9.5	5	diverse-lib	Y	6	1	2.04	380.4154432	66.71
26617058_Accepted	1	-9.5	5	diverse-lib	Y	6	0	3.53	436.5217632	58.44
848778_Accepted	1	-9.5	5	diverse-lib	Y	5	1	2.13	290.35748	58.64
47198706_Intermediate	1	-9.5	5	diverse-lib	Y	7	1	3.05	341.36116	87.39
17410015_Intermediate	1	-9.5	5	diverse-lib	Y	4	0	3.14	386.4829232	50.69
57266457_Accepted	1	-9.5	8	diverse-lib	Y	6	1	3.25	430.5603	84.09
49732396_Intermediate	1	-9.5	6	diverse-lib	Y	5	1	3.91	325.40482	60.06
49723234_Intermediate	1	-9.5	3	diverse-lib	Y	5	0	2.03	299.36754	55.2
24823967_Intermediate	1	-9.5	0	diverse-lib	Y	3	1	3.15	229.2744	42.35
24838241_Accepted	1	-9.5	6	diverse-lib	Y	6	1	3.43	415.54896	87.75
47204675_Intermediate	1	-9.5	3	diverse-lib	Y	3	1	3.75	249.3104	37.81
26667349_Intermediate	1	-9.5	3	diverse-lib	Y	3	1	3.94	280.3642	32.34
3713489_Intermediate	1	-9.5	6	diverse-lib	Y	7	0	3.67	431.52844	126.08
24831768_Intermediate	1	-9.5	5	diverse-lib	Y	6	1	2.69	369.3399264	90.08
3714048_Accepted	1	-9.5	6	diverse-lib	Y	6	4	2.47	340.41946	92.91
26529077_Intermediate	1	-9.5	5	diverse-lib	Y	7	1	2.91	432.3941496	130.85
57262895_Intermediate	1	-9.5	4	diverse-lib	Y	5	1	2.94	319.78602	56.15
24786926_Intermediate	1	-9.5	6	diverse-lib	Y	6	1	3.63	340.32674	85.97
125001350_Intermediate	1	-9.5	3	diverse-lib	Y	6	1	3.66	391.2888	98.64
4258673_Accepted	1	-9.5	6	diverse-lib	Y	6	0	3.07	311.33518	70.27
7965605_Intermediate	1	-9.5	4	diverse-lib	Y	6	0	2.53	317.33646	70.18
57256935_Accepted	1	-9.5	8	diverse-lib	Y	6	1	3.48	414.4698832	67.87
22415992_Intermediate	1	-9.5	4	diverse-lib	Y	4	2	2.62	278.30526	76.11
24821038_Intermediate	1	-9.5	4	diverse-lib	Y	4	0	3.24	296.31724	44.76
14733193_Intermediate	1	-9.5	3	diverse-lib	Y	4	1	3.92	325.40152	55.4
81066034_Intermediate	1	-9.5	4	diverse-lib	Y	7	1	3.41	344.34188	129.38
49640913_Intermediate	1	-9.5	2	diverse-lib	Y	3	1	3.19	273.2822232	81.26
49737405_Intermediate	1	-9.5	5	diverse-lib	Y	5	2	2.28	324.3737	67.43
17505662_Intermediate	1	-9.5	4	diverse-lib	Y	6	1	3.77	396.85012	105.94
17474719_Accepted	1	-9.5	5	diverse-lib	Y	7	0	3.42	338.36052	79.13
22415366_Accepted	1	-9.5	4	diverse-lib	Y	4	0	3.37	265.3098	51.81
24838963_Intermediate	1	-9.5	2	diverse-lib	Y	5	1	1.23	271.31438	61.77
24838719_Accepted	1	-9.5	5	diverse-lib	Y	6	0	3.82	426.3152824	94.16
26628851_Accepted	1	-9.5	2	diverse-lib	Y	4	0	2.79	237.25664	51.81
17470160_Intermediate	1	-9.5	5	diverse-lib	Y	5	1	3.54	329.352	74.89
24828333_Intermediate	1	-9.5	8	diverse-lib	Y	6	2	2.48	355.4308	71.87
49732163_Intermediate	1	-9.5	3	diverse-lib	Y	6	1	2.99	381.4002032	75.44
49724065_Intermediate	1	-9.5	5	diverse-lib	Y	7	0	1.53	424.53426	117.67
26646188_Accepted	1	-9.5	6	diverse-lib	Y	7	2	2.68	369.44076	118.09
57260805_Intermediate	1	-9.5	7	diverse-lib	Y	6	1	2.49	412.5003632	57.58
49676207_Intermediate	1	-9.5	4	diverse-lib	Y	5	1	2.61	325.40482	44.81
49732546_Intermediate	1	-9.5	2	diverse-lib	Y	5	0	4	369.8447	50.83
144090698_Intermediate	1	-9.5	6	diverse-lib	Y	6	1	2.59	344.3154664	69.04
7978028_Intermediate	1	-9.5	4	diverse-lib	Y	5	0	2.11	295.28942	63.68
7973082_Accepted	1	-9.5	3	diverse-lib	Y	5	2	2.01	257.2878	74.85
4262223_Accepted	1	-9.5	4	diverse-lib	Y	6	3	3.36	392.4741	117.38
49721413_Accepted	1	-9.5	5	diverse-lib	Y	7	1	2.47	419.92828	106.67
22410315_Intermediate	1	-9.5	6	diverse-lib	Y	4	2	3.52	370.7534696	58.2
26651137_Intermediate	1	-9.5	3	diverse-lib	Y	6	1	2.85	325.34184	101.58
22404191_Intermediate	1	-9.5	4	diverse-lib	Y	6	0	3.03	325.36176	69.37
7976153_Intermediate	1	-9.5	4	diverse-lib	Y	5	1	3.8	311.33188	60.7
26649671_Accepted	1	-9.5	5	diverse-lib	Y	6	1	3.87	376.3836832	72.95
24284995_Accepted	1	-9.5	2	diverse-lib	Y	3	0	3.79	329.14486	47.28
22409682_Intermediate	1	-9.5	6	diverse-lib	Y	7	1	1.95	440.57672	117.38
87343362_Accepted	1	-9.4	6	diverse-lib	Y	4	1	2.26	340.3913432	49.41
47200437_Intermediate	1	-9.4	1	diverse-lib	Y	5	3	1.58	285.34096	79.19
22404745_Intermediate	1	-9.4	5	diverse-lib	Y	6	1	2.92	370.46858	106.21
99367991_Accepted	1	-9.4	2	diverse-lib	Y	7	2	1.93	360.4307	118.81
49820421_Intermediate	1	-9.4	1	diverse-lib	Y	5	1	2.42	320.77078	54.56
14745985_Intermediate	1	-9.4	6	diverse-lib	Y	6	0	3.26	442.55108	105.23
26532233_Intermediate	1	-9.4	2	diverse-lib	Y	4	2	2.94	270.2072696	57.43
47202514_Intermediate	1	-9.4	3	diverse-lib	Y	3	0	3.73	311.3501232	37.38
24351475_Intermediate	1	-9.4	2	diverse-lib	Y	5	0	3.84	290.70174	58.29
47195971_Intermediate	1	-9.4	0	diverse-lib	Y	2	0	3.73	272.2214728	54.02
49720710_Accepted	1	-9.4	8	diverse-lib	Y	7	1	1.6	379.3579664	84.67
24827183_Intermediate	1	-9.4	4	diverse-lib	Y	3	0	3.54	311.3501232	29.54
24826776_Intermediate	1	-9.4	3	diverse-lib	Y	5	0	2.76	421.2954632	40.85
14725856_Intermediate	1	-9.4	3	diverse-lib	Y	4	1	3.42	285.33766	51.47
24347342_Accepted	1	-9.4	7	diverse-lib	Y	6	2	3.77	411.49076	87.69
4241023_Intermediate	1	-9.4	5	diverse-lib	Y	6	1	1.09	325.36176	71.53
4257834_Intermediate	1	-9.4	5	diverse-lib	Y	5	2	3.35	353.45798	54.8
24788598_Accepted	1	-9.4	5	diverse-lib	Y	3	0	3.61	307.41268	63.97
17517004_Intermediate	1	-9.4	5	diverse-lib	Y	5	3	3.23	403.92558	100.73
24783978_Accepted	1	-9.4	7	diverse-lib	Y	7	0	2.31	352.3871	81.35
49673879_Intermediate	1	-9.4	5	diverse-lib	Y	3	1	3.96	344.8104232	36.1
99495253_Accepted	1	-9.4	6	diverse-lib	Y	5	2	3.22	377.47938	62.58
26731683_Intermediate	1	-9.4	4	diverse-lib	Y	5	1	2.37	378.87306	74.86
24781886_Intermediate	1	-9.4	1	diverse-lib	Y	2	0	2.57	223.26982	22
24788302_Intermediate	1	-9.4	6	diverse-lib	Y	6	0	3.76	365.37926	66.76
14737793_Accepted	1	-9.4	4	diverse-lib	Y	5	1	1.72	299.2996632	63.58
57256506_Intermediate	1	-9.4	7	diverse-lib	Y	6	1	2.43	372.4165832	98.25
49672331_Accepted	1	-9.4	5	diverse-lib	Y	5	1	3.15	336.3844	63.75
26651080_Intermediate	1	-9.4	5	diverse-lib	Y	7	1	2.34	384.4521	106.51
24348820_Intermediate	1	-9.4	4	diverse-lib	Y	6	1	3.05	362.42336	114.14
24372056_Intermediate	1	-9.4	5	diverse-lib	Y	6	1	1.35	318.36758	67.87
24345500_Intermediate	1	-9.4	1	diverse-lib	Y	4	1	2.58	269.34156	45.23
46501381_Accepted	1	-9.4	2	diverse-lib	Y	3	0	2.52	233.26794	38.67
24820550_Accepted	1	-9.4	5	diverse-lib	Y	4	1	3.33	358.7939432	55.12
26540879_Intermediate	1	-9.4	8	diverse-lib	Y	6	2	2.74	384.46872	68.97
24355003_Accepted	1	-9.4	5	diverse-lib	Y	6	2	2.39	355.4308	80.2
24368217_Intermediate	1	-9.4	4	diverse-lib	Y	6	0	2.59	339.34198	68.98
89855715_Intermediate	1	-9.4	4	diverse-lib	Y	7	2	3.34	325.27234	108.67
26541447_Intermediate	1	-9.4	4	diverse-lib	Y	6	0	3.41	428.4997664	131.26
24295641_Intermediate	1	-9.4	6	diverse-lib	Y	6	2	3.65	421.7754496	111.75
26727478_Intermediate	1	-9.4	5	diverse-lib	Y	6	1	3.9	433.4500296	89.6
24834445_Accepted	1	-9.4	3	diverse-lib	Y	6	1	1.94	369.43746	87.22
3717243_Intermediate	1	-9.4	3	diverse-lib	Y	4	2	3.31	279.29002	70.42
24805823_Intermediate	1	-9.4	1	diverse-lib	Y	3	0	3.44	261.2715232	71.34
863857_Intermediate	1	-9.4	2	diverse-lib	Y	5	0	3.37	290.31926	56.74
49675687_Accepted	1	-9.4	3	diverse-lib	Y	6	2	1.87	298.29336	93.11
26613797_Accepted	1	-9.4	5	diverse-lib	Y	5	0	3.33	339.38504	55.84
24806544_Intermediate	1	-9.4	2	diverse-lib	Y	3	0	3.36	252.26468	35.53
26535592_Accepted	1	-9.4	1	diverse-lib	Y	3	0	3.19	232.27504	35.53
24795815_Intermediate	1	-9.4	2	diverse-lib	Y	6	1	1.68	297.35496	61.36
17514969_Intermediate	1	-9.4	4	diverse-lib	Y	4	1	3.26	367.5077	69.36
24827907_Intermediate	1	-9.4	4	diverse-lib	Y	6	0	3.4	307.73226	80.71
51087961_Intermediate	1	-9.4	1	diverse-lib	Y	2	0	2.72	221.25394	29.96
26728408_Intermediate	1	-9.4	3	diverse-lib	Y	4	0	3.1	267.27932	52.21
74373995_Accepted	1	-9.4	2	diverse-lib	Y	4	0	2.11	268.70106	51.56
17517211_Intermediate	1	-9.4	4	diverse-lib	Y	3	1	3.32	280.3642	32.34
24376274_Intermediate	1	-9.4	4	diverse-lib	Y	5	1	3.41	358.45458	76.55
26539243_Intermediate	1	-9.4	2	diverse-lib	Y	4	0	4	309.40542	51.81
26725726_Intermediate	1	-9.4	4	diverse-lib	Y	6	1	3.45	347.7762	102.4
49645672_Intermediate	1	-9.4	1	diverse-lib	Y	6	2	1.72	370.42222	105.92
14719132_Intermediate	1	-9.4	6	diverse-lib	Y	5	3	3.28	279.33968	65.63
50085818_Intermediate	1	-9.4	3	diverse-lib	Y	5	0	3.99	381.49122	61.89
26644419_Intermediate	1	-9.4	6	diverse-lib	Y	5	1	3.56	363.43288	100.31
24817377_Intermediate	1	-9.4	2	diverse-lib	Y	6	0	1.76	293.3232	63.39
24365255_Intermediate	1	-9.4	4	diverse-lib	Y	6	0	3.83	405.48948	46.94
26647811_Intermediate	1	-9.4	4	diverse-lib	Y	6	0	1.54	330.40472	76.47
7975552_Accepted	1	-9.4	3	diverse-lib	Y	5	1	1.65	255.27192	59.39
24818049_Intermediate	1	-9.4	1	diverse-lib	Y	5	0	3.61	318.12552	48.65
17410551_Intermediate	1	-9.4	2	diverse-lib	Y	2	1	3.78	249.33028	19.67
14745295_Intermediate	1	-9.4	5	diverse-lib	Y	6	1	3.21	387.50232	153.96
11534867_Intermediate	1	-9.4	3	diverse-lib	Y	5	1	2.01	265.26674	70.84
26727346_Intermediate	1	-9.4	5	diverse-lib	Y	4	1	3.58	340.4393	71.5
26532479_Accepted	1	-9.4	4	diverse-lib	Y	6	0	3.81	337.76308	65.72
4255867_Intermediate	1	-9.4	3	diverse-lib	Y	5	2	2.28	302.41454	58.95
26640157_Intermediate	1	-9.4	4	diverse-lib	Y	4	1	2.96	352.4020432	53.17
49669111_Intermediate	1	-9.4	2	diverse-lib	Y	5	1	2.67	313.73838	63.99
26536009_Accepted	1	-9.4	3	diverse-lib	Y	5	0	3.36	306.2938432	52.31
24788279_Intermediate	1	-9.4	8	diverse-lib	Y	5	1	3.22	430.9444032	100.16
3716527_Accepted	1	-9.4	5	diverse-lib	Y	6	0	2.46	382.47928	76.47
16953198_Intermediate	1	-9.4	7	diverse-lib	Y	7	1	2.71	355.34138	83.09
4249566_Intermediate	1	-9.4	5	diverse-lib	Y	5	0	3.67	351.42218	84.53
14744261_Intermediate	1	-9.4	5	diverse-lib	Y	6	1	3.95	441.52158	74.98
56321851_Intermediate	1	-9.4	7	diverse-lib	Y	7	1	3.08	338.31416	104.98
89855810_Accepted	1	-9.4	4	diverse-lib	Y	7	2	0.9	316.30864	106.61
3711759_Intermediate	1	-9.4	7	diverse-lib	Y	7	1	3.42	419.45308	129.98
49728545_Intermediate	1	-9.4	4	diverse-lib	Y	4	1	3.38	328.44852	49.41
14746474_Accepted	1	-9.4	7	diverse-lib	Y	7	0	2.2	408.51172	92.37
14734457_Accepted	1	-9.4	6	diverse-lib	Y	5	0	3.89	349.42622	59.23
57264091_Intermediate	1	-9.4	6	diverse-lib	Y	6	2	1.78	357.3276296	82.08
26537644_Intermediate	1	-9.4	6	diverse-lib	Y	6	1	3.6	389.2783928	128.32
85270039_Intermediate	1	-9.4	6	diverse-lib	Y	6	1	3.5	342.36906	109.67
26642679_Accepted	1	-9.4	4	diverse-lib	Y	5	0	3.54	358.50094	76.32
49818724_Accepted	1	-9.4	5	diverse-lib	Y	6	1	3.25	408.49012	67.87
17481717_Intermediate	1	-9.4	4	diverse-lib	Y	5	1	3.74	320.7029032	74.92
4246276_Accepted	1	-9.4	6	diverse-lib	Y	7	0	2.6	409.47818	63.6
24276667_Intermediate	1	-9.4	1	diverse-lib	Y	4	0	2.91	310.2759432	56.51
57266358_Intermediate	1	-9.4	6	diverse-lib	Y	6	1	2.7	409.4981032	113.05
56315568_Intermediate	1	-9.4	8	diverse-lib	Y	7	1	2.72	420.4545432	101.16
57256087_Intermediate	1	-9.4	6	diverse-lib	Y	7	1	2.6	424.89844	93.32
56316491_Intermediate	1	-9.4	5	diverse-lib	Y	6	1	3.82	334.70794	82.06
24341032_Intermediate	1	-9.4	1	diverse-lib	Y	5	0	3.55	354.46918	79.38
14736146_Intermediate	1	-9.4	5	diverse-lib	Y	7	0	1.89	378.47074	66.63
17467602_Intermediate	1	-9.4	4	diverse-lib	Y	4	0	3.47	282.29066	44.76
3714142_Accepted	1	-9.4	2	diverse-lib	Y	3	1	3.29	274.2653864	33.62
49734883_Intermediate	1	-9.4	4	diverse-lib	Y	5	1	3	390.88376	74.86
26614464_Intermediate	1	-9.4	4	diverse-lib	Y	6	0	2.76	324.377	65.36
22403634_Intermediate	1	-9.4	4	diverse-lib	Y	5	0	3.39	364.464	76.32
26647141_Intermediate	1	-9.4	5	diverse-lib	Y	5	1	3.08	410.4596664	51.36
3716438_Accepted	1	-9.4	5	diverse-lib	Y	7	0	2.76	448.5077032	84.53
24416974_Intermediate	1	-9.4	6	diverse-lib	Y	7	1	1.92	381.45146	109.53
26649342_Intermediate	1	-9.4	4	diverse-lib	Y	6	1	2.63	328.34248	101.83
24305957_Intermediate	1	-9.4	3	diverse-lib	Y	5	0	2.21	281.26284	63.68
3714085_Intermediate	1	-9.4	6	diverse-lib	Y	6	0	3.69	390.43178	68.73
49731895_Intermediate	1	-9.4	6	diverse-lib	Y	5	1	2.89	335.39964	63.99
24825187_Intermediate	1	-9.4	5	diverse-lib	Y	4	1	3.83	343.50622	36.78
14729755_Intermediate	1	-9.4	2	diverse-lib	Y	3	0	3.44	253.2958	30.82
24339235_Intermediate	1	-9.4	6	diverse-lib	Y	6	2	2.73	367.42158	109.38
49732253_Intermediate	1	-9.4	6	diverse-lib	Y	6	1	2.98	377.43632	68.8
26638516_Accepted	1	-9.4	3	diverse-lib	Y	4	1	3.68	301.42648	45.23
17461582_Intermediate	1	-9.4	4	diverse-lib	Y	7	0	2.46	411.47414	80.35
11535080_Intermediate	1	-9.4	2	diverse-lib	Y	6	1	1.8	242.2334	79.27
49665315_Accepted	1	-9.4	4	diverse-lib	Y	4	1	3.86	309.3855	86.61
17517442_Intermediate	1	-9.4	6	diverse-lib	Y	7	1	3.49	439.46264	99.5
24322311_Intermediate	1	-9.4	4	diverse-lib	Y	6	1	2.34	343.40018	101.46
17453955_Accepted	1	-9.4	1	diverse-lib	Y	6	2	1.1	242.2334	83.54
57257868_Accepted	1	-9.4	10	diverse-lib	Y	6	2	2.59	443.4830696	88.09
49665353_Intermediate	1	-9.4	4	diverse-lib	Y	6	2	2.3	309.3193	84.83
49665143_Intermediate	1	-9.4	3	diverse-lib	Y	6	2	2.36	316.33178	123.23
864337_Intermediate	1	-9.4	6	diverse-lib	Y	5	1	3.68	356.45862	62.4
134225123_Intermediate	1	-9.4	9	diverse-lib	Y	7	3	3.04	445.4327096	107.56
103050752_Accepted	1	-9.4	6	diverse-lib	Y	7	1	2.14	391.4845	100.89
24804047_Intermediate	1	-9.4	3	diverse-lib	Y	5	1	2.58	301.3635	91.36
24782944_Intermediate	1	-9.4	1	diverse-lib	Y	4	1	2.55	253.25274	59.31
104224575_Intermediate	1	-9.4	5	diverse-lib	Y	4	0	4	394.4570496	54.7
24412760_Accepted	1	-9.4	4	diverse-lib	Y	6	1	2.11	309.3193	77.13
47194901_Intermediate	1	-9.4	4	diverse-lib	Y	4	1	3.54	409.70472	41.57
24806341_Accepted	1	-9.4	4	diverse-lib	Y	4	1	2.98	278.30526	51.22
14747018_Intermediate	1	-9.4	6	diverse-lib	Y	6	1	3.19	387.47588	119.22
104233207_Intermediate	1	-9.4	1	diverse-lib	Y	3	1	3.19	251.27992	42.23
87345115_Intermediate	1	-9.4	6	diverse-lib	Y	6	0	3.42	351.39904	68.46
24790988_Intermediate	1	-9.4	3	diverse-lib	Y	3	1	3.15	282.36016	70.23
49646958_Accepted	1	-9.4	4	diverse-lib	Y	3	1	3.63	297.3715	54.55
24370634_Intermediate	1	-9.4	7	diverse-lib	Y	6	1	3.34	442.59744	124.76
14745002_Intermediate	1	-9.4	3	diverse-lib	Y	6	1	2.7	313.3775	104.43
49732399_Accepted	1	-9.4	5	diverse-lib	Y	4	0	2.19	354.3667496	40.62
87334141_Intermediate	1	-9.4	0	diverse-lib	Y	3	0	3.3	247.24816	43.1
24797938_Accepted	1	-9.4	5	diverse-lib	Y	7	0	1.65	388.4359032	71.7
103073979_Intermediate	1	-9.4	3	diverse-lib	Y	2	1	2.99	250.33822	26
49828628_Accepted	1	-9.4	4	diverse-lib	Y	5	2	2.55	391.50596	66.02
49820635_Accepted	1	-9.4	9	diverse-lib	Y	6	1	3.36	430.5603	84.09
57259135_Intermediate	1	-9.4	7	diverse-lib	Y	5	3	3.61	371.86058	74.81
47198368_Accepted	1	-9.4	4	diverse-lib	Y	3	1	2.81	264.32174	38.05
50112663_Intermediate	1	-9.4	2	diverse-lib	Y	3	0	3.9	319.78756	22.75
24798487_Intermediate	1	-9.4	4	diverse-lib	Y	6	0	1.09	386.53096	49.99
17470862_Accepted	1	-9.4	1	diverse-lib	Y	4	1	3.24	348.2177	75.46
26540946_Intermediate	1	-9.4	3	diverse-lib	Y	7	0	2.22	352.36718	111.16
14735494_Intermediate	1	-9.4	4	diverse-lib	Y	5	1	3.3	292.28878	85.51
3715567_Intermediate	1	-9.4	3	diverse-lib	Y	5	0	3.06	390.51958	94.31
3715752_Intermediate	1	-9.4	4	diverse-lib	Y	5	0	3.16	340.4426	81.07
143472285_Accepted	1	-9.4	5	diverse-lib	Y	7	1	2.97	432.32146	104.46
26647551_Intermediate	1	-9.4	5	diverse-lib	Y	6	1	2.91	417.54492	109.23
49724091_Intermediate	1	-9.4	7	diverse-lib	Y	7	1	3.1	417.50186	138.36
49676085_Accepted	1	-9.4	6	diverse-lib	Y	5	1	3.33	355.4275	56.79
47196371_Intermediate	1	-9.4	3	diverse-lib	Y	6	1	1.02	271.22496	90.65
49667327_Intermediate	1	-9.4	1	diverse-lib	Y	4	1	2.55	241.2884	45.23
24798667_Intermediate	1	-9.4	9	diverse-lib	Y	7	2	1.86	431.53006	79.26
49822824_Intermediate	1	-9.4	7	diverse-lib	Y	7	1	3.27	445.57494	88.53
4244836_Intermediate	1	-9.4	4	diverse-lib	Y	6	2	1.73	301.34036	76.12
24809786_Intermediate	1	-9.4	2	diverse-lib	Y	4	0	3.79	336.1126832	51.8
49666157_Accepted	1	-9.4	6	diverse-lib	Y	6	0	2.79	335.35658	74.2
26648690_Accepted	1	-9.4	3	diverse-lib	Y	7	0	1.79	316.355	81.23
24412276_Intermediate	1	-9.4	5	diverse-lib	Y	6	1	2.7	392.8086232	67.87
49665155_Intermediate	1	-9.4	3	diverse-lib	Y	2	0	3.63	263.35686	8.81
49644482_Intermediate	1	-9.4	2	diverse-lib	Y	3	1	3.96	264.32174	38.05
4243000_Intermediate	1	-9.4	5	diverse-lib	Y	5	3	2.91	308.33124	85.02
26657562_Accepted	1	-9.4	6	diverse-lib	Y	7	3	2.45	346.3098032	107.72
26542890_Accepted	1	-9.4	6	diverse-lib	Y	5	1	2.9	378.44422	97.49
49670175_Intermediate	1	-9.4	7	diverse-lib	Y	7	2	3.23	387.40638	113.14
