# Supplementary material for: Screening and Analysis of Possible Drugs Binding to PDGFRα: A Molecular Modeling Study
Source: Int J Mol Sci. 2023 Jun 1;24(11):9623. doi: 10.3390/ijms24119623 (PMC10253372; doi:10.3390/ijms24119623)
Supplement: Supplementary file 1 [file ijms-24-09623-s001.zip › TableS2_Drugslib.csv]

Drugs-lib
Compound	Model ID	Energy	nRot
Nilotinib_ZINC000006716957	1	-13.7	7
Radotinib_ZINC000059749972	1	-13.3	7
Flumatinib_ZINC000068244727	1	-13.1	8
Ag-13958_ZINC000034037183	1	-12.8	6
R428_ZINC000051951668	1	-12.8	5
Bafetinib_ZINC000022940637	1	-12.7	9
Imatinib_ZINC000019632618	1	-12.5	7
Ditercalinium_ZINC000004215707	1	-12.5	9
R428_ZINC000051951669	1	-12.2	5
Bms-833923_ZINC000096170449	1	-12.0	7
Tg100-801_ZINC000029136020	1	-12.0	10
Masitinib_ZINC000034177219	1	-11.9	7
Linifanib_ZINC000006718813	1	-11.9	4
Quizartinib_ZINC000043204002	1	-11.9	8
Stilbazium_ZINC000004217469	1	-11.9	7
Siramesine_ZINC000001533883	1	-11.8	6
Floxacrine_ZINC000000607874	1	-11.8	3
Capeserod_ZINC000000603773	1	-11.8	6
Ubrogepant_ZINC000095598454	1	-11.7	5
Barmastine_ZINC000004214938	1	-11.7	7
alpha_Ergocryptine_ZINC000059796557	1	-11.7	6
Fiduxosin_ZINC000029747110	1	-11.7	7
Revaprazan_ZINC000003633835	1	-11.6	3
Diflomotecan_ZINC000001489193	1	-11.6	2
Regorafenib_ZINC000006745272	1	-11.5	6
Capmatinib_ZINC000043195321	1	-11.5	4
Revefenacin_ZINC000113648937	1	-11.5	11
Rimacalib_ZINC000004423231	1	-11.5	4
Jnj-38877605_ZINC000043170515	1	-11.5	3
Anatibant_ZINC000053261548	1	-11.5	13
Lumacaftor_ZINC000064033452	1	-11.4	5
Tulopafant_ZINC000002016001	1	-11.4	5
Tak-960_ZINC000043203898	1	-11.4	6
Glisindamide_ZINC000000537799	1	-11.4	6
Brequinar_ZINC000001587011	1	-11.4	3
Netoglitazone_ZINC000001481955	1	-11.3	5
Tedizolid-phosphate_ZINC000117720221	1	-11.3	6
Ly-2584702_ZINC000043204100	1	-11.3	4
Losulazine_ZINC000004216779	1	-11.3	6
Rgb-286638_ZINC000043128366	1	-11.3	8
Golvatinib_ZINC000043195317	1	-11.3	8
Pf-03715455_ZINC000082138051	1	-11.3	13
Floxacrine_ZINC000001846338	1	-11.3	3
Hesperidin_ZINC000038144571	1	-11.2	15
Nafiverine_ZINC000072266771	1	-11.2	12
Xaliproden_ZINC000000577115	1	-11.2	5
Tivozanib_ZINC000001489430	1	-11.2	6
Ph-797804_ZINC000013980453	1	-11.2	5
Lorpiprazole_ZINC000033827894	1	-11.2	5
Talniflumate_ZINC000000601275	1	-11.2	6
Pretamazium_ZINC000004214179	1	-11.1	6
Nafiverine_ZINC000022463090	1	-11.1	12
Saperconazole_ZINC000028712571	1	-11.1	11
Elinogrel_ZINC000043153259	1	-11.1	5
Bidimazium_ZINC000004215011	1	-11.1	5
Bagrosin_ZINC000026663185	1	-11.1	1
Hesperidin_ZINC000103938990	1	-11.1	15
Paliroden_ZINC000035826853	1	-11.1	6
Saperconazole_ZINC000004214295	1	-11.1	11
Andolast_ZINC000000004680	1	-11.1	4
Doramapimod_ZINC000024044436	1	-11.1	8
Talniflumate_ZINC000001844627	1	-11.1	6
Tedizolid-phosphate_ZINC000043100953	1	-11.1	6
Sorafenib_ZINC000001493878	1	-11.1	6
Hesperidin_ZINC000038144568	1	-11.1	15
Irinotecan_ZINC000001612996	1	-11.1	6
Hesperidin_ZINC000252008995	1	-11.1	15
Cc-401_ZINC000038836256	1	-11.1	6
Pf-00477736_ZINC000137899389	1	-11.1	5
Palosuran_ZINC000034375693	1	-11.0	7
Pazopanib_ZINC000011617039	1	-11.0	6
Tak-593_ZINC000095579919	1	-11.0	6
Pranlukast_ZINC000001542146	1	-11.0	9
Hesperidin_ZINC000252009000	1	-11.0	15
Naxaprostene_ZINC000004217054	1	-11.0	7
Entrectinib_ZINC000043204146	1	-11.0	7
Ag-24322_ZINC000200158122	1	-11.0	5
Kw-2449_ZINC000043201999	1	-11.0	3
Pf-00477736_ZINC000019862643	1	-11.0	5
Hesperidin_ZINC000049889104	1	-11.0	15
Tak-901_ZINC000035310420	1	-11.0	5
Ilorasertib_ZINC000063298074	1	-11.0	8
Mavatrep_ZINC000043175494	1	-11.0	6
Antrafenine_ZINC000053073961	1	-11.0	10
Bifeprunox_ZINC000052971454	1	-11.0	4
Hesperidin_ZINC000085340597	1	-11.0	15
Revaprazan_ZINC000003633836	1	-11.0	3
Netoglitazone_ZINC000003633833	1	-11.0	5
Hesperidin_ZINC000100204049	1	-10.9	15
Sepimostat_ZINC000003778392	1	-10.9	7
Amg-517_ZINC000014974132	1	-10.9	5
Niraparib_ZINC000043206370	1	-10.9	3
Upidosin_ZINC000003796141	1	-10.9	8
Telcagepant_ZINC000028827350	1	-10.9	5
Hesperidin_ZINC000038144570	1	-10.9	15
Hesperidin_ZINC000252008992	1	-10.9	15
Dirlotapide_ZINC000003988502	1	-10.9	10
Aee-788_ZINC000022453679	1	-10.9	7
Itraconazole_ZINC000004097343	1	-10.9	11
Florantyrone_ZINC000002036732	1	-10.9	4
Hesperidin_ZINC000247658398	1	-10.9	15
Zafirlukast_ZINC000000896717	1	-10.9	10
Piketoprofen_ZINC000000000623	1	-10.9	5
Aminoquinuride_ZINC000022910880	1	-10.9	4
Elinafide_ZINC000003811313	1	-10.9	10
Ciltoprazine_ZINC000004215333	1	-10.9	7
Hesperidin_ZINC000253499897	1	-10.9	15
Romergoline_ZINC000003782563	1	-10.8	2
Posaconazole_ZINC000164119553	1	-10.8	13
Fananserin_ZINC000000597400	1	-10.8	5
Tideglusib_ZINC000013985228	1	-10.8	3
Glisamuride_ZINC000000537797	1	-10.8	7
Imidocarb_ZINC000000073661	1	-10.8	4
Napitane_ZINC000005934263	1	-10.8	3
Nebivolol_ZINC000011681534	1	-10.8	8
Abt-102_ZINC000028964595	1	-10.8	3
Ast-487_ZINC000023247639	1	-10.8	9
Hesperidin_ZINC000253499896	1	-10.8	15
Solabegron_ZINC000001547346	1	-10.8	10
Hesperidin_ZINC000238924080	1	-10.8	15
Mimbane_ZINC000004213866	1	-10.8	0
Dihydroergocryptine_ZINC000003929793	1	-10.8	6
Fasiglifam_ZINC000068208039	1	-10.8	11
Itraconazole_ZINC000028007115	1	-10.8	11
Amlexanox_ZINC000000000928	1	-10.8	3
Radiprodil_ZINC000028363953	1	-10.8	5
Sanguinarium_ZINC000000000706	1	-10.8	0
Tolnapersine_ZINC000000000792	1	-10.8	3
Axitinib_ZINC000003816287	1	-10.8	5
Hesperidin_ZINC000008680006	1	-10.7	15
Mk-6592_ZINC000043153387	1	-10.7	7
Englitazone_ZINC000005933614	1	-10.7	4
Motesanib_ZINC000018710082	1	-10.7	5
Amg-208_ZINC000034285235	1	-10.7	5
Astemizole_ZINC000000601274	1	-10.7	8
Nafiverine_ZINC000072266772	1	-10.7	12
Nebivolol_ZINC000004213946	1	-10.7	8
Saperconazole_ZINC000003913989	1	-10.7	11
Linsitinib_ZINC000100071817	1	-10.7	5
Lucitanib_ZINC000077024213	1	-10.7	8
Nafamostat_ZINC000003874467	1	-10.7	6
Hesperidin_ZINC000252008997	1	-10.7	15
Bagrosin_ZINC000026663179	1	-10.7	1
Pimobendan_ZINC000004170129	1	-10.7	3
Hesperidin_ZINC000067902505	1	-10.7	15
Posaconazole_ZINC000060392780	1	-10.7	13
Itraconazole_ZINC000028007119	1	-10.7	11
Tameridone_ZINC000000538412	1	-10.7	4
Talotrexin_ZINC000003807186	1	-10.7	14
Lidanserin_ZINC000003775733	1	-10.7	9
Dovitinib_ZINC000003816310	1	-10.7	3
Hydroxyestrone_diacetate_ZINC000002557209	1	-10.6	4
Lidanserin_ZINC000013883416	1	-10.6	9
Hesperidin_ZINC000103938998	1	-10.6	15
Itraconazole_ZINC000004097344	1	-10.6	11
Cep-32496_ZINC000043207440	1	-10.6	8
Hydroxyestrone_diacetate_ZINC000005228505	1	-10.6	4
Glisolamide_ZINC000000537802	1	-10.6	7
Posaconazole_ZINC000060392779	1	-10.6	13
Indapamide_ZINC000000643114	1	-10.6	4
Xylocoumarol_ZINC000005765149	1	-10.6	1
Hesperidin_ZINC000008382287	1	-10.6	15
Vismodegib_ZINC000040899447	1	-10.6	4
Spirofylline_ZINC000084758966	1	-10.6	5
Draquinolol_ZINC000034167971	1	-10.6	9
Ac-480_ZINC000006717782	1	-10.6	8
Tesevatinib_ZINC000114456300	1	-10.6	6
Risperidone_ZINC000000538312	1	-10.6	4
Gepotidacin_ZINC000223227887	1	-10.6	5
Clopimozide_ZINC000004215428	1	-10.6	7
Ag-13958_ZINC000095909141	1	-10.6	6
Saperconazole_ZINC000163773658	1	-10.6	11
Aleplasinin_ZINC000013580622	1	-10.6	6
Tedizolid_ZINC000043100956	1	-10.6	5
Diosmin_ZINC000004098512	1	-10.6	15
Darglitazone_ZINC000001851105	1	-10.6	7
Saperconazole_ZINC000026168046	1	-10.6	11
Flortaucipir_ZINC000148048492	1	-10.6	1
Paliperidone_ZINC000004214700	1	-10.6	5
Napitane_ZINC000003794361	1	-10.6	3
Int131_ZINC000006485945	1	-10.6	5
Sb-705498_ZINC000013985502	1	-10.6	4
Ac-480_ZINC000072190221	1	-10.6	8
Penfluridol_ZINC000004217252	1	-10.6	9
Butanserin_ZINC000002019989	1	-10.6	7
Alfatradiol_ZINC000003830765	1	-10.6	2
Sarizotan_ZINC000000021067	1	-10.6	5
Cinuperone_ZINC000031425112	1	-10.6	6
Vemurafenib_ZINC000052509366	1	-10.5	7
Donepezil_ZINC000000897251	1	-10.5	6
Posaconazole_ZINC000011616816	1	-10.5	13
Darglitazone_ZINC000001492464	1	-10.5	7
Daniquidone_ZINC000000003827	1	-10.5	1
Mocetinostat_ZINC000013986811	1	-10.5	7
Itraconazole_ZINC000003830976	1	-10.5	11
Hesperidin_ZINC000008143568	1	-10.5	15
Pimobendan_ZINC000005071680	1	-10.5	3
Rebamipide_ZINC000009330880	1	-10.5	5
Gedatolisib_ZINC000049757175	1	-10.5	7
Posaconazole_ZINC000072190231	1	-10.5	13
Omipalisib_ZINC000043208634	1	-10.5	6
Omarigliptin_ZINC000084758480	1	-10.5	4
Posaconazole_ZINC000060392778	1	-10.5	13
Omecamtiv-mecarbil_ZINC000038253214	1	-10.5	5
Lusaperidone_ZINC000001903948	1	-10.5	3
Englitazone_ZINC000005933666	1	-10.5	4
Lurasidone_ZINC000003927822	1	-10.5	5
Alfatradiol_ZINC000003830763	1	-10.5	2
Gsk163090_ZINC000034451922	1	-10.5	5
Troglitazone_ZINC000000968279	1	-10.5	6
Itraconazole_ZINC000003830973	1	-10.5	11
Sgi-1776_ZINC000068205235	1	-10.5	6
Exatecan_ZINC000003800855	1	-10.5	3
Pyrvinium_ZINC000003831401	1	-10.5	4
Mk3207_ZINC000043203371	1	-10.5	4
Setileuton_ZINC000036487556	1	-10.5	8
Indiplon_ZINC000000538650	1	-10.5	4
Fluazuron_ZINC000002570819	1	-10.5	5
Picumast_ZINC000019367677	1	-10.5	7
Bi-2536_ZINC000035851315	1	-10.5	7
Azd-4547_ZINC000095616598	1	-10.5	8
Belaperidone_ZINC000003822014	1	-10.5	4
Delamanid_ZINC000043100810	1	-10.5	9
beta_Ergocryptine_ZINC000064633860	1	-10.5	6
Trifluperidol_ZINC000000538505	1	-10.5	8
Mk3207_ZINC000103760984	1	-10.4	4
Saperconazole_ZINC000028712570	1	-10.4	11
Roxindole_ZINC000001548439	1	-10.4	7
Glicaramide_ZINC000004216401	1	-10.4	12
Ponazuril_ZINC000033854754	1	-10.4	5
Edaglitazone_ZINC000001483899	1	-10.4	7
Falnidamol_ZINC000001494443	1	-10.4	4
Perbufylline_ZINC000033852267	1	-10.4	7
Tesevatinib_ZINC000038912363	1	-10.4	6
Doxazosin_ZINC000094566093	1	-10.4	5
Neflumozide_ZINC000000538067	1	-10.4	5
Eletriptan_ZINC000003823475	1	-10.4	6
Azd3514_ZINC000101673084	1	-10.4	7
Hesperidin_ZINC000103938984	1	-10.4	15
Lintitript_ZINC000000537914	1	-10.4	5
Tiomergine_ZINC000004217573	1	-10.4	3
Rebastinib_ZINC000063933734	1	-10.4	7
Pevonedistat_ZINC000058660702	1	-10.4	8
Ataluren_ZINC000013831791	1	-10.4	3
Varlitinib_ZINC000013980035	1	-10.4	7
Radezolid_ZINC000040379938	1	-10.4	8
Azd-4547_ZINC000091352093	1	-10.4	8
Tesevatinib_ZINC000117147304	1	-10.4	6
Draquinolol_ZINC000004213051	1	-10.4	9
Hesperidin_ZINC000097972618	1	-10.4	15
Tixanox_ZINC000005764912	1	-10.4	2
Erismodegib_ZINC000068202099	1	-10.4	6
Tesicam_ZINC000002015796	1	-10.4	2
Duoperone_ZINC000004215745	1	-10.4	7
Tamibarotene_ZINC000000538415	1	-10.4	3
Hydroxyestrone_diacetate_ZINC000005166858	1	-10.4	4
Lotrifen_ZINC000000001637	1	-10.4	1
alpha_Ergocryptine_ZINC000059796556	1	-10.4	6
Posaconazole_ZINC000220105129	1	-10.4	13
Hesperidin_ZINC000008214774	1	-10.4	15
Mindoperone_ZINC000004213869	1	-10.4	7
Piperaquine_ZINC000026251015	1	-10.4	6
Rivaroxaban_ZINC000001494180	1	-10.4	5
Cp-724714_ZINC000018710086	1	-10.4	9
Englitazone_ZINC000005933664	1	-10.4	4
Israpafant_ZINC000003776441	1	-10.4	6
Mln-2480_ZINC000043202464	1	-10.4	7
Quisinostat_ZINC000035836133	1	-10.4	7
Nebivolol_ZINC000005844792	1	-10.4	8
Metolazone_ZINC000000601254	1	-10.4	3
Sb-705498_ZINC000034297799	1	-10.4	4
Cenisertib_ZINC000063298059	1	-10.3	6
Tak-285_ZINC000064746555	1	-10.3	11
Itraconazole_ZINC000003830975	1	-10.3	11
Prulifloxacin_ZINC000001269201	1	-10.3	4
Metrenperone_ZINC000000537997	1	-10.3	5
Icopezil-maleate_ZINC000000537848	1	-10.3	5
Nirogacestat_ZINC000038217838	1	-10.3	11
Glisentide_ZINC000000537793	1	-10.3	8
Fluprofylline_ZINC000000537750	1	-10.3	6
Uk432097_ZINC000095539256	1	-10.3	16
Osi-930_ZINC000003962535	1	-10.3	7
Ozenoxacin_ZINC000001483896	1	-10.3	4
Hesperidin_ZINC000008382286	1	-10.3	15
Acoxatrine_ZINC000001640527	1	-10.3	5
Alfatradiol_ZINC000002036738	1	-10.3	2
Carmoxirole_ZINC000001533114	1	-10.3	7
Cilansetron_ZINC000000004035	1	-10.3	2
Tesevatinib_ZINC000117147301	1	-10.3	6
Terflavoxate_ZINC000000538430	1	-10.3	6
Tixanox_ZINC000004214483	1	-10.3	2
Calcipotriene_ZINC000038599402	1	-10.3	8
Crenolanib_ZINC000003820043	1	-10.3	6
Itraconazole_ZINC000003830974	1	-10.3	11
Methaqualone_ZINC000002568176	1	-10.3	1
Posaconazole_ZINC000060392777	1	-10.3	13
Mioflazine_ZINC000022463073	1	-10.3	10
Ar-12_ZINC000003960083	1	-10.3	6
Hesperidin_ZINC000095568264	1	-10.3	15
Rubitecan_ZINC000003827362	1	-10.3	3
Florifenine_ZINC000000537734	1	-10.3	8
Lapatinib_ZINC000001550477	1	-10.3	11
Elopiprazole_ZINC000053098495	1	-10.3	4
Paranyline_ZINC000001482136	1	-10.3	3
Metergoline_ZINC000003812975	1	-10.3	5
Cinprazole_ZINC000022463155	1	-10.3	9
Osi-027_ZINC000252286769	1	-10.3	5
Azd-4547_ZINC000091352092	1	-10.3	8
Hydroxyestrone_diacetate_ZINC000253492745	1	-10.3	4
Nicafenine_ZINC000001846209	1	-10.3	8
Salazosulfadimidine_ZINC000004194759	1	-10.3	8
Piketoprofen_ZINC000001846243	1	-10.3	5
Pimozide_ZINC000004175630	1	-10.3	8
Azd-4769_ZINC000013888387	1	-10.3	11
Hesperidin_ZINC000100204061	1	-10.3	15
Liafensine_ZINC000095598450	1	-10.3	3
Altapizone_ZINC000006096074	1	-10.3	6
Quilostigmine_ZINC000056897587	1	-10.3	2
Toreforant_ZINC000043175812	1	-10.3	6
Metindizate_ZINC000169292417	1	-10.3	8
Adimolol_ZINC000001999501	1	-10.3	10
Tesicam_ZINC000000000749	1	-10.3	2
Brexpiprazole_ZINC000084758479	1	-10.3	7
beta_Ergocryptine_ZINC000059213491	1	-10.2	6
Estrone_ZINC000013509425	1	-10.2	1
Mk3207_ZINC000103760981	1	-10.2	4
Xl-019_ZINC000095560529	1	-10.2	6
Ziprasidone_ZINC000000538550	1	-10.2	4
Hesperidin_ZINC000100204058	1	-10.2	15
Diosmetin_ZINC000005733652	1	-10.2	4
Mubritinib_ZINC000011679877	1	-10.2	11
Foretinib_ZINC000043204048	1	-10.2	12
Oxindanac_ZINC000000000578	1	-10.2	4
Doxazosin_ZINC000094566092	1	-10.2	5
Biriperone_ZINC000019366609	1	-10.2	5
Mosapramine_ZINC000000597691	1	-10.2	4
Siponimod_ZINC000006717453	1	-10.2	10
Pirenperone_ZINC000000538194	1	-10.2	5
Cerlapirdine_ZINC000034999931	1	-10.2	7
Verubecestat_ZINC000144542146	1	-10.2	3
Mecloqualone_ZINC000000001656	1	-10.2	1
Flavoxate_ZINC000000608382	1	-10.2	6
Adapalene_ZINC000003784182	1	-10.2	4
Etaqualone_ZINC000000001378	1	-10.2	2
Pemetrexed_ZINC000001851132	1	-10.2	10
Imiglitazar_ZINC000049756486	1	-10.2	11
Cromolyn_ZINC000001530788	1	-10.2	9
Dihydroergocristine_ZINC000003995616	1	-10.2	6
baicalin_ZINC000003943903	1	-10.2	9
Dolutegravir_ZINC000058581064	1	-10.2	4
Gliquidone_ZINC000001482077	1	-10.2	9
Furaprofen_ZINC000001846457	1	-10.2	3
Losmapimod_ZINC000035793138	1	-10.2	6
Cabozantinib_ZINC000070466416	1	-10.2	8
Indacaterol_ZINC000035801098	1	-10.2	8
Xipamide_ZINC000000538538	1	-10.2	4
Sgx-523_ZINC000039129916	1	-10.2	3
ipragliflozin_ZINC000165806297	1	-10.1	8
Furaprofen_ZINC000000000331	1	-10.1	3
Hesperidin_ZINC000248139797	1	-10.1	15
Cabotegravir_ZINC000096927633	1	-10.1	4
Tamatinib_ZINC000006745792	1	-10.1	7
Lasmiditan_ZINC000003818355	1	-10.1	4
Danusertib_ZINC000006718723	1	-10.1	6
Cloperidone_ZINC000004215426	1	-10.1	5
Fluralaner_ZINC000095598448	1	-10.1	8
Infigratinib_ZINC000072105034	1	-10.1	8
Taselisib_ZINC000068267049	1	-10.1	5
Gs-6201_ZINC000029055563	1	-10.1	7
Altiratinib_ZINC000113198271	1	-10.1	8
Clopamide_ZINC000018847050	1	-10.1	4
Entinostat_ZINC000001488870	1	-10.1	8
Prasterone_acetate_ZINC000004543799	1	-10.1	2
Sabeluzole_ZINC000001999437	1	-10.1	8
Telatinib_ZINC000000590964	1	-10.1	6
Posaconazole_ZINC000028639340	1	-10.1	13
Napitane_ZINC000000005009	1	-10.1	3
Repinotan_ZINC000001552489	1	-10.1	7
Milenperone_ZINC000000538006	1	-10.1	6
Hesperidin_ZINC000248139800	1	-10.1	15
Polydatin_ZINC000096032072	1	-10.1	11
Crizotinib_ZINC000035902489	1	-10.1	6
Mk-8033_ZINC000068203670	1	-10.1	6
Glidazamide_ZINC000000001509	1	-10.1	5
Englitazone_ZINC000005933617	1	-10.1	4
Zaldaride_ZINC000002016009	1	-10.1	3
Montelukast_ZINC000003831151	1	-10.1	13
Hesperidin_ZINC000104889096	1	-10.1	15
Cicloprofen_ZINC000001566379	1	-10.1	2
Hydroxyestrone_diacetate_ZINC000005228515	1	-10.1	4
Frabuprofen_ZINC000004213393	1	-10.1	10
Ritolukast_ZINC000000538316	1	-10.1	6
Halopemide_ZINC000000537818	1	-10.1	5
Spiroxatrine_ZINC000053113560	1	-10.1	3
Ondansetron_ZINC000000075126	1	-10.1	2
Hesperidin_ZINC000008680007	1	-10.1	15
Mln-2480_ZINC000043202463	1	-10.1	7
Polydatin_ZINC000021983181	1	-10.1	11
Dasabuvir_ZINC000095616937	1	-10.1	6
Lefradafiban_ZINC000027093989	1	-10.1	10
Bifeprofen_ZINC000031502465	1	-10.1	6
Balaglitazone_ZINC000001489816	1	-10.1	5
Nafoxadol_ZINC000000001768	1	-10.1	1
Osi-027_ZINC000068203220	1	-10.1	5
Posaconazole_ZINC000003938482	1	-10.1	13
Proroxan_ZINC000003087481	1	-10.1	5
Setipiprant_ZINC000091291806	1	-10.1	3
Fexofenadine_ZINC000003824921	1	-10.1	12
Besonprodil_ZINC000027299440	1	-10.1	7
Pf-04217903_ZINC000043195316	1	-10.1	6
Prinoxodan_ZINC000005700104	1	-10.1	1
Phthalylsulfamethizole_ZINC000033852268	1	-10.1	6
Icotinib_ZINC000043207566	1	-10.1	2
Kx2-391_ZINC000043152787	1	-10.1	9
Tesevatinib_ZINC000101781468	1	-10.1	6
Reglitazar_ZINC000006069082	1	-10.1	7
Fabesetron_ZINC000011616570	1	-10.1	2
Azd2066_ZINC000034885049	1	-10.1	5
Chir-265_ZINC000018710085	1	-10.1	7
Rivaroxaban_ZINC000003964126	1	-10.1	5
Meribendan_ZINC000100378338	1	-10.1	2
Nirogacestat_ZINC000038217836	1	-10.1	11
Hesperidin_ZINC000238924079	1	-10.1	15
Amg-900_ZINC000043208325	1	-10.1	7
Ravidasvir_ZINC000150607150	1	-10.1	12
Gepotidacin_ZINC000138562667	1	-10.1	5
Apixaban_ZINC000011677837	1	-10.1	5
Spirilene_ZINC000000538370	1	-10.0	5
Verlukast_ZINC000003784397	1	-10.0	11
Lenperone_ZINC000000537887	1	-10.0	7
Xl-019_ZINC000095930152	1	-10.0	6
Batabulin_ZINC000002003142	1	-10.0	4
Fluindarol_ZINC000100229169	1	-10.0	2
Palomid-529_ZINC000043195312	1	-10.0	7
Tilnoprofen-arbamel_ZINC000005161047	1	-10.0	5
Trelanserin_ZINC000000602552	1	-10.0	6
Fendizoate_ZINC000000001431	1	-10.0	5
Tecarfarin_ZINC000013985547	1	-10.0	7
Nirogacestat_ZINC000038217837	1	-10.0	11
Polydatin_ZINC000004098633	1	-10.0	11
Hesperidin_ZINC000253499899	1	-10.0	15
Posizolid_ZINC000003982517	1	-10.0	9
Clidanac_ZINC000003830577	1	-10.0	2
Tegobuvir_ZINC000100057121	1	-10.0	6
Dasatinib_ZINC000003986735	1	-10.0	8
Tilnoprofen-arbamel_ZINC000001537480	1	-10.0	5
Ramatroban_ZINC000003798772	1	-10.0	6
Cicloprofen_ZINC000000000144	1	-10.0	2
Sulofenur_ZINC000000538395	1	-10.0	3
Liroldine_ZINC000000537922	1	-10.0	5
Troglitazone_ZINC000000968277	1	-10.0	6
Sns-314_ZINC000040393428	1	-10.0	6
Siguazodan_ZINC000003995874	1	-10.0	2
Raxatrigine_ZINC000113543589	1	-10.0	5
Setoperone_ZINC000000538339	1	-10.0	5
Gs-9667_ZINC000256680330	1	-10.0	9
Cinacalcet_ZINC000001550499	1	-10.0	7
Glyburide_ZINC000000537805	1	-10.0	10
Hesperidin_ZINC000253499898	1	-10.0	15
Pki-166_ZINC000000023255	1	-10.0	5
Alfatradiol_ZINC000013520815	1	-10.0	2
Guadecitabine_ZINC000257351738	1	-10.0	13
Pirsidomine_ZINC000005735688	1	-10.0	4
Mk-5108_ZINC000100015580	1	-10.0	7
Ketanserin_ZINC000000537877	1	-10.0	5
Diacetazotol_ZINC000016362544	1	-10.0	4
Darapladib_ZINC000003842798	1	-10.0	14
Tanomastat_ZINC000000538656	1	-10.0	8
Morniflumate_ZINC000021999791	1	-10.0	8
Camicinal_ZINC000034850365	1	-10.0	6
Morocromen_ZINC000072266844	1	-10.0	4
Fedratinib_ZINC000019862646	1	-10.0	11
Azd-4769_ZINC000001914117	1	-10.0	11
Palomid-529_ZINC000043195311	1	-10.0	7
Tradipitant_ZINC000043194077	1	-10.0	8
Glipizide_ZINC000000537795	1	-10.0	9
Pentafluranol_ZINC000033852265	1	-10.0	7
Fluralaner_ZINC000095598447	1	-10.0	8
Sb-742457_ZINC000043199965	1	-10.0	3
Lenvatinib_ZINC000003816292	1	-10.0	6
Irosustat_ZINC000001549366	1	-10.0	3
Flufylline_ZINC000000537738	1	-10.0	5
Mosapramine_ZINC000003873789	1	-10.0	4
Rucaparib_ZINC000000025958	1	-10.0	3
Polydatin_ZINC000096032073	1	-10.0	11
Isobromindione_ZINC000100369302	1	-10.0	1
Cerc-301_ZINC000006716891	1	-10.0	6
Hesperidin_ZINC000100204053	1	-10.0	15
Flezelastine_ZINC000003785445	1	-10.0	6
Lidoflazine_ZINC000022034381	1	-10.0	9
Ledipasvir_ZINC000150338819	1	-10.0	12
Declenperone_ZINC000004215520	1	-10.0	6
Quinaldine-blue_ZINC000001687632	1	-10.0	4
Indopine_ZINC000001482088	1	-10.0	6
Benoxaprofen_ZINC000000000070	1	-10.0	3
Mesocarb_ZINC000005735333	1	-10.0	5
Phenprocoumon_ZINC000100030679	1	-9.9	3
Frabuprofen_ZINC000031555620	1	-9.9	10
Axamozide_ZINC000006117407	1	-9.9	4
Afloqualone_ZINC000013831145	1	-9.9	3
Pipramadol_ZINC000027556351	1	-9.9	7
Ambruticin_ZINC000008214482	1	-9.9	11
Gw842166x_ZINC000003947932	1	-9.9	6
Metesind_ZINC000000537989	1	-9.9	6
Meribendan_ZINC000100378342	1	-9.9	2
Diacetazotol_ZINC000254869689	1	-9.9	4
Clorexolone_ZINC000000001199	1	-9.9	3
Reglitazar_ZINC000084462508	1	-9.9	7
Sembragiline_ZINC000013975983	1	-9.9	5
Sonepiprazole_ZINC000003812548	1	-9.9	6
Barasertib_ZINC000043129461	1	-9.9	15
Sodelglitazar_ZINC000001553281	1	-9.9	8
Mindodilol_ZINC000001846111	1	-9.9	9
Cerc-301_ZINC000006716889	1	-9.9	6
Hesperidin_ZINC000238924078	1	-9.9	15
Lofepramine_ZINC000001542929	1	-9.9	7
Cloroperone_ZINC000004215442	1	-9.9	7
Mk-2461_ZINC000034842284	1	-9.9	6
Merimepodib_ZINC000003975663	1	-9.9	8
Mobenzoxamine_ZINC000019361072	1	-9.9	12
Siguazodan_ZINC000003995872	1	-9.9	2
Adimolol_ZINC000001999500	1	-9.9	10
ipragliflozin_ZINC000306122897	1	-9.9	8
Cp-724714_ZINC000003817105	1	-9.9	9
Mk-5108_ZINC000252670601	1	-9.9	7
Equol_ZINC000000388661	1	-9.9	3
Ipriflavone_ZINC000000004016	1	-9.9	3
Abt-102_ZINC000028964600	1	-9.9	3
Oxindanac_ZINC000001846144	1	-9.9	4
Taprostene_ZINC000004217507	1	-9.9	7
Polydatin_ZINC000012888734	1	-9.9	11
Efatutazone_ZINC000033975065	1	-9.9	8
Aee-788_ZINC000033196300	1	-9.9	7
Hydroxyestrone_diacetate_ZINC000079199213	1	-9.9	4
Flavamine_ZINC000000001452	1	-9.9	5
Raxatrigine_ZINC000113543588	1	-9.9	5
Pelitrexol_ZINC000004846117	1	-9.9	10
Mitoflaxone_ZINC000000001453	1	-9.9	3
Siponimod_ZINC000299848296	1	-9.9	10
Cerc-301_ZINC000006716890	1	-9.9	6
Flotrenizine_ZINC000022463051	1	-9.9	10
Pranoprofen_ZINC000003831354	1	-9.9	2
Seperidol_ZINC000000538335	1	-9.9	8
Abt-107_ZINC000038304971	1	-9.9	3
Besonprodil_ZINC000027299445	1	-9.9	7
Raxatrigine_ZINC000113543591	1	-9.9	5
Flunoxaprofen_ZINC000000000319	1	-9.9	3
Y-39983_ZINC000013907839	1	-9.9	4
Piclozotan_ZINC000001892462	1	-9.9	6
Lometrexol_ZINC000008577213	1	-9.9	11
Troglitazone_ZINC000000968276	1	-9.9	6
Flucetorex_ZINC000000607879	1	-9.9	8
Nirogacestat_ZINC000038217835	1	-9.9	11
Bencianol_ZINC000004214953	1	-9.9	6
Batefenterol_ZINC000096941866	1	-9.9	16
Trazodone_ZINC000000538483	1	-9.9	5
Perospirone_ZINC000013828184	1	-9.9	6
Xenazoic-acid_ZINC000002044292	1	-9.9	8
Diacetazotol_ZINC000100069197	1	-9.9	4
Opanixil_ZINC000084758648	1	-9.9	6
Pranazepide_ZINC000003798924	1	-9.9	3
Axitirome_ZINC000011677432	1	-9.9	10
Iloperidone_ZINC000001548097	1	-9.9	8
Volasertib_ZINC000100071772	1	-9.9	10
Indacrinone_ZINC000000538575	1	-9.9	4
Metbufen_ZINC000001846221	1	-9.9	5
Gimatecan_ZINC000003993519	1	-9.9	5
Benperidol_ZINC000009232411	1	-9.9	6
Novobiocin_ZINC000076945632	1	-9.9	11
Isobromindione_ZINC000100369297	1	-9.9	1
Mebendazole_ZINC000000121541	1	-9.9	4
Ronacaleret_ZINC000030691809	1	-9.9	12
Mk-5108_ZINC000073069245	1	-9.9	7
Zanapezil_ZINC000000598255	1	-9.9	6
Obatoclax_ZINC000029052268	1	-9.9	4
Omidoline_ZINC000005318621	1	-9.9	6
Istradefylline_ZINC000003803921	1	-9.9	6
Dihydroergotamine_ZINC000003978005	1	-9.9	5
Lurosetron-mesylate_ZINC000000011481	1	-9.9	2
Adibendan_ZINC000000000883	1	-9.9	1
Polydatin_ZINC000003881959	1	-9.9	11
Raltegravir_ZINC000013831130	1	-9.8	6
Phenothrin_ZINC000002005534	1	-9.8	7
Gw590735_ZINC000016052349	1	-9.8	8
Difenpiramide_ZINC000000001293	1	-9.8	4
Ansoxetine_ZINC000005957953	1	-9.8	7
Nilprazole_ZINC000022463265	1	-9.8	9
Folitixorin_ZINC000004654260	1	-9.8	8
Ivoqualine_ZINC000001841488	1	-9.8	6
Flibanserin_ZINC000052716421	1	-9.8	5
Proscillaridin_ZINC000056897526	1	-9.8	7
Crizotinib_ZINC000035902488	1	-9.8	6
Adomeglivant_ZINC000117040417	1	-9.8	12
Atibeprone_ZINC000000005661	1	-9.8	4
alpha_Ergocryptine_ZINC000222341315	1	-9.8	6
Polydatin_ZINC000108555676	1	-9.8	11
Fexofenadine_ZINC000003872566	1	-9.8	12
Hesperetin_ZINC000000039091	1	-9.8	5
Tifluadom_ZINC000001532369	1	-9.8	4
Permethrin_ZINC000001850376	1	-9.8	7
Dexindoprofen_ZINC000000156823	1	-9.8	3
Tipentosin_ZINC000002014159	1	-9.8	6
Polydatin_ZINC000065748638	1	-9.8	11
Polydatin_ZINC000012888720	1	-9.8	11
Tripamide_ZINC000001481940	1	-9.8	4
Papaverine_ZINC000000056555	1	-9.8	6
Crisnatol_ZINC000000005042	1	-9.8	7
Alfatradiol_ZINC000000002298	1	-9.8	2
Calcipotriene_ZINC000065731407	1	-9.8	8
Efatutazone_ZINC000033975064	1	-9.8	8
Tiospirone_ZINC000001915508	1	-9.8	6
Idronoxil_ZINC000001491943	1	-9.8	3
Flumeridone_ZINC000000537741	1	-9.8	5
Equilin_ZINC000100031739	1	-9.8	1
Polydatin_ZINC000003881960	1	-9.8	11
Telinavir_ZINC000003915259	1	-9.8	15
Fradafiban_ZINC000003789797	1	-9.8	8
Furcloprofen_ZINC000005751728	1	-9.8	2
Edatrexate_ZINC000001618702	1	-9.8	12
Rilapladib_ZINC000003973276	1	-9.8	13
Fluindione_ZINC000100091724	1	-9.8	1
Galdansetron_ZINC000000003706	1	-9.8	2
Proscillaridin_ZINC000008214665	1	-9.8	7
Aceperone_ZINC000004214717	1	-9.8	8
Nafenopin_ZINC000000000526	1	-9.8	4
Sulfaloxic-acid_ZINC000002020014	1	-9.8	7
Y-39983_ZINC000098091948	1	-9.8	4
Hesperidin_ZINC000038144569	1	-9.8	15
Letaxaban_ZINC000013986542	1	-9.8	6
Quindonium_ZINC000000000685	1	-9.8	1
Sulfasalazine_ZINC000085550135	1	-9.8	8
Lobeglitazone_ZINC000033972992	1	-9.8	10
Aripiprazole_ZINC000001851149	1	-9.8	7
Bemoradan_ZINC000005752381	1	-9.8	1
Mibampator_ZINC000000593414	1	-9.8	10
Solcitinib_ZINC000118401631	1	-9.8	4
Revizinone_ZINC000000538290	1	-9.8	6
Chlorbenzoxamine_ZINC000022588434	1	-9.8	8
Glicondamide_ZINC000000537790	1	-9.8	7
Picotamide_ZINC000000538174	1	-9.8	7
Brigatinib_ZINC000148723177	1	-9.8	8
Brefonalol_ZINC000004212184	1	-9.8	8
Cyclomethycaine_ZINC000006037520	1	-9.8	8
Gsk189254_ZINC000003961799	1	-9.8	4
Dofequidar_ZINC000013652236	1	-9.8	9
Troglitazone_ZINC000000968278	1	-9.8	6
Viquidil_ZINC000001583682	1	-9.8	6
Hesperidin_ZINC000103939005	1	-9.8	15
Ebastine_ZINC000003781952	1	-9.8	10
Mk-2461_ZINC000034842286	1	-9.7	6
Carprofen_ZINC000001869694	1	-9.7	2
Trifarotene_ZINC000113700519	1	-9.7	9
Tiplasinin_ZINC000003938676	1	-9.7	7
Ocinaplon_ZINC000000005014	1	-9.7	3
Pumaprazole_ZINC000000006152	1	-9.7	5
Folitixorin_ZINC000004228243	1	-9.7	8
Mindodilol_ZINC000004213867	1	-9.7	9
Azd-7624_ZINC000002105298	1	-9.7	5
Clorindione_ZINC000100003913	1	-9.7	1
Cediranib_ZINC000003948085	1	-9.7	8
Pelanserin_ZINC000000538156	1	-9.7	5
Ro-3201195_ZINC000013683106	1	-9.7	10
Haloperidol_ZINC000000537822	1	-9.7	7
Sulfasalazine_ZINC000003831490	1	-9.7	8
Polydatin_ZINC000012888727	1	-9.7	11
Mibefradil_ZINC000003782486	1	-9.7	12
Boxidine_ZINC000000001039	1	-9.7	6
Salazodine_ZINC000003917759	1	-9.7	9
Trenizine_ZINC000022463111	1	-9.7	10
Viquidil_ZINC000001583683	1	-9.7	6
Pipequaline_ZINC000001482144	1	-9.7	4
Mk-7246_ZINC000034804182	1	-9.7	5
Ergotamine_ZINC000052955754	1	-9.7	5
Pleconaril_ZINC000001537619	1	-9.7	7
Tadalafil_ZINC000008204642	1	-9.7	1
Garenoxacin_ZINC000003585048	1	-9.7	5
Ciglitazone_ZINC000001854671	1	-9.7	5
Pituxate_ZINC000000000647	1	-9.7	7
Lixazinone_ZINC000005318265	1	-9.7	6
Iti-007_ZINC000137099035	1	-9.7	5
Veliflapon_ZINC000000598193	1	-9.7	6
Oxmetidine_ZINC000008144601	1	-9.7	8
Proroxan_ZINC000000340372	1	-9.7	5
Aleglitazar_ZINC000049573657	1	-9.7	9
Ramosetron_ZINC000005116719	1	-9.7	2
Merestinib_ZINC000095926668	1	-9.7	6
Ropitoin_ZINC000004214281	1	-9.7	8
Oxypertine_ZINC000000538144	1	-9.7	6
Sitogluside_ZINC000085645655	1	-9.7	13
Paliperidone_ZINC000001481956	1	-9.7	5
Benoxaprofen_ZINC000001872015	1	-9.7	3
Cerc-301_ZINC000140559171	1	-9.7	6
Carprofen_ZINC000000020235	1	-9.7	2
Ro-3201195_ZINC000013683103	1	-9.7	10
Mitratapide_ZINC000003946578	1	-9.7	12
Cyclomethycaine_ZINC000004212735	1	-9.7	8
Floctafenine_ZINC000000607872	1	-9.7	10
Hydroxyestrone_diacetate_ZINC000254855482	1	-9.7	4
Phthalylsulfathiazole_ZINC000001530877	1	-9.7	6
Senazodan_ZINC000005161845	1	-9.7	3
Xanoxic-acid_ZINC000004217622	1	-9.7	3
Polydatin_ZINC000142857948	1	-9.7	11
Isocromil_ZINC000000001588	1	-9.7	4
Raxatrigine_ZINC000034892269	1	-9.7	5
Olaparib_ZINC000040430143	1	-9.7	4
Bms-582949_ZINC000036475284	1	-9.7	7
Traxanox_ZINC000000002203	1	-9.7	1
Fluspiperone_ZINC000000537753	1	-9.7	6
Vandetanib_ZINC000053683345	1	-9.7	6
Ketotrexate_ZINC000008628600	1	-9.7	11
Furcloprofen_ZINC000004213406	1	-9.7	2
Izonsteride_ZINC000001544066	1	-9.7	3
Vanoxerine_ZINC000022034135	1	-9.7	10
Phenprocoumon_ZINC000100030674	1	-9.7	3
Bifeprofen_ZINC000031502469	1	-9.7	6
Indobufen_ZINC000000003955	1	-9.7	4
Naftopidil_ZINC000019632700	1	-9.7	8
Glyhexamide_ZINC000000001515	1	-9.7	5
Benzarone_ZINC000000000071	1	-9.7	4
Naluzotan_ZINC000003963096	1	-9.7	10
Farglitazar_ZINC000049639808	1	-9.6	12
Dexketoprofen_ZINC000000005560	1	-9.6	4
Leteprinim_ZINC000005117168	1	-9.6	5
Sitogluside_ZINC000253609315	1	-9.6	13
Dapiprazole_ZINC000000001246	1	-9.6	4
Ci-988_ZINC000014952325	1	-9.6	13
Sitogluside_ZINC000118922614	1	-9.6	13
Miroprofen_ZINC000000000508	1	-9.6	3
Mizolastine_ZINC000013831810	1	-9.6	5
Brazergoline_ZINC000004215062	1	-9.6	3
Sertindole_ZINC000000538337	1	-9.6	5
Fipexide_ZINC000019632822	1	-9.6	5
Amp579_ZINC000256226376	1	-9.6	10
Permethrin_ZINC000001850374	1	-9.6	7
Hydroxyestrone_diacetate_ZINC000005228508	1	-9.6	4
At-9283_ZINC000038995988	1	-9.6	5
Eleclazine_ZINC000206191652	1	-9.6	5
Sulfasalazine_ZINC000100031653	1	-9.6	8
Eliprodil_ZINC000001851251	1	-9.6	6
Napirimus_ZINC000000001783	1	-9.6	3
Polydatin_ZINC000003881962	1	-9.6	11
Entospletinib_ZINC000098208742	1	-9.6	4
Ensulizole_ZINC000006467621	1	-9.6	2
Furobufen_ZINC000004216381	1	-9.6	4
Folic-acid_ZINC000008585850	1	-9.6	11
Lodaxaprine_ZINC000002016056	1	-9.6	3
Clanfenur_ZINC000000001167	1	-9.6	3
Calcipotriene_ZINC000065731406	1	-9.6	8
Gs-9667_ZINC000256680332	1	-9.6	9
Uk432097_ZINC000150664074	1	-9.6	16
Levomefolic-acid_ZINC000002005305	1	-9.6	10
Doconazole_ZINC000001567316	1	-9.6	7
Cadazolid_ZINC000043195938	1	-9.6	10
Befuraline_ZINC000019632922	1	-9.6	3
Alinastine_ZINC000003800366	1	-9.6	9
Israpafant_ZINC000001533241	1	-9.6	6
Modecainide_ZINC000000597290	1	-9.6	7
Methestrol_ZINC000001481875	1	-9.6	7
Dofequidar_ZINC000026180140	1	-9.6	9
Rivoglitazone_ZINC000004214702	1	-9.6	6
Betrixaban_ZINC000030691754	1	-9.6	7
Carebastine_ZINC000004215193	1	-9.6	11
Mobenzoxamine_ZINC000022942298	1	-9.6	12
Bedoradrine_ZINC000000584203	1	-9.6	12
Flesinoxan_ZINC000053257919	1	-9.6	7
Azimilide_ZINC000021983255	1	-9.6	8
Ocaperidone_ZINC000000538119	1	-9.6	4
Ramosetron_ZINC000003873275	1	-9.6	2
Rolafagrel_ZINC000043006881	1	-9.6	2
Clidanac_ZINC000000000163	1	-9.6	2
Teoprolol_ZINC000001846193	1	-9.6	10
Ibodutant_ZINC000028711707	1	-9.6	11
Presatovir_ZINC000205657764	1	-9.6	6
Solypertine_ZINC000004214326	1	-9.6	5
Indobufen_ZINC000003187624	1	-9.6	4
Polydatin_ZINC000012888715	1	-9.6	11
Flufenisal_ZINC000000001461	1	-9.6	4
Fepitrizol_ZINC000000001445	1	-9.6	4
Ly-518674_ZINC000000595076	1	-9.6	9
Endixaprine_ZINC000000001351	1	-9.6	3
Safotibant_ZINC000003928767	1	-9.6	11
Enpiroline_ZINC000001568035	1	-9.6	6
Efloxate_ZINC000000001342	1	-9.6	6
Ondansetron_ZINC000000004448	1	-9.6	2
Ketoconazole_ZINC000003872994	1	-9.6	7
Cilostamide_ZINC000003872076	1	-9.6	6
Diprafenone_ZINC000001999479	1	-9.6	12
Miroprofen_ZINC000001846301	1	-9.6	3
Lysergide_ZINC000096903803	1	-9.6	3
Mesocarb_ZINC000005751608	1	-9.6	5
Encainide_ZINC000004213101	1	-9.6	6
Yohimbic-acid_ZINC000003947438	1	-9.6	2
Draflazine_ZINC000022447482	1	-9.6	12
Etalocib_ZINC000003930629	1	-9.6	14
Hydroxyestrone_diacetate_ZINC000139021488	1	-9.6	4
Flutroline_ZINC000049590110	1	-9.6	7
Ji-101_ZINC000038255464	1	-9.6	6
Relenopride_ZINC000118666544	1	-9.6	11
Lobeglitazone_ZINC000033972993	1	-9.6	10
Dexindoprofen_ZINC000000000391	1	-9.6	3
Otamixaban_ZINC000001908051	1	-9.6	10
Etriciguat_ZINC000000603759	1	-9.6	5
Bifluranol_ZINC000001999260	1	-9.6	6
Temelastine_ZINC000008214687	1	-9.6	8
Xenazoic-acid_ZINC000000608131	1	-9.6	8
Anisindione_ZINC000100015486	1	-9.6	2
Pki-166_ZINC000034032906	1	-9.6	5
Terutroban_ZINC000003811419	1	-9.6	6
Arpromidine_ZINC000014951267	1	-9.6	9
Sitogluside_ZINC000085532584	1	-9.6	13
Grapiprant_ZINC000038228051	1	-9.6	9
Flubepride_ZINC000003604385	1	-9.6	8
Araprofen_ZINC000000011669	1	-9.6	5
Guadecitabine_ZINC000100285210	1	-9.6	12
Luxabendazole_ZINC000001842766	1	-9.6	5
Balaglitazone_ZINC000001481805	1	-9.6	5
Polydatin_ZINC000039205864	1	-9.6	11
Moexiprilat_ZINC000003789196	1	-9.6	10
Phenothrin_ZINC000002013188	1	-9.5	7
Flumecinol_ZINC000000000314	1	-9.5	5
Diprafenone_ZINC000001999478	1	-9.5	12
Doqualast_ZINC000000004454	1	-9.5	1
Vesnarinone_ZINC000003781942	1	-9.5	4
Stirocainide_ZINC000004214343	1	-9.5	7
Pioglitazone_ZINC000000968327	1	-9.5	7
Doconazole_ZINC000013207499	1	-9.5	7
Ly-2874455_ZINC000113514935	1	-9.5	8
Cariprazine_ZINC000100153731	1	-9.5	5
Nrx195183_ZINC000001909562	1	-9.5	3
Alosetron_ZINC000013537284	1	-9.5	2
Ipsalazide_ZINC000004216628	1	-9.5	8
Idalopirdine_ZINC000095936819	1	-9.5	9
Alfatradiol_ZINC000004521752	1	-9.5	2
Encaleret_ZINC000066097848	1	-9.5	12
Nms-1286937_ZINC000049113058	1	-9.5	5
Alnespirone_ZINC000003635820	1	-9.5	9
Lobuprofen_ZINC000005138307	1	-9.5	9
Deserpidine_ZINC000003830663	1	-9.5	9
Terconazole_ZINC000003873934	1	-9.5	8
Scopinast_ZINC000003944646	1	-9.5	10
Nefazodone_ZINC000000538065	1	-9.5	10
Pyrophenindane_ZINC000031574997	1	-9.5	3
Sitogluside_ZINC000253609313	1	-9.5	13
Naftifine_ZINC000001530977	1	-9.5	5
Revospirone_ZINC000056134943	1	-9.5	5
Pentafluranol_ZINC000000000592	1	-9.5	7
Ketotrexate_ZINC000008628601	1	-9.5	11
Ansoxetine_ZINC000005957963	1	-9.5	7
Bemoradan_ZINC000005736150	1	-9.5	1
Levomefolic-acid_ZINC000002572666	1	-9.5	10
Bromindione_ZINC000100003605	1	-9.5	1
Sumarotene_ZINC000001541060	1	-9.5	3
Guadecitabine_ZINC000043203165	1	-9.5	12
Lexibulin_ZINC000043024000	1	-9.5	9
Medroxalol_ZINC000001570643	1	-9.5	10
Zoloperone_ZINC000036093059	1	-9.5	7
Vidupiprant_ZINC000043206238	1	-9.5	10
Tetrachlorosalicylanilide_ZINC000001081469	1	-9.5	2
Tazifylline_ZINC000019801839	1	-9.5	10
Droxicam_ZINC000000597502	1	-9.5	1
Centanafadine_ZINC000034986938	1	-9.5	1
Diflunisal_ZINC000000020243	1	-9.5	3
Furodazole_ZINC000018180195	1	-9.5	1
Gsk-461364_ZINC000059715991	1	-9.5	8
Acefluranol_ZINC000031490233	1	-9.5	12
Furostilbestrol_ZINC000000537772	1	-9.5	10
Axamozide_ZINC000004212030	1	-9.5	3
Pazelliptine_ZINC000001551834	1	-9.5	7
Lobeline_ZINC000000156831	1	-9.5	7
Ci-988_ZINC000014952331	1	-9.5	13
Trapencaine_ZINC000004217596	1	-9.5	9
Teoprolol_ZINC000001846195	1	-9.5	10
Repirinast_ZINC000000538285	1	-9.5	5
Sapitinib_ZINC000034587071	1	-9.5	7
Tetomilast_ZINC000000600360	1	-9.5	7
Phenothrin_ZINC000000608024	1	-9.5	7
Flezelastine_ZINC000001534968	1	-9.5	6
Alprafenone_ZINC000002015986	1	-9.5	13
Pictilisib_ZINC000016052714	1	-9.5	5
Vs-5584_ZINC000049090010	1	-9.5	2
Nesapidil_ZINC000026892453	1	-9.5	9
Famotine_ZINC000000001416	1	-9.5	3
Ontazolast_ZINC000000005761	1	-9.5	5
Ilaprazole_ZINC000009084028	1	-9.5	5
Leucocianidol_ZINC000004096940	1	-9.5	7
Mk3207_ZINC000103760978	1	-9.5	4
Alfatradiol_ZINC000003881870	1	-9.5	2
Amopyroquine_ZINC000004214841	1	-9.5	5
Asapiprant_ZINC000115250035	1	-9.5	9
Medroxalol_ZINC000001570645	1	-9.5	10
Ximoprofen_ZINC000004214656	1	-9.5	4
Litomeglovir_ZINC000084759446	1	-9.5	11
Tazeprofen_ZINC000000000737	1	-9.5	3
Chlorbenzoxamine_ZINC000022462882	1	-9.5	8
Rivoglitazone_ZINC000001481958	1	-9.5	6
Iti-007_ZINC000141600395	1	-9.5	5
Ac-430_ZINC000095079935	1	-9.5	5
Metbufen_ZINC000000000474	1	-9.5	5
ipragliflozin_ZINC000306122899	1	-9.5	8
Cilostazol_ZINC000001552174	1	-9.5	7
Tafamidis_ZINC000043206271	1	-9.5	2
Metrifudil_ZINC000004216929	1	-9.5	8
Afacifenacin_ZINC000001554383	1	-9.5	6
Yohimbic-acid_ZINC000005223909	1	-9.5	2
Pradefovir_ZINC000011617052	1	-9.5	7
Levomefolic-acid_ZINC000004228266	1	-9.5	10
Vapiprost_ZINC000013719916	1	-9.5	12
Folic-acid_ZINC000008577218	1	-9.5	11
Brivanib_ZINC000013684256	1	-9.5	6
Pranoprofen_ZINC000000000654	1	-9.5	2
Tetrazolast_ZINC000000004014	1	-9.5	1
Polydatin_ZINC000003881961	1	-9.5	11
Pomisartan_ZINC000150340377	1	-9.5	6
Omidoline_ZINC000002019959	1	-9.5	6
Fenharmane_ZINC000040163093	1	-9.5	2
Onalespib_ZINC000043208226	1	-9.5	6
Gevotroline_ZINC000029486404	1	-9.5	4
Enofelast_ZINC000000010998	1	-9.5	3
Salazosulfathiazole_ZINC000004194760	1	-9.5	8
Flufenamic-acid_ZINC000000086535	1	-9.5	4
Xl-228_ZINC000203005669	1	-9.5	8
Teoprolol_ZINC000001846194	1	-9.5	10
Levomefolic-acid_ZINC000004228267	1	-9.5	10
Toquizine_ZINC000002029587	1	-9.5	2
Enmd-2076_ZINC000034885047	1	-9.5	5
Axelopran_ZINC000103298099	1	-9.5	11
Gefitinib_ZINC000019632614	1	-9.5	8
Flubendazole_ZINC000003830847	1	-9.5	4
Dexketoprofen_ZINC000000002272	1	-9.5	4
Cinchophen_ZINC000000125047	1	-9.5	2
Aqw051_ZINC000003942685	1	-9.5	3
Retinol_acetate_ZINC000003874857	1	-9.5	7
Zd-4190_ZINC000001490292	1	-9.5	7
Iti-007_ZINC000116262036	1	-9.5	5
Floctafenine_ZINC000002014976	1	-9.5	10
Apabetalone_ZINC000043199551	1	-9.4	7
Picoprazole_ZINC000011726796	1	-9.4	5
Monatepil_ZINC000000607979	1	-9.4	6
Temanogrel_ZINC000035920376	1	-9.4	8
Zolimidine_ZINC000000002261	1	-9.4	2
Enpiroline_ZINC000001568036	1	-9.4	6
Enviradene_ZINC000006485600	1	-9.4	5
Chlordimorine_ZINC000031540242	1	-9.4	6
Amitraz_ZINC000100025258	1	-9.4	4
Guadecitabine_ZINC000575627124	1	-9.4	13
Bromfenac_ZINC000002570817	1	-9.4	5
Tixadil_ZINC000006021047	1	-9.4	6
Colfenamate_ZINC000000001214	1	-9.4	7
Filgotinib_ZINC000096174616	1	-9.4	5
Gsk239512_ZINC000003961802	1	-9.4	4
Quindonium_ZINC000001718904	1	-9.4	1
Oxiramide_ZINC000004214064	1	-9.4	9
Krn-633_ZINC000003966300	1	-9.4	7
Domperidone_ZINC000004175569	1	-9.4	7
Flucetorex_ZINC000072266847	1	-9.4	8
Azd-8055_ZINC000143201183	1	-9.4	6
Azd-8055_ZINC000115586131	1	-9.4	6
Difeterol_ZINC000003623570	1	-9.4	10
Sitogluside_ZINC000253534733	1	-9.4	13
Itrocainide_ZINC000004216669	1	-9.4	7
Imanixil_ZINC000000537853	1	-9.4	5
Cianidanol_ZINC000000119988	1	-9.4	6
Aminopterin_ZINC000002036915	1	-9.4	11
Dihydroergocristine_ZINC000003947494	1	-9.4	6
Flutroline_ZINC000049590112	1	-9.4	7
Vardenafil_ZINC000018324776	1	-9.4	8
Clodanolene_ZINC000000001181	1	-9.4	3
Dimoxyline_ZINC000000608327	1	-9.4	7
Tecovirimat_ZINC000035323125	1	-9.4	5
Furegrelate_ZINC000000001495	1	-9.4	3
Difeterol_ZINC000004212934	1	-9.4	10
Elziverine_ZINC000072266916	1	-9.4	10
Basmisanil_ZINC000145814743	1	-9.4	5
Flavodilol_ZINC000001853520	1	-9.4	9
Encainide_ZINC000000607849	1	-9.4	6
Terconazole_ZINC000003873935	1	-9.4	8
Nafazatrom_ZINC000000001764	1	-9.4	4
Ketoconazole_ZINC000000643138	1	-9.4	7
Lidorestat_ZINC000000538652	1	-9.4	4
Difluanine_ZINC000019364169	1	-9.4	10
Binospirone_ZINC000001536786	1	-9.4	5
Verlukast_ZINC000003784127	1	-9.4	11
Hydroquinine_ZINC000000056607	1	-9.4	5
Acriflavine_ZINC000003775641	1	-9.4	2
Norfloxacin-succinil_ZINC000000538102	1	-9.4	6
Glibutimine_ZINC000031601260	1	-9.4	8
Bioresmethrin_ZINC000000900670	1	-9.4	7
Afacifenacin_ZINC000003991067	1	-9.4	6
Peliglitazar_ZINC000003935841	1	-9.4	12
Ensaculin_ZINC000001540003	1	-9.4	8
Mexoprofen_ZINC000004213855	1	-9.4	3
Milipertine_ZINC000004213864	1	-9.4	7
Trenizine_ZINC000072266906	1	-9.4	10
Methotrexate_ZINC000001529323	1	-9.4	11
Cinaproxen_ZINC000004215339	1	-9.4	8
Cloflucarban_ZINC000000001188	1	-9.4	3
Cisapride_ZINC000004215367	1	-9.4	10
Sitogluside_ZINC000118922613	1	-9.4	13
Guadecitabine_ZINC000257351737	1	-9.4	13
Nafimidone_ZINC000000001766	1	-9.4	3
Permethrin_ZINC000002032615	1	-9.4	7
Fluprofen_ZINC000003598315	1	-9.4	3
Litoxetine_ZINC000000003647	1	-9.4	3
Pretomanid_ZINC000000601826	1	-9.4	6
Lobeline_ZINC000000001624	1	-9.4	7
Bindarit_ZINC000000004594	1	-9.4	6
Bermoprofen_ZINC000000000080	1	-9.4	2
Niclosamide_ZINC000003874496	1	-9.4	3
Hydroquinine_ZINC000000000219	1	-9.4	5
Hesperetin_ZINC000000039092	1	-9.4	5
Mapracorat_ZINC000035952535	1	-9.4	8
Enasidenib_ZINC000222731806	1	-9.4	9
Cicarperone_ZINC000031297676	1	-9.4	7
Clodoxopone_ZINC000004215401	1	-9.4	5
Xantocillin_ZINC000060184509	1	-9.4	5
Defactinib_ZINC000103297739	1	-9.4	9
Hydroxystilbamidine_ZINC000000001547	1	-9.4	8
Vadadustat_ZINC000117532869	1	-9.4	5
Gsk-461364_ZINC000043154472	1	-9.4	8
Ifenprodil_ZINC000000014669	1	-9.4	7
Binospirone_ZINC000001999423	1	-9.4	5
Picoprazole_ZINC000011726795	1	-9.4	5
Oxaflozane_ZINC000030691504	1	-9.4	3
Fostamatinib_ZINC000043131420	1	-9.4	10
Dabigatran_ZINC000001910616	1	-9.4	10
Rotigotine_ZINC000000004028	1	-9.4	7
Prinaberel_ZINC000003817763	1	-9.4	4
Carmoterol_ZINC000034853956	1	-9.4	9
Bentipimine_ZINC000031392373	1	-9.4	8
Verecimon_ZINC000038562120	1	-9.4	6
Viquidil_ZINC000004626710	1	-9.4	6
Metoquizine_ZINC000038424542	1	-9.4	1
Niflumic-acid_ZINC000000125031	1	-9.4	4
Ipsapirone_ZINC000001999529	1	-9.4	6
Orteronel_ZINC000003943521	1	-9.4	3
Nesapidil_ZINC000026892447	1	-9.4	9
Ketoconazole_ZINC000000643143	1	-9.4	7
Furomazine_ZINC000000607904	1	-9.4	6
Alfatradiol_ZINC000003815415	1	-9.4	2
Propisergide_ZINC000033858308	1	-9.4	4
Morazone_ZINC000017106663	1	-9.4	4
Pirenoxine_ZINC000011616009	1	-9.4	2
Pentafluranol_ZINC000033852264	1	-9.4	7
ipragliflozin_ZINC000306122898	1	-9.4	8
Tanogitran_ZINC000064527030	1	-9.4	10
Carvotroline_ZINC000029485479	1	-9.4	3
Niaprazine_ZINC000004213960	1	-9.4	6
Darifenacin_ZINC000001996117	1	-9.4	7
Elomotecan_ZINC000003921664	1	-9.4	4
Linarotene_ZINC000003927341	1	-9.4	4
Alfatradiol_ZINC000003201368	1	-9.4	2
Nafagrel_ZINC000028762846	1	-9.3	3
Pipofezine_ZINC000000050247	1	-9.3	1
Burapitant_ZINC000003990019	1	-9.3	10
Prasterone_acetate_ZINC000253498200	1	-9.3	2
Vatalanib_ZINC000000007460	1	-9.3	4
Fenbufen_ZINC000000001427	1	-9.3	5
Elliptinium_ZINC000000001345	1	-9.3	1
Glemanserin_ZINC000001843091	1	-9.3	6
Sulfamazone_ZINC000005502399	1	-9.3	9
Mln-0128_ZINC000073069271	1	-9.3	4
Tropesin_ZINC000000638627	1	-9.3	9
Triflocin_ZINC000030691313	1	-9.3	4
Nuclomedone_ZINC000004214008	1	-9.3	2
Tedatioxetine_ZINC000034003654	1	-9.3	3
Rafabegron_ZINC000003952725	1	-9.3	10
Anirolac_ZINC000001844865	1	-9.3	4
Quindonium_ZINC000001718902	1	-9.3	1
Lufuradom_ZINC000004213704	1	-9.3	4
Fludoxopone_ZINC000000537737	1	-9.3	5
Mazokalim_ZINC000003916953	1	-9.3	10
Salfluverine_ZINC000000002052	1	-9.3	4
Cintazone_ZINC000002038936	1	-9.3	5
Cintazone_ZINC000001680067	1	-9.3	5
Zopolrestat_ZINC000000538557	1	-9.3	5
Raltitrexed_ZINC000003832372	1	-9.3	9
Ruzadolane_ZINC000067839144	1	-9.3	5
Flupentixol_ZINC000028643021	1	-9.3	7
Fuprazole_ZINC000022463197	1	-9.3	9
Benzoxiquine_ZINC000000001015	1	-9.3	3
Uprosertib_ZINC000043197676	1	-9.3	7
Velpatasvir_ZINC000203686879	1	-9.3	13
Azd-2014_ZINC000049019448	1	-9.3	6
Ecipramidil_ZINC000031561757	1	-9.3	13
Imiclopazine_ZINC000022463214	1	-9.3	7
Camostat_ZINC000003871842	1	-9.3	9
Osi-632_ZINC000003834191	1	-9.3	10
Mozavaptan_ZINC000003804565	1	-9.3	4
Namirotene_ZINC000000001774	1	-9.3	4
Ethacridine_ZINC000018107429	1	-9.3	4
Bentipimine_ZINC000022462814	1	-9.3	8
Bamirastine_ZINC000003927238	1	-9.3	11
Erocainide_ZINC000004213147	1	-9.3	8
Esflurbiprofen_ZINC000000000323	1	-9.3	3
Trapencaine_ZINC000039297512	1	-9.3	9
Rilopirox_ZINC000000538303	1	-9.3	5
Adatanserin_ZINC000053046001	1	-9.3	5
Bifluranol_ZINC000004212152	1	-9.3	6
Labetalol_ZINC000000403010	1	-9.3	10
Ximoprofen_ZINC000000000845	1	-9.3	4
Medroxalol_ZINC000004213738	1	-9.3	10
Mofarotene_ZINC000027558006	1	-9.3	6
Fluorosalan_ZINC000000537744	1	-9.3	3
Medroxalol_ZINC000001570644	1	-9.3	10
Flucindole_ZINC000000000312	1	-9.3	1
Broclepride_ZINC000004215067	1	-9.3	6
Terconazole_ZINC000000897382	1	-9.3	8
Broperamole_ZINC000000608223	1	-9.3	4
Azd-2014_ZINC000059259287	1	-9.3	6
Talmetacin_ZINC000001846459	1	-9.3	6
Pf-562271_ZINC000034638188	1	-9.3	8
Prasterone_acetate_ZINC000003881408	1	-9.3	2
Ximoprofen_ZINC000005751713	1	-9.3	4
Alfatradiol_ZINC000003875384	1	-9.3	2
Bitolterol_ZINC000003830323	1	-9.3	11
Toltrazuril_ZINC000000538476	1	-9.3	5
Denzimol_ZINC000013209898	1	-9.3	7
Nantradol_ZINC000004213937	1	-9.3	9
Lobuprofen_ZINC000004213673	1	-9.3	9
Glisoxepide_ZINC000000537804	1	-9.3	7
Almestrone_ZINC000004214770	1	-9.3	1
Supidimide_ZINC000002005956	1	-9.3	1
Bradanicline_ZINC000064540331	1	-9.3	4
Lubeluzole_ZINC000000537944	1	-9.3	8
Fosinopril_ZINC000004213382	1	-9.3	9
Fostemsavir_ZINC000014210883	1	-9.3	8
Bromoxanide_ZINC000056897575	1	-9.3	5
Telmisartan_ZINC000001530886	1	-9.3	7
Fluprazine_ZINC000072266898	1	-9.3	5
Pilaralisib_ZINC000100472223	1	-9.3	9
Ilaprazole_ZINC000003813639	1	-9.3	5
Puromycin_ZINC000053147179	1	-9.3	11
Flavodilol_ZINC000001853521	1	-9.3	9
Nequinate_ZINC000100033029	1	-9.3	8
Cyclarbamate_ZINC000000608287	1	-9.3	8
Phenothrin_ZINC000002013189	1	-9.3	7
Cianidanol_ZINC000000119985	1	-9.3	6
Alpelisib_ZINC000068198368	1	-9.3	5
Vedaprofen_ZINC000001842638	1	-9.3	3
Estriol_ZINC000012402601	1	-9.3	3
Xenbucin_ZINC000000000111	1	-9.3	4
Abemaciclib_ZINC000072318121	1	-9.3	7
Bms-777607_ZINC000039716080	1	-9.3	8
Acridorex_ZINC000004172322	1	-9.3	6
Glibornuride_ZINC000002012812	1	-9.3	6
Bexlosteride_ZINC000003785769	1	-9.3	0
Patamostat_ZINC000005840106	1	-9.3	8
Aplindore_ZINC000003952389	1	-9.3	4
Azumolene_ZINC000005842585	1	-9.3	3
Xenbucin_ZINC000002015169	1	-9.3	4
Rosoxacin_ZINC000000002042	1	-9.3	3
Thalidomide_ZINC000001530947	1	-9.3	1
Bimatoprost_ZINC000059867924	1	-9.3	15
Irindalone_ZINC000022463226	1	-9.3	5
Monatepil_ZINC000001851142	1	-9.3	6
Cisapride_ZINC000003775140	1	-9.3	10
Ketoconazole_ZINC000000643153	1	-9.3	7
Pirodavir_ZINC000000538202	1	-9.3	8
Benzindopyrine_ZINC000001481982	1	-9.3	5
Enpiroline_ZINC000004628938	1	-9.3	6
Bromadoline_ZINC000004215075	1	-9.3	3
Ethaverine_ZINC000000608359	1	-9.3	10
Guadecitabine_ZINC000100285212	1	-9.3	12
Polydatin_ZINC000000899166	1	-9.3	11
Parodilol_ZINC000013884221	1	-9.3	9
Eribaxaban_ZINC000003816482	1	-9.3	5
Benproperine_ZINC000001481729	1	-9.2	6
Sitagliptin_ZINC000001489478	1	-9.2	6
Icotidine_ZINC000008144430	1	-9.2	9
Modecainide_ZINC000003802769	1	-9.2	7
Prenoverine_ZINC000033854766	1	-9.2	10
Aprepitant_ZINC000097974568	1	-9.2	8
Serazapine_ZINC000000596677	1	-9.2	2
Eniclobrate_ZINC000005316998	1	-9.2	9
Bumetrizole_ZINC000000056954	1	-9.2	3
Pinafide_ZINC000004217305	1	-9.2	4
Pf-03654746_ZINC000035285834	1	-9.2	5
Toborinone_ZINC000002015953	1	-9.2	10
Upadacitinib_ZINC000147178941	1	-9.2	4
Fluprofen_ZINC000000000322	1	-9.2	3
Nabazenil_ZINC000031475739	1	-9.2	12
Amibegron_ZINC000003797401	1	-9.2	10
Indapamide_ZINC000000601305	1	-9.2	4
Tipentosin_ZINC000002014160	1	-9.2	6
Diftalone_ZINC000000001296	1	-9.2	0
Azd-7624_ZINC000002105296	1	-9.2	5
Benfluorex_ZINC000002015040	1	-9.2	9
Memotine_ZINC000000001674	1	-9.2	4
Naphthonone_ZINC000001999296	1	-9.2	2
Bms-387032_ZINC000003816409	1	-9.2	6
Samixogrel_ZINC000001538600	1	-9.2	11
Bakeprofen_ZINC000006020170	1	-9.2	5
Losmiprofen_ZINC000000000433	1	-9.2	5
Glyoctamide_ZINC000000001516	1	-9.2	5
Prenoxdiazine_ZINC000000538227	1	-9.2	7
Bifepramide_ZINC000001846099	1	-9.2	8
Casokefamide_ZINC000072266935	1	-9.2	18
Cinperene_ZINC000002018996	1	-9.2	5
Cebaracetam_ZINC000001533476	1	-9.2	3
Neldazosin_ZINC000002016010	1	-9.2	7
Ftaxilide_ZINC000000001490	1	-9.2	3
Toborinone_ZINC000003803111	1	-9.2	10
Acetylpheneturide_ZINC000003871377	1	-9.2	3
Estriol_ZINC000000008866	1	-9.2	3
Itasetron_ZINC000100090217	1	-9.2	1
Cebaracetam_ZINC000002016005	1	-9.2	3
Ticagrelor_ZINC000306122928	1	-9.2	13
Naftopidil_ZINC000019632696	1	-9.2	8
Saviprazole_ZINC000001552562	1	-9.2	8
Oxaflumazine_ZINC000022463271	1	-9.2	8
Anirolac_ZINC000000000043	1	-9.2	4
Sildenafil_ZINC000019796168	1	-9.2	7
Pf-03758309_ZINC000222637955	1	-9.2	6
Bucromarone_ZINC000004215115	1	-9.2	13
Sulprostone_ZINC000004474665	1	-9.2	14
Reminertant_ZINC000001482927	1	-9.2	7
Lorcinadol_ZINC000000001634	1	-9.2	4
Meglitinide_ZINC000000001668	1	-9.2	6
Octrizole_ZINC000001849911	1	-9.2	5
Pf-03654746_ZINC000100001877	1	-9.2	5
Clofurac_ZINC000000001190	1	-9.2	1
Ciladopa_ZINC000029563177	1	-9.2	7
Fenaperone_ZINC000031545115	1	-9.2	7
Olodaterol_ZINC000034636383	1	-9.2	9
Lotrafiban_ZINC000003812598	1	-9.2	4
Alprafenone_ZINC000001533706	1	-9.2	13
Benclonidine_ZINC000072266865	1	-9.2	4
Nafenopin_ZINC000000967790	1	-9.2	4
Nadifloxacin_ZINC000003794622	1	-9.2	3
Roxadustat_ZINC000071257465	1	-9.2	6
Arpromidine_ZINC000014951255	1	-9.2	9
Stilbamidine_ZINC000000002079	1	-9.2	7
Tafluprost_ZINC000256341468	1	-9.2	15
Mioflazine_ZINC000022851772	1	-9.2	10
Silodosin_ZINC000003806063	1	-9.2	15
Etomidoline_ZINC000003872532	1	-9.2	7
Hydroquinine_ZINC000000156023	1	-9.2	5
Sutezolid_ZINC000003810825	1	-9.2	4
Rotigotine_ZINC000000005151	1	-9.2	7
Enpiroline_ZINC000001568034	1	-9.2	6
Idenast_ZINC000033754357	1	-9.2	8
Saquinavir_ZINC000003914596	1	-9.2	14
Polydatin_ZINC000238785594	1	-9.2	11
Linezolid_ZINC000000001622	1	-9.2	4
Adaprolol_ZINC000003777540	1	-9.2	13
Bms-863233_ZINC000084668615	1	-9.2	2
Spiperone_ZINC000000643233	1	-9.2	6
Mafoprazine_ZINC000004213714	1	-9.2	8
Bioresmethrin_ZINC000000001033	1	-9.2	7
Benfluorex_ZINC000002015039	1	-9.2	9
ipragliflozin_ZINC000165806177	1	-9.2	8
Terconazole_ZINC000003873936	1	-9.2	8
Parodilol_ZINC000003779694	1	-9.2	9
Cinfenine_ZINC000004215341	1	-9.2	9
Trapencaine_ZINC000005513064	1	-9.2	9
Meclofenamic-acid_ZINC000000001655	1	-9.2	3
Ufenamate_ZINC000001542912	1	-9.2	8
Teoprolol_ZINC000001846190	1	-9.2	10
Sitogluside_ZINC000118930263	1	-9.2	13
Tazeprofen_ZINC000072266911	1	-9.2	3
Edatrexate_ZINC000001618703	1	-9.2	12
Oxalinast_ZINC000006092280	1	-9.2	2
Broxaldine_ZINC000000608225	1	-9.2	3
Permethrin_ZINC000001850377	1	-9.2	7
Tacedinaline_ZINC000000003803	1	-9.2	4
Ximoprofen_ZINC000038615303	1	-9.2	4
Flunixin_ZINC000000001467	1	-9.2	4
Bioresmethrin_ZINC000000900675	1	-9.2	7
Diaplasinin_ZINC000001554077	1	-9.2	10
Robenidine_ZINC000002013227	1	-9.2	4
Denzimol_ZINC000000000207	1	-9.2	7
Azd-2014_ZINC000059259288	1	-9.2	6
Ronactolol_ZINC000002019896	1	-9.2	10
Bromosalicychloranilidine_ZINC000000001178	1	-9.2	3
Prulifloxacin_ZINC000000596006	1	-9.2	4
Protokylol_ZINC000001704228	1	-9.2	9
Dinsed_ZINC000004215678	1	-9.2	9
Bederocin_ZINC000003821131	1	-9.2	8
Nicotredole_ZINC000000004164	1	-9.2	4
Ticagrelor_ZINC000143240396	1	-9.2	13
Pretomanid_ZINC000003821675	1	-9.2	6
Indolidan_ZINC000013544987	1	-9.2	1
Polydatin_ZINC000101954257	1	-9.2	11
Rg-7603_ZINC000117249555	1	-9.2	5
Indatraline_ZINC000003872904	1	-9.2	2
Elvitegravir_ZINC000013682481	1	-9.2	8
Samatasvir_ZINC000150588806	1	-9.2	13
Bifepramide_ZINC000001846100	1	-9.2	8
Draflazine_ZINC000022851754	1	-9.2	12
Leq506_ZINC000103298500	1	-9.2	6
Oxiramide_ZINC000011681740	1	-9.2	9
Azaloxan_ZINC000002021295	1	-9.2	4
Brefonalol_ZINC000005439974	1	-9.2	8
Ce-224535_ZINC000035939968	1	-9.2	10
Teniposide_ZINC000067957215	1	-9.2	9
Tilorone_ZINC000000538461	1	-9.2	12
Loxoprofen_ZINC000000000435	1	-9.2	4
Pamapimod_ZINC000030691792	1	-9.2	10
Acefluranol_ZINC000000607681	1	-9.2	12
Droperidol_ZINC000019796080	1	-9.2	6
Bms-863233_ZINC000299853377	1	-9.2	2
Araprofen_ZINC000005141751	1	-9.1	5
Sb-649868_ZINC000043207236	1	-9.1	5
Tomeglovir_ZINC000003923823	1	-9.1	8
Fiboflapon_ZINC000068247071	1	-9.1	13
R-1487_ZINC000058633224	1	-9.1	4
Esflurbiprofen_ZINC000000008667	1	-9.1	3
Ralfinamide_ZINC000072190123	1	-9.1	7
Fendiline_ZINC000001481844	1	-9.1	7
Fenfluthrin_ZINC000001854362	1	-9.1	5
Acridorex_ZINC000005550642	1	-9.1	6
Viroxime_ZINC000100088129	1	-9.1	5
Buspirone_ZINC000001530571	1	-9.1	6
Nepafenac_ZINC000005162311	1	-9.1	5
Methallenestril_ZINC000000000478	1	-9.1	5
ipragliflozin_ZINC000138361877	1	-9.1	8
Cloridarol_ZINC000001999569	1	-9.1	3
Benzthiazide_ZINC000003871698	1	-9.1	6
Febuverine_ZINC000022943164	1	-9.1	14
Doxaminol_ZINC000031297691	1	-9.1	9
Tadalafil_ZINC000000538404	1	-9.1	1
Benorilate_ZINC000000001003	1	-9.1	6
Droprenilamine_ZINC000011679611	1	-9.1	8
Bimatoprost_ZINC000043772350	1	-9.1	15
Bimatoprost_ZINC000306120456	1	-9.1	15
Talnetant_ZINC000001543566	1	-9.1	6
Labetalol_ZINC000000000416	1	-9.1	10
Divaplon_ZINC000000001325	1	-9.1	4
Amperozide_ZINC000004214849	1	-9.1	7
Tosifen_ZINC000000002199	1	-9.1	7
Indatraline_ZINC000003872907	1	-9.1	2
Tixadil_ZINC000006036855	1	-9.1	6
Difloxacin_ZINC000004099034	1	-9.1	3
Tafluprost_ZINC000165928027	1	-9.1	15
Ticagrelor_ZINC000143240622	1	-9.1	13
Elarofiban_ZINC000003828539	1	-9.1	8
Napsagatran_ZINC000003807298	1	-9.1	11
Alfatradiol_ZINC000001319879	1	-9.1	2
Fenoverine_ZINC000019899628	1	-9.1	4
Isoprofen_ZINC000000000403	1	-9.1	3
Prefenamate_ZINC000000001973	1	-9.1	7
Quinine_ZINC000006484901	1	-9.1	5
Ketorolac_ZINC000000002279	1	-9.1	3
Pf-03654764_ZINC000149665509	1	-9.1	6
Eliprodil_ZINC000000004041	1	-9.1	6
Tomoxiprole_ZINC000000000796	1	-9.1	3
Proflavine_ZINC000003775644	1	-9.1	2
Tebuquine_ZINC000001585700	1	-9.1	7
Daltroban_ZINC000000608296	1	-9.1	7
Flurantel_ZINC000000537751	1	-9.1	9
Muraglitazar_ZINC000049650290	1	-9.1	12
Sabeluzole_ZINC000004214288	1	-9.1	8
Tosufloxacin_ZINC000021983587	1	-9.1	4
Navitoclax_ZINC000150338726	1	-9.1	17
Galocitabine_ZINC000003967771	1	-9.1	8
Safinamide_ZINC000053084692	1	-9.1	7
Fenpipalone_ZINC000002015819	1	-9.1	4
Quindonium_ZINC000001718903	1	-9.1	1
Metibride_ZINC000004216912	1	-9.1	5
Fenpipalone_ZINC000000000304	1	-9.1	4
Etoperidone_ZINC000003830815	1	-9.1	7
Cinalukast_ZINC000003803377	1	-9.1	9
Flubepride_ZINC000000607878	1	-9.1	8
Hydroquinine_ZINC000000000220	1	-9.1	5
Tolonium_ZINC000004217587	1	-9.1	2
Prenylamine_ZINC000001532185	1	-9.1	8
Duvelisib_ZINC000088346058	1	-9.1	4
Benproperine_ZINC000003635554	1	-9.1	6
Glemanserin_ZINC000001481850	1	-9.1	6
Flupranone_ZINC000000537749	1	-9.1	8
Leucocianidol_ZINC000004213653	1	-9.1	7
Salazosulfamide_ZINC000003953923	1	-9.1	7
Orbofiban_ZINC000003951736	1	-9.1	9
Protizinic-acid_ZINC000001842999	1	-9.1	3
Tifluadom_ZINC000000967961	1	-9.1	4
Fenofibrate_ZINC000000584092	1	-9.1	7
Mirabegron_ZINC000001996784	1	-9.1	11
Peralopride_ZINC000026892472	1	-9.1	5
Yohimbic-acid_ZINC000003881708	1	-9.1	2
Melitracen_ZINC000001482101	1	-9.1	3
Eniclobrate_ZINC000001573374	1	-9.1	9
Aprepitant_ZINC000027428708	1	-9.1	8
Bimatoprost_ZINC000003994921	1	-9.1	15
Balsalazid_ZINC000003952881	1	-9.1	9
Podilfen_ZINC000059299137	1	-9.1	4
ipragliflozin_ZINC000669678948	1	-9.1	8
Linezolid_ZINC000002008866	1	-9.1	4
Bioresmethrin_ZINC000000900673	1	-9.1	7
Saviprazole_ZINC000011687804	1	-9.1	8
Carvedilol_ZINC000001530579	1	-9.1	11
Dibromsalan_ZINC000000608319	1	-9.1	3
Ibuprofen_guaiacol_ester_ZINC000000363995	1	-9.1	7
Binodenoson_ZINC000003932652	1	-9.1	9
Amtolmetin_guacil_ZINC000000596929	1	-9.1	9
Cinperene_ZINC000002018994	1	-9.1	5
Mirabegron_ZINC000044136504	1	-9.1	11
Adaprolol_ZINC000005442107	1	-9.1	13
Raltitrexed_ZINC000001625751	1	-9.1	9
Naproxen_ZINC000000105216	1	-9.1	3
Ce-224535_ZINC000034662892	1	-9.1	10
Aprepitant_ZINC000043770784	1	-9.1	8
Rolapitant_ZINC000003816514	1	-9.1	7
Taziprinone_ZINC000022463338	1	-9.1	4
Brocrinat_ZINC000004215069	1	-9.1	4
Sitogluside_ZINC000049888788	1	-9.1	13
Calcipotriene_ZINC000100517384	1	-9.1	8
Phthalylsulfacetamide_ZINC000000538163	1	-9.1	5
Gliflumide_ZINC000001481851	1	-9.1	10
Presatovir_ZINC000147513579	1	-9.1	6
Sitogluside_ZINC000118930262	1	-9.1	13
Ribociclib_ZINC000072316335	1	-9.1	5
Minaprine_ZINC000019796082	1	-9.1	5
Epicriptine_ZINC000004215812	1	-9.1	6
Almoxatone_ZINC000004214773	1	-9.1	6
Osanetant_ZINC000003935475	1	-9.1	8
Oxycinchophen_ZINC000000001877	1	-9.1	3
Terazosin_ZINC000095616599	1	-9.1	5
Lifarizine_ZINC000019368434	1	-9.1	6
Taprizosin_ZINC000029042296	1	-9.1	7
Parcetasal_ZINC000000014940	1	-9.1	3
Burixafor_ZINC000140585706	1	-9.1	16
Droprenilamine_ZINC000008143686	1	-9.1	8
Amp579_ZINC000256226387	1	-9.1	10
Flucindole_ZINC000002007119	1	-9.1	1
Ataciguat_ZINC000003612878	1	-9.1	7
Azd4818_ZINC000034773954	1	-9.1	11
Dihydroergocristine_ZINC000003947496	1	-9.1	6
Nafagrel_ZINC000028762844	1	-9.1	3
Clocapramine_ZINC000000608266	1	-9.1	6
Zaltoprofen_ZINC000003875311	1	-9.1	2
Amesergide_ZINC000083261402	1	-9.0	3
Sitogluside_ZINC000169313894	1	-9.0	13
Carvedilol_ZINC000001530580	1	-9.0	11
Tobuterol_ZINC000004214489	1	-9.0	11
Abexinostat_ZINC000006716700	1	-9.0	9
Amodiaquine_ZINC000000608172	1	-9.0	7
Sunepitron_ZINC000003780500	1	-9.0	3
Bopindolol_ZINC000001542901	1	-9.0	9
Pd-0166285_ZINC000001486219	1	-9.0	9
Lurtotecan_ZINC000022010625	1	-9.0	4
Acetergamine_ZINC000005196949	1	-9.0	2
Eperezolid_ZINC000003813328	1	-9.0	6
Cinchonine_ZINC000003881680	1	-9.0	4
Losmiprofen_ZINC000001846060	1	-9.0	5
Chlorthalidone_ZINC000000020253	1	-9.0	4
Razaxaban_ZINC000003633839	1	-9.0	8
Ritobegron_ZINC000072266295	1	-9.0	11
Amfenac_ZINC000000000909	1	-9.0	5
Topotecan_ZINC000001611274	1	-9.0	5
Esuprone_ZINC000001537679	1	-9.0	3
Toquizine_ZINC000005317406	1	-9.0	2
Zosuquidar_ZINC000100029945	1	-9.0	7
Rabusertib_ZINC000070466463	1	-9.0	5
Chlorthalidone_ZINC000000057255	1	-9.0	4
Metofenazate_ZINC000022463067	1	-9.0	12
Heptolamide_ZINC000000001529	1	-9.0	5
Kw-2449_ZINC000095911083	1	-9.0	3
Nabazenil_ZINC000040163159	1	-9.0	12
Eprazinone_ZINC000022033882	1	-9.0	9
Ticagrelor_ZINC000605696437	1	-9.0	13
Dienestrol_ZINC000000001283	1	-9.0	5
Imoxiterol_ZINC000003785475	1	-9.0	10
Urapidil_ZINC000001544805	1	-9.0	7
Propafenone_ZINC000001530759	1	-9.0	12
Bms-690514_ZINC000043152599	1	-9.0	7
Menthyl_salicylate_ZINC000008602756	1	-9.0	5
Tecastemizole_ZINC000000002303	1	-9.0	4
Treprostinil_ZINC000003800475	1	-9.0	12
Etoposide_ZINC000100042693	1	-9.0	8
Eprazinone_ZINC000022033872	1	-9.0	9
Methestrol_dipropionate_ZINC000002565817	1	-9.0	11
Bimatoprost_ZINC000725422836	1	-9.0	15
Brecanavir_ZINC000003994828	1	-9.0	16
Etanterol_ZINC000003623387	1	-9.0	11
Clopamide_ZINC000000057236	1	-9.0	4
Dronedarone_ZINC000049933061	1	-9.0	18
Clobuzarit_ZINC000000001179	1	-9.0	5
Fenbutrazate_ZINC000031623378	1	-9.0	8
Roxoperone_ZINC000000002045	1	-9.0	5
Amfonelic-acid_ZINC000000000911	1	-9.0	4
Bexagliflozin_ZINC000108646761	1	-9.0	13
Bimatoprost_ZINC000306120457	1	-9.0	15
Sonedenoson_ZINC000003966398	1	-9.0	10
Avitriptan_ZINC000000600434	1	-9.0	9
Fendiline_ZINC000002019529	1	-9.0	7
Clopamide_ZINC000000057235	1	-9.0	4
Clopenthixol_ZINC000031483558	1	-9.0	6
Cycloheximide_ZINC000003872170	1	-9.0	4
Cyclindole_ZINC000002010690	1	-9.0	1
Pemaglitazar_ZINC000034228435	1	-9.0	8
Ataprost_ZINC000004214891	1	-9.0	9
Velnacrine_ZINC000000003711	1	-9.0	2
Iliparcil_ZINC000003790919	1	-9.0	6
Trifluoperazine_ZINC000019418959	1	-9.0	5
Alentemol_ZINC000001851382	1	-9.0	6
Rosiglitazone_ZINC000000968330	1	-9.0	7
Fenharmane_ZINC000040163092	1	-9.0	2
Selodenoson_ZINC000003989599	1	-9.0	7
Acetylpheneturide_ZINC000003871376	1	-9.0	3
Oxiperomide_ZINC000000001873	1	-9.0	5
