# Supplementary material for: Screening and Analysis of Possible Drugs Binding to PDGFRα: A Molecular Modeling Study
Source: Int J Mol Sci. 2023 Jun 1;24(11):9623. doi: 10.3390/ijms24119623 (PMC10253372; doi:10.3390/ijms24119623)
Supplement: Supplementary file 1 [file ijms-24-09623-s001.zip › TableS3_FOODlib.csv]

Food-lib
Compound	Model ID	Energy	nRot
R__Hispaglabridin_B_ZINC000014439706	1	-12.0	2
Norsanguinarine_ZINC000001727527	1	-11.5	0
Hesperetin_7_O_glucuronide_ZINC000095620844	1	-11.5	10
R__Hispaglabridin_B_ZINC000014439708	1	-11.5	2
Estrone_glucuronide_ZINC000253614827	1	-11.4	6
Luteolin_7_glucuronide_ZINC000059733391	1	-11.4	10
Shinpterocarpin_ZINC000014708289	1	-11.4	1
17b_Estradiol_3_glucuronide_ZINC000253614958	1	-11.4	7
Diosmetin_7_glucuronide_ZINC000575346584	1	-11.4	10
Semilicoisoflavone_B_ZINC000013125765	1	-11.4	3
3_3__Dihydroxy_4_5_dimethoxybibenzyl_ZINC000001580795	1	-11.4	2
Estriol_3_glucuronide_ZINC000253615054	1	-11.3	8
Resin__from_formaldehyde__acetone__and_tetraethylenepentamine_ZINC000001570222	1	-11.3	0
Androsterone_glucuronide_ZINC000616591133	1	-11.3	6
Silandrin_ZINC000034944433	1	-11.3	8
17_beta_Estradiol_3_sulfate_17__beta_D_glucuronide__ZINC000004099050	1	-11.3	8
Estriol_3_glucuronide_ZINC000253615055	1	-11.3	8
Cubebin_ZINC000014947781	1	-11.3	5
De_O_methyldihydrosterigmatocystin_ZINC000013533343	1	-11.3	2
Medicagol_ZINC000002561256	1	-11.2	1
Luteolin_7_glucuronide_ZINC000004654620	1	-11.2	10
Estrone_glucuronide_ZINC000247637628	1	-11.2	6
Yamogenin_ZINC000118913233	1	-11.2	1
Diosmetin_7_glucuronide_ZINC000059735076	1	-11.2	10
Legumelin_ZINC000003978989	1	-11.2	2
Apigenin_7_O_glucuronide_ZINC000013543704	1	-11.2	9
Hesperetin_7_O_glucuronide_ZINC000575418421	1	-11.1	10
Diosmetin_7_glucuronide_ZINC000014813791	1	-11.1	10
Isoorientin_7_O__6____O__E__feruloyl_glucoside_ZINC000238778694	1	-11.1	10
Smilagenone_ZINC000118936407	1	-11.1	0
Vitamin_D2_3_glucuronide_ZINC000575232353	1	-11.1	11
Licoflavonol_ZINC000014762755	1	-11.1	6
Isoorientin_7_O__6____O__E__feruloyl_glucoside_ZINC000004349262	1	-11.1	10
Asarinin_ZINC000002557132	1	-11.1	2
BR_Xanthone_A_ZINC000014766825	1	-11.1	2
Neogitogenin_ZINC000118916629	1	-11.1	2
S__4__7_Dihydroxy_3__8_diprenylflavanone_ZINC000005854709	1	-11.0	7
Diosmetin_7_glucuronide_ZINC000059735080	1	-11.0	10
Naringenin_7_glucuronide_ZINC000575418188	1	-11.0	9
Hesperetin_7_O_glucuronide_ZINC000575418419	1	-11.0	10
Yamogenin_ZINC000118913234	1	-11.0	1
17b_Estradiol_3_glucuronide_ZINC000013515304	1	-11.0	7
Daidzein_4__glucuronide_ZINC000256094268	1	-11.0	7
17b_Estradiol_3_glucuronide_ZINC000256310200	1	-10.9	7
Gancaonin_Q_ZINC000005854718	1	-10.9	7
16_Ketoestradiol_ZINC000004655102	1	-10.9	2
Naringenin_7_glucuronide_ZINC000575418189	1	-10.9	9
Rheinanthrone_ZINC000001636654	1	-10.9	3
Luteolin_4__glucoside_ZINC000004349516	1	-10.9	10
Estrone_glucuronide_ZINC000514252357	1	-10.9	6
Estriol_16_glucuronide_ZINC000100054341	1	-10.9	8
17b_Estradiol_3_glucuronide_ZINC000247650454	1	-10.9	7
17_beta_Estradiol_glucuronide_ZINC000004099035	1	-10.9	7
Previtamin_D3_ZINC000096031140	1	-10.9	8
Theasaponin_F1_ZINC000004654695	1	-10.9	5
Apigenin_7_O_glucuronide_ZINC000059731524	1	-10.9	9
Estrone_glucuronide_ZINC000247637641	1	-10.9	6
Isovitexin_ZINC000004095704	1	-10.9	9
Naringenin_7_glucuronide_ZINC000049180751	1	-10.9	9
Moracin_P_ZINC000014610081	1	-10.9	4
Estrone_glucuronide_ZINC000146808928	1	-10.9	6
Estriol_3_glucuronide_ZINC000097971590	1	-10.9	8
Artocarpesin_ZINC000001658458	1	-10.9	6
7_11_12_Triacetoxycoumestan_ZINC000000712672	1	-10.9	6
Genistein_4__O_glucuronide_ZINC000065742751	1	-10.8	8
Luteolin_7_glucoside_ZINC000004096258	1	-10.8	11
Estrone_sulfate_ZINC000003876186	1	-10.8	2
Sanguinarine_ZINC000000000706	1	-10.8	0
De_O_methylsterigmatocystin_ZINC000006092239	1	-10.8	2
Swertiajaponin_ZINC000004098603	1	-10.8	10
Gancaonin_O_ZINC000014762761	1	-10.8	6
Daidzein_4__glucuronide_ZINC000065739564	1	-10.8	7
Naringenin_4__glucuronide_ZINC000014806751	1	-10.8	9
Kanzonol_H_ZINC000005854568	1	-10.8	6
17b_Estradiol_3_glucuronide_ZINC000575346775	1	-10.8	7
Albanin_E_ZINC000013309941	1	-10.8	9
De_O_methyldihydrosterigmatocystin_ZINC000014715676	1	-10.8	2
Luteolin_7_glucoside_ZINC000004349523	1	-10.8	11
Ketoprofen_glucuronide_ZINC000253588205	1	-10.8	10
Chrysophanol_9_anthrone_ZINC000002040462	1	-10.8	2
Estriol_3_glucuronide_ZINC000102136963	1	-10.8	8
Kaempferol_4__glucoside_ZINC000257380913	1	-10.8	10
Luteolin_4__glucoside_ZINC000004349517	1	-10.8	10
16_Ketoestradiol_ZINC000104373081	1	-10.8	2
Glycyrrhizaflavonol_A_ZINC000015262018	1	-10.8	4
Luteolin_7_glucoside_ZINC000169682957	1	-10.8	11
Kaempferol_7_rhamnoside_ZINC000085955313	1	-10.8	9
Genistein_4__O_glucuronide_ZINC000575418423	1	-10.8	8
Estrone_glucuronide_ZINC000247637656	1	-10.8	6
Hesperetin_7_O_glucuronide_ZINC000575418420	1	-10.8	10
Trifoliol_ZINC000002392256	1	-10.8	2
Glabrone_ZINC000013130928	1	-10.8	2
17_beta_Estradiol_glucuronide_ZINC000253614950	1	-10.7	7
Afrormosin_7_glucoside_ZINC000002563648	1	-10.7	10
Daidzein_4__glucuronide_ZINC000575418185	1	-10.7	7
Genistein_4__O_glucuronide_ZINC000256109381	1	-10.7	8
16_Oxoestrone_ZINC000004655105	1	-10.7	1
Luteolin_7_glucoside_ZINC000013424733	1	-10.7	11
Avenalumin_III_ZINC000111474839	1	-10.7	4
Maackiain_ZINC000001620282	1	-10.7	1
Equol_7_O_glucuronide_ZINC000022058370	1	-10.7	8
Apigenin_7_O_glucuronide_ZINC000012153664	1	-10.7	9
Kaempferol_7_rhamnoside_ZINC000064540025	1	-10.7	9
Glycinin_ZINC000002570156	1	-10.7	10
Formononetin_7_glucuronide_ZINC000575417799	1	-10.7	8
Lupiwighteone_ZINC000014819517	1	-10.7	5
Calycosin_7_galactoside_ZINC000070455478	1	-10.7	10
Asarinin_ZINC000012375085	1	-10.7	2
Prunitrin_ZINC000226427381	1	-10.7	10
Naringenin_7_glucuronide_ZINC000230064324	1	-10.7	9
Donepezil_ZINC000000597013	1	-10.7	6
Ketoprofen_glucuronide_ZINC000031417974	1	-10.7	10
Dolineone_ZINC000015147372	1	-10.7	0
Butyrospermone_ZINC000253505157	1	-10.7	4
Estrone_glucuronide_ZINC000247637603	1	-10.7	6
Rotenone_ZINC000002548962	1	-10.7	3
Ketoprofen_glucuronide_ZINC000035644801	1	-10.7	10
Mangiferol_ZINC000004098535	1	-10.7	9
Ketoprofen_glucuronide_ZINC000306122059	1	-10.7	10
De_O_methyldihydrosterigmatocystin_ZINC000014715678	1	-10.7	2
Mangiferol_ZINC000148606103	1	-10.6	9
Donepezil_ZINC000000897251	1	-10.6	6
Glycyrrhizaflavonol_A_ZINC000015262016	1	-10.6	4
Diosmetin_7_glucuronide_ZINC000257618751	1	-10.6	10
Hesperetin_7_O_glucuronide_ZINC000077293264	1	-10.6	10
Daidzein_4__glucuronide_ZINC000256094270	1	-10.6	7
Apiumetrin_ZINC000004349022	1	-10.6	10
Apiumetrin_ZINC000013424715	1	-10.6	10
Pyrafoline_D_ZINC000005845755	1	-10.6	4
Psoralidin_ZINC000000899902	1	-10.6	3
Luteolin_7_glucuronide_ZINC000238766135	1	-10.6	10
Prunitrin_ZINC000226427376	1	-10.6	10
Estradiol_ZINC000003830765	1	-10.6	2
16_Oxoestrone_ZINC000004655107	1	-10.6	1
Mangostinone_ZINC000015120713	1	-10.6	8
Apiumetrin_ZINC000003983877	1	-10.6	10
17_beta_Estradiol_3_sulfate_17__beta_D_glucuronide__ZINC000575338764	1	-10.6	8
Silibinin_ZINC000003831449	1	-10.6	9
Erythrabyssin_II_ZINC000002570158	1	-10.6	6
4__gamma_gamma_Dimethylallyl__phaseollidin_ZINC000001618679	1	-10.6	6
Luteolin_7_glucuronide_ZINC000059207071	1	-10.6	10
Mahanimbicine_ZINC000006206700	1	-10.6	3
Estrone_glucuronide_ZINC000247637620	1	-10.6	6
Genistein_4__O_glucuronide_ZINC000065742753	1	-10.6	8
Eriodictyol_7_glucoside_ZINC000059776872	1	-10.6	11
cis_Resveratrol_3_O_glucuronide_ZINC000022066319	1	-10.6	10
Conferone_ZINC000004027981	1	-10.6	3
Graveoline_ZINC000000265501	1	-10.6	1
6___Malonylcosmosiin_ZINC000004098507	1	-10.6	13
cis_Resveratrol_3_O_glucuronide_ZINC000022066316	1	-10.6	10
Luteolin_7_glucoside_ZINC000003947431	1	-10.6	11
Gancaonin_C_ZINC000015251791	1	-10.6	7
Pyrafoline_D_ZINC000001634344	1	-10.6	4
Trifolirhizin_ZINC000004098749	1	-10.6	7
Risperidone_ZINC000000538312	1	-10.6	4
6___Acetylglycitin_ZINC000256098244	1	-10.6	11
R__Glabridin_ZINC000004098719	1	-10.6	3
Equol_7_O_glucuronide_ZINC000022058378	1	-10.6	8
Mahanimbicine_ZINC000006206699	1	-10.6	3
Farnesiferol_A_ZINC000002120151	1	-10.5	4
5_Epidemissidine_ZINC000118919210	1	-10.5	1
Glyceollin_III_ZINC000015261723	1	-10.5	3
Cubebin_ZINC000001531881	1	-10.5	5
Liquiritin_ZINC000008829785	1	-10.5	9
Estrone_glucuronide_ZINC000247637649	1	-10.5	6
Irisone_B_ZINC000006095531	1	-10.5	3
Pachyrrhizin_ZINC000001597393	1	-10.5	2
cis_Resveratrol_4__O_glucuronide_ZINC000039937424	1	-10.5	10
4_Methoxy_17beta_estradiol_ZINC000022062293	1	-10.5	3
Kaempferol_7_glucoside_ZINC000031155604	1	-10.5	11
Moracin_P_ZINC000014610083	1	-10.5	4
Daidzin_ZINC000004349768	1	-10.5	9
Formononetin_7_glucoside_ZINC000008844372	1	-10.5	9
Moracin_O_ZINC000014610079	1	-10.5	5
Ergocalciferol_ZINC000004492862	1	-10.5	6
Naringenin_7_glucuronide_ZINC000013515110	1	-10.5	9
Apigenin_4__glucoside_ZINC000028577880	1	-10.5	9
Spinosterol_ZINC000263585558	1	-10.5	6
Estriol_3_glucuronide_ZINC000040165219	1	-10.5	8
Kaempferol_7_rhamnoside_ZINC000255977177	1	-10.5	9
Kaempferol_7_rhamnoside_ZINC000255977176	1	-10.5	9
Spinosterol_ZINC000255222140	1	-10.5	6
Estrone_glucuronide_ZINC000247637611	1	-10.5	6
Calycosin_7_galactoside_ZINC000033831794	1	-10.5	10
Hesperetin_7_O_glucuronide_ZINC000059102490	1	-10.5	10
Estriol_17_glucuronide_ZINC000008418895	1	-10.5	8
Isoorientin_7_O__6____O__E__feruloyl_glucoside_ZINC000008551390	1	-10.5	10
Prunitrin_ZINC000008662733	1	-10.5	10
Licoisoflavone_A_ZINC000005158963	1	-10.5	6
Formononetin_7_glucuronide_ZINC000256080644	1	-10.5	8
Luteolin_4__glucoside_ZINC000012428585	1	-10.5	10
Acacetin_7_glucoside_ZINC000045495510	1	-10.5	10
6_Ketoestriol_ZINC000034144489	1	-10.5	3
2_Hydroxyestradiol_ZINC000003876112	1	-10.5	3
Silandrin_ZINC000230075702	1	-10.5	8
Apiumetrin_ZINC000005742779	1	-10.5	10
Diosmetin_7_glucuronide_ZINC000238776397	1	-10.5	10
2_Methoxyestradiol_ZINC000003870820	1	-10.5	3
Luteolin_4__glucoside_ZINC000004349511	1	-10.5	10
cis_Resveratrol_3_O_glucuronide_ZINC000253615309	1	-10.5	10
Apigenin_7_O_glucuronide_ZINC000012153663	1	-10.5	9
Estradiol_ZINC000003830763	1	-10.5	2
Mangiferol_ZINC000013783867	1	-10.5	9
17_beta_Estradiol_glucuronide_ZINC000002563086	1	-10.5	7
4_Methoxy_17beta_estradiol_ZINC000253587973	1	-10.5	3
Luteolin_7_glucoside_ZINC000003947432	1	-10.4	11
Equol_7_O_glucuronide_ZINC000253616194	1	-10.4	8
Isoorientin_7_O__6____O__E__feruloyl_glucoside_ZINC000059732342	1	-10.4	10
17b_Estradiol_3_glucuronide_ZINC000247650451	1	-10.4	7
Prunitrin_ZINC000008662731	1	-10.4	10
Sesamolin_ZINC000014690464	1	-10.4	3
Biochanin_A_7_glucoside_ZINC000002554914	1	-10.4	10
6___Acetyldaidzin_ZINC000238750729	1	-10.4	10
1_7_Dihydroxy_3_methoxy_2_prenylxanthone_ZINC000014819753	1	-10.4	5
Luteolin_7_glucuronide_ZINC000238752912	1	-10.4	10
Naringenin_4__glucuronide_ZINC000095620855	1	-10.4	9
Ergocalciferol_ZINC000005481904	1	-10.4	6
Maackiain_ZINC000001620281	1	-10.4	1
Daidzein_7_glucuronide_ZINC000503959504	1	-10.4	8
Glyinflanin_H_ZINC000015262054	1	-10.4	3
Pseudobaptigenin_ZINC000018847051	1	-10.4	1
Isoorientin_7_O__6____O__E__feruloyl_glucoside_ZINC000004349261	1	-10.4	10
Naringenin_7_glucuronide_ZINC000247345090	1	-10.4	9
2_Hydroxyestradiol_ZINC000003876110	1	-10.4	3
Neochlorogenin_ZINC000118917391	1	-10.4	2
Legumelin_ZINC000003978990	1	-10.4	2
Isoangustone_A_ZINC000014727602	1	-10.4	8
Luteolin_4__glucoside_ZINC000013424732	1	-10.4	10
Phaseollinisoflavan_ZINC000004098742	1	-10.4	3
Apigenin_7_O_glucuronide_ZINC000085487691	1	-10.4	9
Asarinin_ZINC000018037965	1	-10.4	2
Genistein_4__O_glucuronide_ZINC000256109382	1	-10.4	8
Naringenin_4__glucuronide_ZINC000575418229	1	-10.4	9
Naringenin_4__glucuronide_ZINC000253616419	1	-10.4	9
16_Oxoestrone_ZINC000004742853	1	-10.4	1
Fargesin_ZINC000033831170	1	-10.4	4
Kaempferol_7_rhamnoside_ZINC000059589077	1	-10.4	9
16beta_Hydroxyestrone_ZINC000109836464	1	-10.4	2
Formononetin_7_glucuronide_ZINC000575417800	1	-10.4	8
Apigenin_7_O_glucuronide_ZINC000002583719	1	-10.4	9
Isosilybin_ZINC000017044430	1	-10.4	9
Kuwanon_E_ZINC000015253910	1	-10.4	10
Brassinolide_ZINC000248225040	1	-10.4	9
Kaempferol_7_rhamnoside_ZINC000255977175	1	-10.4	9
R__Hispaglabridin_A_ZINC000004098720	1	-10.4	5
Prunitrin_ZINC000059728952	1	-10.4	10
Isosilybin_ZINC000002572533	1	-10.4	9
Eriodictyol_7_glucoside_ZINC000013424703	1	-10.4	11
Isoorientin_7_O__6____O__E__feruloyl_glucoside_ZINC000013424721	1	-10.4	10
Rotenone_ZINC000003874885	1	-10.4	3
Naringenin_4__glucuronide_ZINC000253616420	1	-10.4	9
Eriodictyol_7_glucoside_ZINC000004348836	1	-10.4	11
Diosmetin_7_glucoside_ZINC000013533398	1	-10.4	11
Neochlorogenin_ZINC000118917392	1	-10.4	2
Tauroursodeoxycholic_acid_ZINC000118914627	1	-10.4	9
Kaempferol_7_rhamnoside_ZINC000140938617	1	-10.4	9
2_Methoxyestradiol_ZINC000003870818	1	-10.4	3
Neogitogenin_ZINC000118916628	1	-10.4	2
6_Oxocamphor_ZINC000000538480	1	-10.4	5
Apigenin_7_sulfate_ZINC000014807611	1	-10.3	4
1_2_3_4_Tetrahydro_1_phenyl_4__2_phenylethyl_naphthalene_ZINC000095620634	1	-10.3	4
Isolicoflavonol_ZINC000013130924	1	-10.3	6
Formononetin_7_glucoside_ZINC000001081322	1	-10.3	9
cis_Resveratrol_4__O_glucuronide_ZINC000035653088	1	-10.3	10
Genistin_ZINC000013132546	1	-10.3	10
cis_Resveratrol_4__O_glucuronide_ZINC000039937423	1	-10.3	10
Hesperetin_7_O_glucuronide_ZINC000256108446	1	-10.3	10
Daidzein_4__glucuronide_ZINC000065739570	1	-10.3	7
Chrysoeriol_7_glucoside_ZINC000253617275	1	-10.3	11
Rotenone_ZINC000013522091	1	-10.3	3
Nodakenin_glucoside_ZINC000257440477	1	-10.3	8
Prunitrin_ZINC000011666641	1	-10.3	10
Chrysoeriol_7_glucoside_ZINC000238782121	1	-10.3	11
Silandrin_ZINC000034944434	1	-10.3	8
3_Hydroxyglabrol_ZINC000013485404	1	-10.3	8
Diosmetin_7_glucoside_ZINC000038310183	1	-10.3	11
Glycyrol_ZINC000013130921	1	-10.3	5
Ergocalciferol_ZINC000004492863	1	-10.3	6
Glycinin_ZINC000004349794	1	-10.3	10
cis_Resveratrol_4__O_glucuronide_ZINC000065748623	1	-10.3	10
Chalepin_acetate_ZINC000001558484	1	-10.3	5
Mesterolone_ZINC000118917320	1	-10.3	1
Estrone_glucuronide_ZINC000000967726	1	-10.3	6
Apiumetrin_ZINC000004349019	1	-10.3	10
3_8_Dihydroxy_9_methoxycoumestan_ZINC000014778687	1	-10.3	3
19_Nor_5_androstenediol_ZINC000253596774	1	-10.3	2
Estrone_glucuronide_ZINC000247637671	1	-10.3	6
Isoorientin_7_O__6____O__E__feruloyl_glucoside_ZINC000004654605	1	-10.3	10
cis_Resveratrol_4__O_glucuronide_ZINC000106703209	1	-10.3	10
Luteolin_7_glucoside_ZINC000003947434	1	-10.3	11
4_Hydroxyestrone_ZINC000031622971	1	-10.3	2
9_O_Methylcoumestrol_ZINC000002556384	1	-10.3	2
Trifolian_ZINC000014648561	1	-10.3	3
4_Hydroxyestradiol_ZINC000003871017	1	-10.3	3
Ergocalciferol_ZINC000043505257	1	-10.3	6
2_Geranyl_2__3_4_4__tetrahydroxydihydrochalcone_ZINC000013340429	1	-10.3	13
Prunitrin_ZINC000196582005	1	-10.3	10
Afrormosin_7_glucoside_ZINC000034208990	1	-10.3	10
Murrayanol_ZINC000015206004	1	-10.3	7
17_Beta_Estradiol_3_17_beta_sulfate_ZINC000031291853	1	-10.3	4
6___Malonylglycitin_ZINC000256111295	1	-10.3	13
Naringenin_7_glucuronide_ZINC000253616417	1	-10.3	9
Naringenin_7_glucuronide_ZINC000049180748	1	-10.3	9
Formononetin_7_glucoside_ZINC000011666970	1	-10.3	9
Acacetin_7_glucoside_ZINC000033834009	1	-10.3	10
Fargesin_ZINC000256068537	1	-10.3	4
Hesperetin_7_O_glucuronide_ZINC000256108449	1	-10.3	10
Luteolin_7_glucoside_ZINC000003947433	1	-10.3	11
Kaempferol_7_glucoside_ZINC000040368512	1	-10.3	11
Isosilybin_ZINC000100822245	1	-10.3	9
17b_Estradiol_3_glucuronide_ZINC000575346777	1	-10.3	7
3_Epicycloeucalenol_ZINC000004095803	1	-10.3	6
Estradiol_ZINC000002036738	1	-10.3	2
Chrysoeriol_ZINC000000519621	1	-10.3	4
Equol_7_O_glucuronide_ZINC000253616190	1	-10.3	8
Isoorientin_7_O__6____O__E__feruloyl_glucoside_ZINC000004349256	1	-10.3	10
R__Glabridin_ZINC000000899797	1	-10.3	3
Mangiferol_ZINC000096379084	1	-10.3	9
Luteolin_7_glucoside_ZINC000004349525	1	-10.3	11
Naringenin_7_glucuronide_ZINC000247344987	1	-10.3	9
Chenodeoxycholic_acid_glycine_conjugate_ZINC000118912615	1	-10.3	8
Farnesiferol_A_ZINC000006624566	1	-10.3	4
Nicotinic_acid_adenine_dinucleotide_ZINC000008216447	1	-10.3	16
gamma_Tocotrienol_ZINC000003791929	1	-10.3	10
Prunitrin_ZINC000238742785	1	-10.3	10
Genistein_7_O_glucuronide_ZINC000256103952	1	-10.3	9
Ketoprofen_glucuronide_ZINC000306122060	1	-10.3	10
Nodakenin_glucoside_ZINC000257440476	1	-10.3	8
Silandrin_ZINC000004097705	1	-10.3	8
Kaempferol_4__glucoside_ZINC000257380914	1	-10.2	10
S__5_7_Dihydroxy_6_prenylflavanone_ZINC000004026533	1	-10.2	5
Luteolin_7_glucoside_ZINC000045287165	1	-10.2	11
Genistin_ZINC000013132547	1	-10.2	10
Naringenin_4__glucuronide_ZINC000575418231	1	-10.2	9
Mangiferol_ZINC000148605973	1	-10.2	9
Cochliophilin_A_ZINC000000517458	1	-10.2	2
17b_Estradiol_3_glucuronide_ZINC000253614956	1	-10.2	7
Arctiin_ZINC000068590481	1	-10.2	14
Apiumetrin_ZINC000002008889	1	-10.2	10
Daidzin_ZINC000000689734	1	-10.2	9
Ganoderol_A_ZINC000253590167	1	-10.2	6
6___O_Acetylgenistin_ZINC000257411365	1	-10.2	11
Luteolin_7_glucoside_ZINC000040422816	1	-10.2	11
3b_4b_5a_24Z__4_Methylstigmasta_7_24_28__dien_3_ol_ZINC000004074029	1	-10.2	6
Trifolian_ZINC000014648557	1	-10.2	3
Daidzein_7_glucuronide_ZINC000575310755	1	-10.2	8
2_Hydroxyestrone_ZINC000003876113	1	-10.2	2
Biochanin_A_7_glucoside_ZINC000003947504	1	-10.2	10
Catechin_7_xyloside_ZINC000087492977	1	-10.2	10
Estrone_glucuronide_ZINC000004099004	1	-10.2	6
Kaempferol_7_glucoside_ZINC000040368514	1	-10.2	11
Genistein_7_O_glucuronide_ZINC000034774793	1	-10.2	9
R__alpha_Tocotrienol_ZINC000014767728	1	-10.2	10
Shinflavanone_ZINC000005430837	1	-10.2	4
Farnesiferol_B_ZINC000029134692	1	-10.2	7
Glucose_isomerase_from_streptomyces_rubiginosus_ZINC000000900119	1	-10.2	3
Estriol_3_glucuronide_ZINC000097971591	1	-10.2	8
Genistein_7_O_glucuronide_ZINC000033971314	1	-10.2	9
Kuwanon_D_ZINC000256070131	1	-10.2	4
Equol_7_O_glucuronide_ZINC000044020167	1	-10.2	8
Moracin_N_ZINC000014610071	1	-10.2	6
Naringenin_7_glucuronide_ZINC000013515109	1	-10.2	9
Equol_7_O_glucuronide_ZINC000065740751	1	-10.2	8
cis_Resveratrol_4__O_glucuronide_ZINC000253615245	1	-10.2	10
epsilon_Tocopherol_ZINC000004655035	1	-10.2	10
2_Naphthyl_anthranilate_ZINC000001850213	1	-10.2	4
Estriol_3_glucuronide_ZINC000253615052	1	-10.2	8
Silibinin_ZINC000001757652	1	-10.2	9
Silibinin_ZINC000004016719	1	-10.2	9
gamma_Tocotrienol_ZINC000077952768	1	-10.2	10
Diosmetin_ZINC000005733652	1	-10.2	4
Sapogenins_ZINC000064622601	1	-10.2	0
Eriodictyol_7_glucoside_ZINC000013424702	1	-10.2	11
R__alpha_Tocotrienol_ZINC000004655034	1	-10.2	10
Equol_7_O_glucuronide_ZINC000022058382	1	-10.2	8
6_Ketoestriol_ZINC000004090529	1	-10.2	3
Isoorientin_7_O__6____O__E__feruloyl_glucoside_ZINC000225051444	1	-10.2	10
Cyanidin_ZINC000003775158	1	-10.2	4
Avenalumin_III_ZINC000006117576	1	-10.2	4
Isosilybin_ZINC000017044428	1	-10.2	9
Acacetin_7_glucoside_ZINC000013514950	1	-10.2	10
Naringenin_4__glucuronide_ZINC000575418232	1	-10.2	9
Estrone_ZINC000013509425	1	-10.2	1
Estriol_16_glucuronide_ZINC000100054347	1	-10.2	8
Daidzin_ZINC000004098610	1	-10.2	9
Desoxyrhaponticin_ZINC000248246467	1	-10.2	11
Coumestrol_ZINC000000001219	1	-10.2	2
Isoorientin_7_O__6____O__E__feruloyl_glucoside_ZINC000008551389	1	-10.2	10
Estriol_3_glucuronide_ZINC000097971592	1	-10.2	8
Citreoviridin_A_ZINC000102137081	1	-10.2	8
Genistin_ZINC000004097913	1	-10.2	10
Equol_7_O_glucuronide_ZINC000575124530	1	-10.2	8
Naringenin_7_glucuronide_ZINC000247345016	1	-10.2	9
Daidzein_4__glucuronide_ZINC000575418184	1	-10.2	7
Naringenin_4__glucuronide_ZINC000045789238	1	-10.2	9
Glyceollin_III_ZINC000015261724	1	-10.2	3
Avenalumin_II_ZINC000006019033	1	-10.2	3
Farnesiferol_C_ZINC000028107226	1	-10.2	6
16_Oxoestrone_ZINC000004655104	1	-10.2	1
Formononetin_7_glucoside_ZINC000000622260	1	-10.2	9
Pelanin_ZINC000003830783	1	-10.2	6
Equol_7_O_glucuronide_ZINC000065740754	1	-10.2	8
Hesperetin_7_glucoside_ZINC000013530434	1	-10.1	11
Naringenin_4__glucuronide_ZINC000077311549	1	-10.1	9
Rutacridone_ZINC000005195091	1	-10.1	2
Egonol_ZINC000006483721	1	-10.1	6
Kuwanol_C_ZINC000013374704	1	-10.1	7
Rotenone_ZINC000008660420	1	-10.1	3
Kaempferol_7_glucoside_ZINC000238768615	1	-10.1	11
Apiumetrin_ZINC000013783513	1	-10.1	10
Silibinin_ZINC000001530850	1	-10.1	9
Rhapontin_ZINC000003983954	1	-10.1	12
Chrysoeriol_7_glucoside_ZINC000045495236	1	-10.1	11
E__Resveratrol_3_glucoside_ZINC000021983181	1	-10.1	11
Genistein_4__O_glucuronide_ZINC000575418422	1	-10.1	8
Ondansetron_ZINC000000075126	1	-10.1	2
Hesperetin_7_glucoside_ZINC000013507861	1	-10.1	11
17_beta_Estradiol_3_sulfate_17__beta_D_glucuronide__ZINC000575338767	1	-10.1	8
2_Hydroxypseudobaptigenin_ZINC000013522072	1	-10.1	2
Mangiferol_ZINC000005409527	1	-10.1	9
16beta_Hydroxyestrone_ZINC000040827784	1	-10.1	2
Gancaonin_V_ZINC000005854460	1	-10.1	6
Eriodictyol_7_glucoside_ZINC000071404699	1	-10.1	11
Equol_7_O_glucuronide_ZINC000253616189	1	-10.1	8
Kaempferol_7_glucoside_ZINC000040368510	1	-10.1	11
De_O_methyldihydrosterigmatocystin_ZINC000014715674	1	-10.1	2
Pelanin_ZINC000003977999	1	-10.1	6
Genistin_ZINC000004404502	1	-10.1	10
Kaempferol_7_glucoside_ZINC000031155609	1	-10.1	11
6_Geranylnaringenin_ZINC000013378636	1	-10.1	9
cis_Resveratrol_3_O_glucuronide_ZINC000065748610	1	-10.1	10
5a_Cholesta_7_24_dien_3b_ol_ZINC000004096711	1	-10.1	5
Silibinin_ZINC000001554609	1	-10.1	9
6___Acetyldaidzin_ZINC000015657708	1	-10.1	10
6_Deoxy_gamma_mangostin_ZINC000014781096	1	-10.1	7
4_Hydroxyestrone_ZINC000022060664	1	-10.1	2
24_Ethylcholesterol_ZINC000248231377	1	-10.1	7
Maackiain_ZINC000001620280	1	-10.1	1
Equol_7_O_glucuronide_ZINC000616582996	1	-10.1	8
Daidzin_ZINC000013424748	1	-10.1	9
Gancaonin_M_ZINC000014819519	1	-10.1	5
Formononetin_7_glucuronide_ZINC000256080645	1	-10.1	8
Estrone_glucuronide_ZINC000514252358	1	-10.1	6
Irilone_ZINC000006536390	1	-10.1	3
Eriodictyol_7_glucoside_ZINC000031155036	1	-10.1	11
cis_Resveratrol_3_O_glucuronide_ZINC000065748611	1	-10.1	10
Plantacyanin_ZINC000022007964	1	-10.1	3
Apiumetrin_ZINC000238755905	1	-10.1	10
Farnisin_ZINC000014807483	1	-10.1	3
Daidzin_ZINC000012501595	1	-10.1	9
Estrone_sulfate_ZINC000003830788	1	-10.1	2
Mangiferol_ZINC000008951914	1	-10.1	9
Dehydroisoandrosterone_3_glucuronide_ZINC000306121420	1	-10.1	6
6___Malonyldaidzin_ZINC000015060719	1	-10.1	12
Nutriacholic_acid_ZINC000033820771	1	-10.1	5
d_Tocotrienol_ZINC000003791931	1	-10.1	10
Farnesiferol_B_ZINC000033650959	1	-10.1	7
Eriodictyol_7_glucoside_ZINC000033832827	1	-10.1	11
Isosakuranetin_7_glucoside_ZINC000238747844	1	-10.1	10
Silibinin_ZINC000005339605	1	-10.1	9
alpha_Solanigrine_ZINC000253603727	1	-10.1	1
Apiumetrin_ZINC000001530009	1	-10.1	10
Dehydrodiferulic_dilactone_ZINC000014959367	1	-10.1	6
Estrone_glucuronide_ZINC000247637634	1	-10.1	6
3__Prenylnaringenin_ZINC000014819293	1	-10.1	6
Moracin_C_ZINC000005158948	1	-10.1	6
6_Prenylnaringenin_ZINC000004098363	1	-10.1	6
6___O_Acetylgenistin_ZINC000015657766	1	-10.1	11
Gancaonin_B_ZINC000014763011	1	-10.1	6
Licorisoflavan_A_ZINC000014727570	1	-10.1	9
Toralactone_ZINC000014768312	1	-10.1	3
Daidzein_7_glucuronide_ZINC000575310760	1	-10.1	8
Lithocholic_acid_glycine_conjugate_ZINC000118913744	1	-10.1	7
Equol_7_O_glucuronide_ZINC000253616192	1	-10.1	8
Prunitrin_ZINC000008662730	1	-10.1	10
24_Methylcholesterol_ZINC000004536083	1	-10.1	6
Estriol_3_glucuronide_ZINC000253615053	1	-10.1	8
Catechin_7_xyloside_ZINC000005004352	1	-10.1	10
Emodinanthrone_ZINC000006070245	1	-10.1	3
4__Prenylnaringenin_ZINC000014806877	1	-10.1	6
alpha_Mangostin_ZINC000005430812	1	-10.1	8
Estrone_glucuronide_ZINC000247637595	1	-10.1	6
3b_7a_Dihydroxy_5b_cholanoic_acid_ZINC000002573094	1	-10.1	6
epsilon_Tocopherol_ZINC000014767731	1	-10.1	10
Arctiin_ZINC000085737817	1	-10.0	14
Spinosterol_ZINC000263585559	1	-10.0	6
Eriodictyol_7_glucoside_ZINC000071404696	1	-10.0	11
16beta_Hydroxyestrone_ZINC000306122587	1	-10.0	2
4a_Methyl_5a_cholesta_8_24_dien_3_one_ZINC000256547605	1	-10.0	4
Daidzein_7_glucuronide_ZINC000503959503	1	-10.0	8
5alpha_Cholestanone_ZINC000003860283	1	-10.0	5
Isovestitol_ZINC000014811594	1	-10.0	4
Formononetin_7_glucoside_ZINC000008844371	1	-10.0	9
5_Hydroxy_4__7_dimethoxy_6_methylflavone_ZINC000014814973	1	-10.0	4
Luteolin_ZINC000018185774	1	-10.0	4
4__5_Dihydroxy_7_methoxy_6_methylflavone_ZINC000014814969	1	-10.0	4
Dehydroabietane_ZINC000059200439	1	-10.0	1
Retinyl_beta_glucuronide_ZINC000034097916	1	-10.0	11
3__O_Methylequol_ZINC000014811610	1	-10.0	4
E__Resveratrol_3_glucoside_ZINC000004098633	1	-10.0	11
Fucosterol_ZINC000118915350	1	-10.0	6
Yamogenin_ZINC000249699119	1	-10.0	1
25_Hydroxytachysterol3_ZINC000040164518	1	-10.0	9
Norrubrofusarin_ZINC000014815122	1	-10.0	2
Afrormosin_7_glucoside_ZINC000048056996	1	-10.0	10
cis_Resveratrol_4__O_glucuronide_ZINC000033816043	1	-10.0	10
E__Resveratrol_4__glucoside_ZINC000034223442	1	-10.0	11
5_10_Methenyltetrahydrofolic_acid_ZINC000004228270	1	-10.0	8
Naringenin_7_glucuronide_ZINC000247345008	1	-10.0	9
Catechin_7_xyloside_ZINC000101705782	1	-10.0	10
Apiumetrin_ZINC000005742780	1	-10.0	10
19_Nor_5_androstenediol_ZINC000012496354	1	-10.0	2
3a_7a_Dihydroxy_5b_cholestane_ZINC000035033171	1	-10.0	7
Androsterone_glucuronide_ZINC000616591124	1	-10.0	6
Formononetin_7_glucoside_ZINC000004349806	1	-10.0	9
epsilon_Tocopherol_ZINC000077922774	1	-10.0	10
Hesperetin_3__O_glucuronide_ZINC000095620841	1	-10.0	10
gamma_Tocotrienol_ZINC000077952772	1	-10.0	10
Isoorientin_7_O__6____O__E__feruloyl_glucoside_ZINC000004654606	1	-10.0	10
Ketoprofen_glucuronide_ZINC000044021239	1	-10.0	10
Catechin_7_xyloside_ZINC000087492978	1	-10.0	10
Farnesiferol_B_ZINC000005823279	1	-10.0	7
cis_Resveratrol_4__O_glucuronide_ZINC000065748624	1	-10.0	10
17b_Estradiol_3_glucuronide_ZINC000253614957	1	-10.0	7
24_Ethylcholesterol_ZINC000248231378	1	-10.0	7
Rubrofusarin_ZINC000000898006	1	-10.0	2
Aflatoxin_P1_ZINC000000402693	1	-10.0	0
Kuwanol_C_ZINC000013374705	1	-10.0	7
Kaempferide_ZINC000006411540	1	-10.0	4
Biochanin_A_7_glucoside_ZINC000001530144	1	-10.0	10
Lucernol_ZINC000014778655	1	-10.0	3
1_2_3_4_Tetrahydro_1_phenyl_4__2_phenylethyl_naphthalene_ZINC000095620633	1	-10.0	4
Prunitrin_ZINC000011666642	1	-10.0	10
Estrone_glucuronide_ZINC000575626871	1	-10.0	6
Ergocalciferol_ZINC000034293856	1	-10.0	6
25_Hydroxytachysterol3_ZINC000012496974	1	-10.0	9
E__Resveratrol_3_glucoside_ZINC000096032073	1	-10.0	11
Estradiol_ZINC000013520815	1	-10.0	2
Acacetin_ZINC000003871358	1	-10.0	3
6___Malonylgenistin_ZINC000014811803	1	-10.0	13
Neogitogenin_ZINC000118916627	1	-10.0	2
Desoxyrhaponticin_ZINC000003978768	1	-10.0	11
Chalepin_acetate_ZINC000000898340	1	-10.0	5
2__4__5_7_Tetrahydroxy_8_prenylisoflavone_ZINC000014762971	1	-10.0	6
Estriol_17_glucuronide_ZINC000253595404	1	-10.0	8
Ketoprofen_glucuronide_ZINC000253588206	1	-10.0	10
Papaverine_ZINC000000056555	1	-9.9	6
Melanin_ZINC000012496246	1	-9.9	0
19_Nor_5_androstenediol_ZINC000021984611	1	-9.9	2
Genistein_7_O_glucuronide_ZINC000575418338	1	-9.9	9
Estrone_glucuronide_ZINC000253614831	1	-9.9	6
Equol_ZINC000000388661	1	-9.9	3
Formononetin_7__6___malonylglucoside__ZINC000030730383	1	-9.9	12
Estrone_glucuronide_ZINC000247637663	1	-9.9	6
6___Malonyldaidzin_ZINC000070457358	1	-9.9	12
3beta_7alpha_Dihydroxy_5_cholestenoate_ZINC000096341915	1	-9.9	8
Graveolone_ZINC000005762114	1	-9.9	0
Kaempferol_7_glucoside_ZINC000238777215	1	-9.9	11
cholest_5_en_3_one_ZINC000263596991	1	-9.9	5
Farnesiferol_B_ZINC000029134694	1	-9.9	7
E__Resveratrol_3_glucoside_ZINC000012888734	1	-9.9	11
Ergostan_3_ol_ZINC000033820605	1	-9.9	6
Catechin_7_xyloside_ZINC000005004353	1	-9.9	10
Fargesin_ZINC000006018655	1	-9.9	4
Spinosterol_ZINC000004081881	1	-9.9	6
Isoorientin_7_O__6____O__E__feruloyl_glucoside_ZINC000059732344	1	-9.9	10
3__4__7_Trihydroxyflavone_ZINC000006092199	1	-9.9	3
Isoorientin_7_O__6____O__E__feruloyl_glucoside_ZINC000043465425	1	-9.9	10
R__Mahanine_ZINC000005845767	1	-9.9	4
Prunin_ZINC000004097895	1	-9.9	10
2__3_4__5_Tetrahydroxy_4_prenylstilbene_ZINC000000899200	1	-9.9	8
Isoorientin_7_O__6____O__E__feruloyl_glucoside_ZINC000004349248	1	-9.9	10
Neogitogenin_ZINC000118916626	1	-9.9	2
3_oxo_24_ethyl_cholest_5_ene_ZINC000118914135	1	-9.9	6
4__Prenylnaringenin_ZINC000014806874	1	-9.9	6
Mangiferol_ZINC000015449241	1	-9.9	9
17_Beta_Estradiol_3_17_beta_sulfate_ZINC000514252339	1	-9.9	4
6_Hydroxyluteolin_6_7_3__4__tetramethyl_ether_ZINC000006018688	1	-9.9	6
Sesamolin_ZINC000006094187	1	-9.9	3
Isoorientin_7_O__6____O__E__feruloyl_glucoside_ZINC000004654607	1	-9.9	10
Daidzin_ZINC000000621861	1	-9.9	9
Buntanine_ZINC000005832771	1	-9.9	6
6___O_Acetylgenistin_ZINC000034000389	1	-9.9	11
Luteolin_4__glucoside_ZINC000086865158	1	-9.9	10
Ipriflavone_ZINC000000004016	1	-9.9	3
6___Malonylgenistin_ZINC000100889861	1	-9.9	13
Calycosin_7_galactoside_ZINC000256080316	1	-9.9	10
3__Hydroxygenistein_ZINC000006092209	1	-9.9	4
25_Hydroxytachysterol3_ZINC000012496976	1	-9.9	9
Nodakenin_glucoside_ZINC000004097985	1	-9.9	8
Fucosterol_ZINC000004097812	1	-9.9	6
Stigmasteryl_glucoside_ZINC000257578150	1	-9.9	12
Daidzein_7_glucuronide_ZINC000039936979	1	-9.9	8
Genistein_7_O_glucuronide_ZINC000065742755	1	-9.9	9
Leptophylloside_ZINC000031502634	1	-9.9	9
d_Tocotrienol_ZINC000071404478	1	-9.9	10
Stigmasteryl_glucoside_ZINC000257578154	1	-9.9	12
Catechin_7_xyloside_ZINC000059727501	1	-9.9	10
Kaempferol_ZINC000003869768	1	-9.9	4
Tuberosin_ZINC000014824336	1	-9.9	2
6___O_Acetylgenistin_ZINC000575416713	1	-9.9	11
Anhydroglycinol_ZINC000000899097	1	-9.9	2
7_4__Dihydroxyflavone_ZINC000000057658	1	-9.9	2
3__Prenylnaringenin_ZINC000014819291	1	-9.9	6
Androsterone_glucuronide_ZINC000077292071	1	-9.9	6
Eupatilin_ZINC000006018691	1	-9.9	6
E__Resveratrol_4__glucoside_ZINC000142841218	1	-9.9	11
Tetramethoxyluteolin_ZINC000001081533	1	-9.9	5
Compound_ZINC000000899370	1	-9.9	5
Calycosin_7_galactoside_ZINC000070455477	1	-9.9	10
E__Resveratrol_4__glucoside_ZINC000142841022	1	-9.9	11
gamma_Tocotrienol_ZINC000001916006	1	-9.9	10
Ergostan_3_ol_ZINC000248205298	1	-9.9	6
indole_3_acetyl_tryptophan_ZINC000003070965	1	-9.9	6
Daidzin_ZINC000004349762	1	-9.9	9
Pinoresinol_ZINC000004777896	1	-9.9	6
Asteltoxin_ZINC000001574763	1	-9.9	8
Desoxyrhaponticin_ZINC000248246470	1	-9.9	11
Genistein_4__O_glucuronide_ZINC000035454640	1	-9.9	8
Genistein_7_O_glucuronide_ZINC000065742757	1	-9.9	9
E__Resveratrol_3_glucoside_ZINC000065748638	1	-9.9	11
16beta_Hydroxyestrone_ZINC000006067733	1	-9.9	2
17b_Estradiol_3_glucuronide_ZINC000575346776	1	-9.9	7
Kaempferol_4__glucoside_ZINC000096095403	1	-9.9	10
Moracin_D_ZINC000014610053	1	-9.9	3
Daidzin_ZINC000044019637	1	-9.9	9
5_10_Methenyltetrahydrofolic_acid_ZINC000004228269	1	-9.9	8
Licoricidin_ZINC000005854565	1	-9.9	9
24_Ethylcholesterol_ZINC000005273757	1	-9.9	7
E__Resveratrol_3_glucoside_ZINC000003881959	1	-9.9	11
17b_Estradiol_3_glucuronide_ZINC000575346778	1	-9.9	7
Naringenin_4__glucuronide_ZINC000575418230	1	-9.9	9
7_Acetoxy_2_methylisoflavone_ZINC000000189892	1	-9.9	3
Isosativan_ZINC000003473539	1	-9.9	4
Aflatoxin_P1_ZINC000000402696	1	-9.9	0
Fucosterol_ZINC000253609334	1	-9.9	6
Ketoprofen_glucuronide_ZINC000575124452	1	-9.9	10
Tauroursodeoxycholic_acid_ZINC000040164308	1	-9.9	9
19_Norandrosterone_ZINC000006067695	1	-9.9	1
Medicarpin_ZINC000003978470	1	-9.9	2
cis_Resveratrol_3_O_glucuronide_ZINC000022066310	1	-9.9	10
Glycochenodeoxycholic_acid_3_glucuronide_ZINC000604936281	1	-9.9	13
6__Malonyltrifolirhizin_ZINC000030730392	1	-9.9	10
Estriol_3_sulfate_16_glucuronide_ZINC000605697277	1	-9.9	9
Hesperetin_7_O_glucuronide_ZINC000256108442	1	-9.9	10
Biochanin_A_7_glucoside_ZINC000001565353	1	-9.9	10
Formononetin_7_glucoside_ZINC000008844373	1	-9.9	9
Glyceollin_III_ZINC000015261722	1	-9.9	3
Tuberosin_ZINC000014824332	1	-9.9	2
Luteone_ZINC000005854353	1	-9.9	6
6_Hydroxydaidzein_ZINC000000391977	1	-9.9	3
Ochratoxin_B_ZINC000005260598	1	-9.9	6
Eriodictyol_7_glucoside_ZINC000059776865	1	-9.8	11
Mangiferol_ZINC000147715381	1	-9.8	9
3___gamma_gamma_Dimethylallyl_genistein_ZINC000014819484	1	-9.8	5
Lycopersiconol_ZINC000118924831	1	-9.8	3
Estriol_3_glucuronide_ZINC000008234405	1	-9.8	8
d_Tocotrienol_ZINC000001916008	1	-9.8	10
E__Arachidin_II_ZINC000000899209	1	-9.8	7
Daidzein_7_glucuronide_ZINC000044960219	1	-9.8	8
6___Malonyldaidzin_ZINC000257487332	1	-9.8	12
Kuwanon_E_ZINC000005158610	1	-9.8	10
Arctiin_ZINC000028820378	1	-9.8	14
Umbelliprenin_ZINC000002126785	1	-9.8	9
E__Resveratrol_3_glucoside_ZINC000108555676	1	-9.8	11
cholesteryl_?_D_glucoside_ZINC000257354928	1	-9.8	12
3_a_5_a_9_x_10_b__O__3_Hydroxy_7_drimen_11_yl_umbelliferone_ZINC000000704421	1	-9.8	4
Honyucitrin_ZINC000014780845	1	-9.8	7
Orange_I_ZINC000100412689	1	-9.8	5
3__O_Methylequol_ZINC000014811608	1	-9.8	4
Stigmasteryl_glucoside_ZINC000049833002	1	-9.8	12
Nequinate_ZINC000100033029	1	-9.8	8
epsilon_Tocopherol_ZINC000077922777	1	-9.8	10
Daidzin_ZINC000013548856	1	-9.8	9
17b_Estradiol_3_glucuronide_ZINC000004096817	1	-9.8	7
?__Sphaerosin_ZINC000005998662	1	-9.8	5
19_Norandrosterone_ZINC000006067691	1	-9.8	1
Arctiin_ZINC000106381302	1	-9.8	14
Ergocalciferol_ZINC000003978003	1	-9.8	6
Neochlorogenin_ZINC000118917390	1	-9.8	2
Apigenin_ZINC000003871576	1	-9.8	3
25_Hydroxyvitamin_D2_ZINC000085851829	1	-9.8	7
Cabreuvin_ZINC000000058171	1	-9.8	4
4__O_Methylequol_ZINC000002558138	1	-9.8	3
Tetrahydrofolic_acid_ZINC000004228236	1	-9.8	10
Genistin_ZINC000013424749	1	-9.8	10
5_Hydroxy_7_methoxy_6_methylflavone_ZINC000000338222	1	-9.8	3
Licocoumarone_ZINC000003648307	1	-9.8	7
campest_4_en_3?_ol_ZINC000030729716	1	-9.8	6
Chrysin_ZINC000003872070	1	-9.8	2
16_Ketoestradiol_ZINC000004721188	1	-9.8	2
Arctiin_ZINC000106385226	1	-9.8	14
Asarinin_ZINC000018258326	1	-9.8	2
4__gamma_gamma_Dimethylallyl__phaseollidin_ZINC000001618678	1	-9.8	6
Prunitrin_ZINC000002065942	1	-9.8	10
8_Hydroxydaidzein_ZINC000006093399	1	-9.8	3
Isotectorigenin_ZINC000003874807	1	-9.8	4
Demethylvestitol_ZINC000014811582	1	-9.8	4
4__Methylgenkwanin_ZINC000005733551	1	-9.8	4
Hesperetin_5_glucoside_ZINC000257525459	1	-9.8	11
Erythrabyssin_II_ZINC000013485432	1	-9.8	6
Catechin_7_xyloside_ZINC000058683219	1	-9.8	10
OPC_ZINC000001851149	1	-9.8	7
Daidzein_7_glucuronide_ZINC000070455474	1	-9.8	8
4_Hydroxyestradiol_ZINC000003814410	1	-9.8	3
5alpha_Cholestane_ZINC000049952219	1	-9.8	5
Coriandrinol_ZINC000253609315	1	-9.8	13
Pinoresinol_ZINC000033830989	1	-9.8	6
Formononetin_7_glucoside_ZINC000004349797	1	-9.8	9
cis_Resveratrol_4__O_glucuronide_ZINC000035653090	1	-9.8	10
Catechin_7_xyloside_ZINC000004098239	1	-9.8	10
5_Formiminotetrahydrofolic_acid_ZINC000008551213	1	-9.8	11
Sayanedin_ZINC000000899907	1	-9.8	4
Orange_I_ZINC000254403001	1	-9.8	5
6___Acetylglycitin_ZINC000043214536	1	-9.8	11
Androsterone_sulfate_ZINC000013507162	1	-9.8	2
Nodakenin_glucoside_ZINC000003604297	1	-9.8	8
6___Acetyldaidzin_ZINC000257782821	1	-9.8	10
E__Resveratrol_3_glucoside_ZINC000003881960	1	-9.8	11
4__O_Methylequol_ZINC000013328740	1	-9.8	3
cis_Resveratrol_3_O_glucuronide_ZINC000253615307	1	-9.8	10
Pinoresinol_ZINC000253500882	1	-9.8	12
Pelargonidin_ZINC000000391840	1	-9.8	3
Estriol_17_glucuronide_ZINC000253595403	1	-9.8	8
Cholest_5_ene_ZINC000253609166	1	-9.8	5
Shinpterocarpin_ZINC000014708295	1	-9.8	1
Gravelliferone_ZINC000015263540	1	-9.8	5
1_Hydroxy_3_7_dimethoxyxanthone_ZINC000014821963	1	-9.8	3
cis_Resveratrol_4__O_glucuronide_ZINC000039937425	1	-9.8	10
Compound_ZINC000004098322	1	-9.8	5
19_Norandrosterone_ZINC000006067693	1	-9.8	1
1_--_2_5_Dimethylphenyl_azo--_2_naphthalenol_ZINC000606513372	1	-9.8	4
E__4__3_7_Dimethyl_2_6_octadienyl__1_3_5_trihydroxyxanthone_ZINC000040934339	1	-9.8	8
Abietinol_ZINC000008681590	1	-9.8	3
Estradiol_ZINC000000002298	1	-9.8	2
Jaceosidin_ZINC000014779854	1	-9.8	6
Luteolin_7_methyl_ether_ZINC000014813714	1	-9.8	5
E__Oxyresveratrol_3__O_b_D_glucoside_ZINC000006525240	1	-9.8	12
Fisetin_ZINC000000039111	1	-9.8	4
6___Acetyldaidzin_ZINC000575418137	1	-9.8	10
Mahanimbine_ZINC000000968444	1	-9.8	3
Estradiol_ZINC000001319879	1	-9.8	2
Nodakenin_glucoside_ZINC000000898308	1	-9.8	8
4_4_dimethyl_5_?_cholesta_8_14_dien_3_?_ol_ZINC000013907683	1	-9.8	6
Dimethylmatairesinol_ZINC000001594056	1	-9.8	8
Daidzin_ZINC000012501593	1	-9.8	9
5_7_3__Trihydroxy_4__methoxyflavanone_ZINC000000039091	1	-9.8	5
Nevskin_ZINC000039142067	1	-9.8	5
Isosilybin_ZINC000017044426	1	-9.8	9
6___Malonylgenistin_ZINC000138108194	1	-9.8	13
E__Resveratrol_4__glucoside_ZINC000031159448	1	-9.8	11
Silica_aerogel_ZINC000000900047	1	-9.8	9
Silibinin_ZINC000005339606	1	-9.8	9
cis_Resveratrol_3_O_glucuronide_ZINC000065748615	1	-9.8	10
Silicristin_ZINC000014709101	1	-9.8	10
Citreoviridin_A_ZINC000038897473	1	-9.8	8
Santal_ZINC000002558159	1	-9.8	5
5_10_Methylenetetrahydrofolic_acid_ZINC000004228243	1	-9.8	8
4_Hydroxyestradiol_ZINC000001319954	1	-9.8	3
Luteolin_4__glucoside_ZINC000039204683	1	-9.8	10
Stigmastanol_ZINC000033820606	1	-9.8	7
Citreoviridin_C_ZINC000031156917	1	-9.8	8
Prunitrin_ZINC000008662732	1	-9.8	10
Kuwanon_D_ZINC000256070132	1	-9.8	4
Cholestanol_ZINC000004262223	1	-9.8	6
Pelanin_ZINC000003830782	1	-9.8	6
5_Demethoxynobiletin_ZINC000040918237	1	-9.8	6
4_4__Dihydroxy_3_3__dimethoxy_9_9__epoxylignan_ZINC000015052354	1	-9.8	8
7alpha_27_Dihydroxycholesterol_ZINC000078938545	1	-9.8	9
Maackiain_ZINC000000899884	1	-9.8	1
Hovenitin_I_ZINC000005998952	1	-9.7	7
Aegelinol_ZINC000001026053	1	-9.7	1
4_Methoxy_17beta_estradiol_ZINC000022062286	1	-9.7	3
17_beta_Estradiol_3_sulfate_17__beta_D_glucuronide__ZINC000575418078	1	-9.7	8
Lithocholic_acid_glycine_conjugate_ZINC000013549539	1	-9.7	7
Gentisin_ZINC000004098527	1	-9.7	3
Daidzin_ZINC000012374721	1	-9.7	9
2_Methoxyestradiol_3_methylether_ZINC000247914198	1	-9.7	3
Aflatoxin_P1_ZINC000000402695	1	-9.7	0
25_27__Dehydroporiferasterol_ZINC000059230365	1	-9.7	6
6___Malonylgenistin_ZINC000065742759	1	-9.7	13
4b_Hydroxycholesterol_ZINC000256547566	1	-9.7	7
Genistein_7_O_glucuronide_ZINC000110021402	1	-9.7	9
E__Resveratrol_4__glucoside_ZINC000038322005	1	-9.7	11
Estriol_3_sulfate_16_glucuronide_ZINC000605697276	1	-9.7	9
Puerarin_ZINC000004098745	1	-9.7	8
R__alpha_Tocotrienol_ZINC000032303392	1	-9.7	10
25_Hydroxyvitamin_D2_ZINC000085851812	1	-9.7	7
Fenugrin_A_ZINC000002005534	1	-9.7	7
Nodakenin_glucoside_ZINC000031597169	1	-9.7	8
24_Ethylcholesterol_ZINC000004095717	1	-9.7	7
Flavonoids_ZINC000000058113	1	-9.7	1
5b_Pregnanediol_ZINC000064622563	1	-9.7	1
Androsterone_glucuronide_ZINC000616591145	1	-9.7	6
5_Methyldihydrofolic_acid_ZINC000012496906	1	-9.7	10
Liquiritigenin_ZINC000000519174	1	-9.7	3
Formononetin_7_glucuronide_ZINC000012153493	1	-9.7	8
Orange_I_ZINC000004416663	1	-9.7	5
Glycitein_ZINC000005999205	1	-9.7	3
Cirsilineol_ZINC000000338331	1	-9.7	6
Chrysin_5_glucoside_ZINC000034011506	1	-9.7	8
3_a_5_a_9_x_10_b__O__3_Hydroxy_7_drimen_11_yl_umbelliferone_ZINC000002126281	1	-9.7	4
?__3__4__Methylenedioxy_5_7_dimethylepicatechin_ZINC000014642747	1	-9.7	4
5_10_Methylenetetrahydrofolic_acid_ZINC000004228244	1	-9.7	8
Naringenin_7_glucuronide_ZINC000253616418	1	-9.7	9
Estrone_sulfate_ZINC000003830786	1	-9.7	2
Formononetin_7_glucoside_ZINC000002566160	1	-9.7	9
E__Resveratrol_3_glucoside_ZINC000142857948	1	-9.7	11
Genkwanin_ZINC000005732375	1	-9.7	4
Lariciresinol_ZINC000000900145	1	-9.7	9
E__Oxyresveratrol_3__O_b_D_glucoside_ZINC000299817507	1	-9.7	12
Rhamnocitrin_ZINC000005998754	1	-9.7	5
Biochanin_A_7_glucoside_ZINC000003947502	1	-9.7	10
Kuwanol_C_ZINC000013374707	1	-9.7	7
S__4__7_Dihydroxy_3__8_diprenylflavanone_ZINC000005854698	1	-9.7	7
Piperochromenoic_acid_ZINC000204891306	1	-9.7	7
Todolactol_A_ZINC000256007711	1	-9.7	10
E__Resveratrol_4__glucoside_ZINC000034223440	1	-9.7	11
6___Acetyldaidzin_ZINC000106047696	1	-9.7	10
2__Hydroxygenistein_ZINC000006525249	1	-9.7	4
6_Methoxyluteolin_7_glucuronide_ZINC000031168484	1	-9.7	11
5_Formiminotetrahydrofolic_acid_ZINC000004228293	1	-9.7	11
3beta_5alpha__4_4_Dimethylergosta_8_24_28__dien_3_ol_ZINC000256967719	1	-9.7	6
R__alpha_Tocotrienol_ZINC000013650963	1	-9.7	10
Ketoprofen_glucuronide_ZINC000031417978	1	-9.7	10
Prunitrin_ZINC000003055309	1	-9.7	10
Daidzein_ZINC000018847034	1	-9.7	2
3a_7a_Dihydroxy_5b_cholestane_ZINC000514251182	1	-9.7	7
17b_Estradiol_3_glucuronide_ZINC000247650460	1	-9.7	7
Melilotocarpan_B_ZINC000014820470	1	-9.7	3
17b_Estradiol_3_glucuronide_ZINC000247650456	1	-9.7	7
Eupafolin_ZINC000005998557	1	-9.7	5
Daidzein_4__glucuronide_ZINC000036375370	1	-9.7	7
Coriandrinol_ZINC000049888788	1	-9.7	13
3_3__5_Trihydroxy_4__7_dimethoxyflavanone_ZINC000014643684	1	-9.7	6
Formononetin_7_glucuronide_ZINC000070455473	1	-9.7	8
Isoglycycoumarin_ZINC000002563650	1	-9.7	4
Isogentisin_ZINC000005640448	1	-9.7	3
6_trans_Piperamide_C_7_1_ZINC000049181184	1	-9.7	6
?__3__4__Methylenedioxy_5_7_dimethylepicatechin_ZINC000014642744	1	-9.7	4
31_Norcyclolaudenone_ZINC000299817745	1	-9.7	5
Kaempferol_7_glucoside_ZINC000040368513	1	-9.7	11
Tuberosin_ZINC000014824338	1	-9.7	2
Uricase_ZINC000016052409	1	-9.7	12
Prunetinoside_ZINC000031502299	1	-9.7	10
Isoorientin_7_O__6____O__E__feruloyl_glucoside_ZINC000253387598	1	-9.7	10
Ochratoxin_A_ZINC000003874552	1	-9.7	6
5_10_Methylenetetrahydrofolic_acid_ZINC000004654260	1	-9.7	8
Persicogenin_ZINC000001559232	1	-9.7	5
Ketoprofen_glucuronide_ZINC000035644808	1	-9.7	10
Coriandrinol_ZINC000085645655	1	-9.7	13
S__Naringenin_ZINC000000001785	1	-9.7	4
3_3__5_7_Tetrahydroxy_4__methoxyflavanone_ZINC000006484599	1	-9.7	6
Eriodictyol_7_glucoside_ZINC000004348833	1	-9.7	11
Solanidine_ZINC000002572094	1	-9.7	1
3b_7a_Dihydroxy_5b_cholanoic_acid_ZINC000003918161	1	-9.7	6
cis_4_Hydroxyequol_ZINC000022011442	1	-9.7	4
E__Resveratrol_3_glucoside_ZINC000012888727	1	-9.7	11
Tetrahydrofolic_acid_ZINC000004228235	1	-9.7	10
Zeylenol_ZINC000091297329	1	-9.7	10
5a_Pregnane_3_20_dione_ZINC000003833952	1	-9.7	1
4_Methoxy_17beta_estradiol_ZINC000005764434	1	-9.7	3
Isosakuranetin_ZINC000000895707	1	-9.7	4
28_Norbrassinolide_ZINC000077311914	1	-9.7	9
Shinpterocarpin_ZINC000014708286	1	-9.7	1
Luteolin_5_glucoside_ZINC000033831307	1	-9.7	10
cis_Rotenolone_ZINC000005217888	1	-9.7	4
Tricin_ZINC000005998961	1	-9.7	5
7_4__Dimethoxyflavone_ZINC000000057670	1	-9.7	3
Mangiferol_ZINC000059587796	1	-9.7	9
24_Methylcholesterol_ZINC000086860112	1	-9.7	6
4_Hydroxyestrone_ZINC000044963549	1	-9.7	2
E__Oxyresveratrol_3__O_b_D_glucoside_ZINC000299817509	1	-9.6	12
Coriandrinol_ZINC000118922614	1	-9.6	13
Taxifolin_ZINC000100018343	1	-9.6	6
3__Hydroxydaidzein_ZINC000000391976	1	-9.6	3
E__Resveratrol_3_glucoside_ZINC000012888715	1	-9.6	11
Eriodictyol_7_glucoside_ZINC000013424700	1	-9.6	11
Ergocalciferol_ZINC000004474571	1	-9.6	6
beta_Sitosterol_acetate_ZINC000004428296	1	-9.6	8
Medicarpin_ZINC000000901109	1	-9.6	2
Silibinin_ZINC000002033589	1	-9.6	9
Estrone_sulfate_ZINC000003876187	1	-9.6	2
5_Methyltetrahydrofolic_acid_ZINC000002005305	1	-9.6	10
Calycosin_ZINC000006018563	1	-9.6	3
Dolichin_B_ZINC000015147358	1	-9.6	6
O_Isopentenylhalfordinol_ZINC000015266387	1	-9.6	5
6___Malonylgenistin_ZINC000065742761	1	-9.6	13
Estrone_sulfate_ZINC000003830787	1	-9.6	2
6___Acetyldaidzin_ZINC000013328774	1	-9.6	10
cis_Rotenolone_ZINC000104876624	1	-9.6	4
Silibinin_ZINC000002033588	1	-9.6	9
cis_4_Hydroxyequol_ZINC000022011430	1	-9.6	4
Estrone_glucuronide_ZINC000575229422	1	-9.6	6
Melilotocarpan_B_ZINC000014820474	1	-9.6	3
5_alpha_Dihydrotestosterone_glucuronide_ZINC000605692359	1	-9.6	6
Spinosterol_ZINC000004081882	1	-9.6	6
Farnesiferol_A_ZINC000003022621	1	-9.6	4
Phospholipase_ZINC000000231808	1	-9.6	4
27_Hydroxycholesterol_ZINC000725236950	1	-9.6	8
17_beta_Estradiol_glucuronide_ZINC000013515301	1	-9.6	7
4_4_Dimethylcholesta_8_14_24_trienol_ZINC000613820417	1	-9.6	5
cis_Resveratrol_3_sulfate_ZINC000035653092	1	-9.6	6
cholest_5_en_3_one_ZINC000263596989	1	-9.6	5
Farnesiferol_B_ZINC000004082125	1	-9.6	7
Rutaretin_ZINC000014689152	1	-9.6	3
Hydrocinchonine_ZINC000034114948	1	-9.6	4
Mastic_gum_ZINC000000537822	1	-9.6	7
Ganoderiol_F_ZINC000253589623	1	-9.6	8
Retinol_acetate_ZINC000003874857	1	-9.6	7
24_Ethylcholesterol_ZINC000005651457	1	-9.6	7
6___O_Acetylgenistin_ZINC000014811789	1	-9.6	11
Pelanin_ZINC000003881556	1	-9.6	6
Flavones_ZINC000000057674	1	-9.6	1
Isoformononetin_ZINC000000968077	1	-9.6	3
Shinpterocarpin_ZINC000014708292	1	-9.6	1
Catechin_7_xyloside_ZINC000253389637	1	-9.6	10
Afrormosin_7_glucoside_ZINC000048056998	1	-9.6	10
indole_3_acetyl_tryptophan_ZINC000003070964	1	-9.6	6
R__alpha_Tocotrienol_ZINC000032303393	1	-9.6	10
Arctiin_ZINC000137220960	1	-9.6	14
Ondansetron_ZINC000000004448	1	-9.6	2
Euxanthone_ZINC000006524916	1	-9.6	2
Ergostan_3_ol_ZINC000005761341	1	-9.6	6
3_O_Acetylepisamarcandin_ZINC000239402956	1	-9.6	6
Palaudine_ZINC000005141262	1	-9.6	6
Kuwanol_C_ZINC000013374706	1	-9.6	7
indole_3_acetyl_phenylalanine_ZINC000000389660	1	-9.6	6
7a_Hydroxydehydroepiandrosterone_ZINC000584577535	1	-9.6	2
2_Methoxyestrone_ZINC000256450638	1	-9.6	2
2_Hydroxyestrone_ZINC000044963545	1	-9.6	2
Clerosterol_ZINC000028967263	1	-9.6	7
Biochanin_A_7_glucoside_ZINC000071404700	1	-9.6	10
Kaempferol_4__glucoside_ZINC000167347527	1	-9.6	10
Fucosterol_ZINC000004097814	1	-9.6	6
Furofoline_ZINC000095619159	1	-9.6	1
Ochratoxin_A_ZINC000003874553	1	-9.6	6
5a_Cholest_8_en_3b_ol_ZINC000003869492	1	-9.6	6
7_Hydroxy_2_methylisoflavone_ZINC000001003581	1	-9.6	1
Formononetin_ZINC000018847036	1	-9.6	2
4_4_dimethyl_5_?_cholesta_8_14_dien_3_?_ol_ZINC000256313487	1	-9.6	6
Folic_acid_ZINC000008585850	1	-9.6	11
Genistein_ZINC000018825330	1	-9.6	3
Phaseollidin_ZINC000000895662	1	-9.6	4
Galangin_ZINC000000120273	1	-9.6	3
Cirsilion_ZINC000004098510	1	-9.6	6
24_Methyl_trans_22_dehydrocholesterol_ZINC000004097813	1	-9.6	5
Nutriacholic_acid_ZINC000256412800	1	-9.6	5
Kuwanon_D_ZINC000256070129	1	-9.6	4
17_beta_Estradiol_3_sulfate_17__beta_D_glucuronide__ZINC000616583934	1	-9.6	8
Apigenin_5_glucoside_ZINC000059731487	1	-9.6	9
Ochratoxin_B_ZINC000005260601	1	-9.6	6
Bergamottin_ZINC000001658570	1	-9.6	6
5_10_Methylenetetrahydrofolic_acid_ZINC000003870062	1	-9.6	8
Morin_ZINC000003881558	1	-9.6	5
Coriandrinol_ZINC000253609313	1	-9.6	13
24_Methylcholesterol_ZINC000006569100	1	-9.6	6
Mangostanol_ZINC000013382497	1	-9.6	6
6___O_Acetylgenistin_ZINC000059728491	1	-9.6	11
E__Resveratrol_3_glucoside_ZINC000003881962	1	-9.6	11
Allolithocholic_acid_ZINC000004683730	1	-9.6	5
Mangostanol_ZINC000013382498	1	-9.6	6
Ketoconazole_ZINC000003872994	1	-9.6	7
Hydrocinchonine_ZINC000002526197	1	-9.6	4
Eduline_ZINC000000346083	1	-9.6	2
beta_Sitosterol_acetate_ZINC000031334726	1	-9.6	8
Cyclomulberrin_ZINC000013429504	1	-9.6	5
4a_Methyl_5a_cholesta_8_24_dien_3_one_ZINC000030729909	1	-9.6	4
Ergocalciferol_ZINC000038166947	1	-9.6	6
Norartocarpanone_ZINC000014728051	1	-9.6	5
Cholesterol_sulfate_ZINC000257385966	1	-9.6	7
3_O_Acetylepisamarcandin_ZINC000239402953	1	-9.6	6
Sativan_ZINC000000899905	1	-9.6	4
Citreoviridin_A_ZINC000095553149	1	-9.6	8
7_Methylchrysin_ZINC000018136415	1	-9.6	3
Coriandrinol_ZINC000085532584	1	-9.6	13
Papaveraldine_ZINC000001609699	1	-9.6	6
31_nor_Lanost_8_en_3beta_ol_ZINC000030725521	1	-9.6	5
Dihydrofolic_acid_ZINC000004228265	1	-9.6	10
Clerosterol_3_glucoside_ZINC000096023778	1	-9.6	13
Formononetin_7_glucoside_ZINC000013514961	1	-9.6	9
Xanthyletin_ZINC000000338304	1	-9.6	0
Asteltoxin_ZINC000585138943	1	-9.6	8
Fonsecin_ZINC000003604261	1	-9.6	4
Conferone_ZINC000004028456	1	-9.6	3
6_Ketoestriol_ZINC000256440599	1	-9.5	3
Tetrahydrofolic_acid_ZINC000004228238	1	-9.5	10
Estradiol_ZINC000004521752	1	-9.5	2
2__6_Hydroxy_2_methoxy_3_4_methylenedioxyphenyl_benzofuran_ZINC000014488318	1	-9.5	3
Ketoprofen_glucuronide_ZINC000032821951	1	-9.5	10
6___O_Acetylgenistin_ZINC000071789593	1	-9.5	11
Naringenin_5_glucoside_ZINC000028537532	1	-9.5	10
16beta_Hydroxyestrone_ZINC000000026301	1	-9.5	2
Estrone_sulfate_ZINC000002029337	1	-9.5	2
17_beta_Estradiol_3_sulfate_17__beta_D_glucuronide__ZINC000575418076	1	-9.5	8
Eduleine_ZINC000000346082	1	-9.5	2
Catechin_7_xyloside_ZINC000026745309	1	-9.5	10
19_Nor_5_androstenediol_ZINC000253596775	1	-9.5	2
E__Resveratrol_4__glucoside_ZINC000575417444	1	-9.5	11
Fargesin_ZINC000012153719	1	-9.5	4
25_Hydroxytachysterol3_ZINC000040164520	1	-9.5	9
Acifluorfen_ZINC000002032367	1	-9.5	5
4_--_2_Hydroxy_1_naphthalenyl_azo--benzenesulfonic_acid_ZINC000003846899	1	-9.5	5
Isohyodeoxycholic_acid_ZINC000004683715	1	-9.5	6
6_Methylscutellarein_ZINC000005732241	1	-9.5	4
Vitamin_D2_3_glucuronide_ZINC000102211649	1	-9.5	11
E__Resveratrol_3_glucoside_ZINC000003881961	1	-9.5	11
Mangiferol_ZINC000005409528	1	-9.5	9
4_--_2_Hydroxy_1_naphthalenyl_azo--benzenesulfonic_acid_ZINC000245240657	1	-9.5	5
Peucedanin_ZINC000000001912	1	-9.5	2
2__Hydroxydaidzein_ZINC000006525252	1	-9.5	3
Ercalcitriol_ZINC000101253440	1	-9.5	8
Hymenoxin_ZINC000001635008	1	-9.5	6
Silibinin_ZINC000002566164	1	-9.5	9
Skimmin_ZINC000001559620	1	-9.5	7
4__5_Dihydroxy_3__7_dimethoxyisoflavone_ZINC000002572528	1	-9.5	5
Barpisoflavone_A_ZINC000014758993	1	-9.5	4
Gancaonin_I_ZINC000005854532	1	-9.5	7
Desmosflavone_ZINC000001627643	1	-9.5	3
Hesperetin_5_glucoside_ZINC000031416914	1	-9.5	11
cholesteryl_?_D_glucoside_ZINC000257354927	1	-9.5	12
17_beta_Estradiol_glucuronide_ZINC000253614951	1	-9.5	7
3_a_5_a_9_x_10_b__O__3_Hydroxy_7_drimen_11_yl_umbelliferone_ZINC000004731236	1	-9.5	4
Prunetin_ZINC000018847044	1	-9.5	4
4__Methylcatechin_ZINC000014642915	1	-9.5	6
Medicarpin_ZINC000000011544	1	-9.5	2
3_a_5_a_9_x_10_b__O__3_Hydroxy_7_drimen_11_yl_umbelliferone_ZINC000002146592	1	-9.5	4
5_alpha_Dihydrotestosterone_glucuronide_ZINC000040164488	1	-9.5	6
24_Methylcholesterol_ZINC000004095721	1	-9.5	6
Campest_7_en_beta_ol_ZINC000257356017	1	-9.5	5
Apterin_ZINC000059588219	1	-9.5	9
3beta_Hydroxy_5_cholestenoate_ZINC000006036380	1	-9.5	7
Pectolinarigenin_ZINC000005733553	1	-9.5	5
Ercalcitriol_ZINC000113434922	1	-9.5	8
Cholest_5_ene_ZINC000253609165	1	-9.5	5
Hesperetin_5_glucoside_ZINC000257525457	1	-9.5	11
Coriandrinol_ZINC000118922613	1	-9.5	13
1_2_3_4_Tetrahydro_1_phenyl_4__2_phenylethyl_naphthalene_ZINC000095620635	1	-9.5	4
Dammaradienol_ZINC000642772321	1	-9.5	5
3_4__5_7_Tetrahydroxy_6_methoxyflavone_ZINC000002583586	1	-9.5	5
Androsterone_glucuronide_ZINC000616591140	1	-9.5	6
7_Methoxy_2_methylisoflavone_ZINC000000520945	1	-9.5	2
Biochanin_A_7_glucoside_ZINC000004349821	1	-9.5	10
Blasticidin_S_ZINC000001529342	1	-9.5	10
Estradiol_ZINC000003201368	1	-9.5	2
Cholesteryl_acetate_ZINC000253498484	1	-9.5	7
Leucocyanidin_ZINC000004096940	1	-9.5	7
fecosterol_ZINC000004096448	1	-9.5	6
Luteoforol_ZINC000000895958	1	-9.5	6
Desmosterol_ZINC000003876073	1	-9.5	5
gamma_Tocotrienol_ZINC000077952770	1	-9.5	10
3a_20b_Pregnanediol_ZINC000004081539	1	-9.5	3
24_Ethylcholesterol_ZINC000006393492	1	-9.5	7
Estriol_16_glucuronide_ZINC000001530207	1	-9.5	8
Ergocalciferol_ZINC000004492865	1	-9.5	6
Cinchonidine_ZINC000005817037	1	-9.5	4
13Z__Retinol_ZINC000003831417	1	-9.5	6
4__5_7_Trimethylapigenin_ZINC000002566194	1	-9.5	4
Vitamin_D2_3_glucuronide_ZINC000616586306	1	-9.5	11
Gentisein_ZINC000006094144	1	-9.5	3
4_8_5__Trimethylpsoralen_ZINC000000002226	1	-9.5	0
Luteoforol_ZINC000000895951	1	-9.5	6
3_3__4__7_Tetrahydroxyflavan_ZINC000000898889	1	-9.5	5
24_Ethylcholesterol_ZINC000003982453	1	-9.5	7
Tuberosin_ZINC000014824334	1	-9.5	2
Trifolian_ZINC000014648559	1	-9.5	3
Rutaretin_ZINC000014689153	1	-9.5	3
Moracin_B_ZINC000013340111	1	-9.5	5
3_4__7_Trihydroxyflavone_ZINC000006093351	1	-9.5	3
Allopregnanolone_ZINC000003833954	1	-9.5	2
Enterolactone_ZINC000000001360	1	-9.5	6
R__3__7_Dihydroxy_2__4__dimethoxyisoflavan_ZINC000004098740	1	-9.5	5
4_--_2_Hydroxy_1_naphthalenyl_azo--benzenesulfonic_acid_ZINC000013512486	1	-9.5	5
Glyceollidin_II_ZINC000014819542	1	-9.5	5
Estriol_16_glucuronide_ZINC000253595529	1	-9.5	8
epsilon_Tocopherol_ZINC000077922775	1	-9.5	10
cholest_5_en_3_one_ZINC000006569094	1	-9.5	5
Dihydrofolic_acid_ZINC000004517559	1	-9.5	10
6___O_Acetylgenistin_ZINC000106044963	1	-9.5	11
6___Acetylglycitin_ZINC000256098247	1	-9.5	11
27_Hydroxycholesterol_ZINC000004097086	1	-9.5	8
Cirsimaritin_ZINC000001081537	1	-9.5	5
Flavonoids_ZINC000000058114	1	-9.5	1
Catechin_7_xyloside_ZINC000005004354	1	-9.5	10
Arctiin_ZINC000253613407	1	-9.5	14
O_Demethylforbexanthone_ZINC000015217369	1	-9.5	3
Xanthosine_5_triphosphate_ZINC000030320840	1	-9.5	11
Cinchonidine_ZINC000000001154	1	-9.5	4
Cholestanol_ZINC000004215814	1	-9.5	6
Glycochenodeoxycholic_acid_3_glucuronide_ZINC000604936278	1	-9.5	13
Previtamin_D3_ZINC000005766454	1	-9.5	8
Estradiol_ZINC000003881870	1	-9.5	2
Desoxyrhaponticin_ZINC000253613484	1	-9.5	11
24_Ethylcholesterol_ZINC000248231376	1	-9.5	7
E__Resveratrol_4__glucoside_ZINC000575417443	1	-9.5	11
Clerosterol_3_glucoside_ZINC000605692243	1	-9.5	13
Eupatorin_ZINC000000001412	1	-9.5	6
Tetrahydrodeoxycorticosterone_ZINC000004104859	1	-9.5	4
Cajanin_ZINC000005998758	1	-9.5	5
12alpha_12_Hydroxy_7_13_abietadien_18_oic_acid_ZINC000105249470	1	-9.5	3
Estriol_16_glucuronide_ZINC000008219992	1	-9.5	8
Fenugrin_A_ZINC000002013188	1	-9.5	7
Pisatin_ZINC000006458015	1	-9.5	2
Cholesterol_sulfate_ZINC000012494196	1	-9.5	7
5_Methyltetrahydrofolic_acid_ZINC000002572666	1	-9.5	10
Macelignan_ZINC000014760155	1	-9.5	7
Estriol_16_glucuronide_ZINC000085733555	1	-9.5	8
7a_Hydroxycholesterol_ZINC000005758832	1	-9.5	7
Ercalcitriol_ZINC000038253914	1	-9.5	8
3_a_5_a_9_x_10_b__O__3_Hydroxy_7_drimen_11_yl_umbelliferone_ZINC000036143756	1	-9.5	4
Luteoforol_ZINC000000895955	1	-9.5	6
8_Dehydrocholesterol_ZINC000005758782	1	-9.5	6
Stigmastanol_ZINC000004706381	1	-9.5	7
cis_Resveratrol_3_O_glucuronide_ZINC000022066313	1	-9.5	10
3__Hydroxybiochanin_A_ZINC000006484607	1	-9.5	4
Fenugrin_A_ZINC000000608024	1	-9.5	7
7_Hydroxy_5_methoxyflavan_ZINC000005662684	1	-9.5	3
Ketoconazole_ZINC000000643138	1	-9.5	7
6_Ketoestriol_ZINC000256440605	1	-9.5	3
2xi_4xi__4_4__5_7_Tetrahydroxyflavan_ZINC000000968076	1	-9.5	5
Macelignan_ZINC000014760153	1	-9.5	7
3_Hydroxyglabrol_ZINC000013485403	1	-9.5	8
Catechin_7_xyloside_ZINC000087492979	1	-9.4	10
4_Hydroxyestrone_ZINC000256454135	1	-9.4	2
Fumitremorgin_C_ZINC000015219782	1	-9.4	2
6___Acetyldaidzin_ZINC000059728008	1	-9.4	10
Spinasterone_ZINC000256376746	1	-9.4	5
Quinine_hydrochloride_ZINC000001319234	1	-9.4	5
7_8_Dihydropteroic_acid_ZINC000003869369	1	-9.4	5
Dehydroisoandrosterone_3_glucuronide_ZINC000306121419	1	-9.4	6
Cotinineglucuronide_ZINC000575627613	1	-9.4	6
3_a_5_a_9_x_10_b__O__3_Hydroxy_7_drimen_11_yl_umbelliferone_ZINC000004731235	1	-9.4	4
Dihydrooroxylin_ZINC000013130930	1	-9.4	4
Marmesin_ZINC000000051923	1	-9.4	2
Estrone_glucuronide_ZINC000575626860	1	-9.4	6
Majaronin_ZINC000000899085	1	-9.4	7
Glyceollidin_II_ZINC000014819544	1	-9.4	5
4_Nerolidylcatechol_ZINC000031457342	1	-9.4	10
Ganodermanontriol_ZINC000253589638	1	-9.4	9
Hesperetin_3__O_glucuronide_ZINC000095620840	1	-9.4	10
Biochanin_A_ZINC000018847037	1	-9.4	3
Nepitrin_ZINC000031391961	1	-9.4	12
3beta_Hydroxy_5_cholestenoate_ZINC000059901523	1	-9.4	7
Luteolin_5_glucoside_ZINC000238760437	1	-9.4	10
Methuyl_tanshinonate_ZINC000002561261	1	-9.4	2
Ketoconazole_ZINC000000643143	1	-9.4	7
N1__alpha_D_Ribosyl__5_6_dimethyl_benzimidazole_ZINC000000895884	1	-9.4	5
Auraptene_ZINC000031905382	1	-9.4	6
pinostrobin_ZINC000000391894	1	-9.4	3
Mollicellin_D_ZINC000006068808	1	-9.4	6
Zymosterol_intermediate_2_ZINC000003824122	1	-9.4	5
17_beta_Estradiol_3_sulfate_17__beta_D_glucuronide__ZINC000575418075	1	-9.4	8
Ketoprofen_glucuronide_ZINC000035644793	1	-9.4	10
Clerosterol_3_glucoside_ZINC000605692244	1	-9.4	13
Allolithocholic_acid_ZINC000004073983	1	-9.4	5
2_Hydroxy_3_methoxyestrone_ZINC000034164609	1	-9.4	2
Blumeatin_ZINC000014728401	1	-9.4	5
5_Methyltetrahydrofolic_acid_ZINC000004228267	1	-9.4	10
Glycinin_ZINC000004349785	1	-9.4	10
Smilagenone_ZINC000118936408	1	-9.4	0
Aesculin_ZINC000003894278	1	-9.4	8
Afrormosin_7_glucoside_ZINC000014811844	1	-9.4	10
Longistylin_A_ZINC000002561254	1	-9.4	6
4__gamma_gamma_Dimethylallyl__phaseollidin_ZINC000001618681	1	-9.4	6
Garcinone_D_ZINC000014727633	1	-9.4	10
Ochratoxin_B_ZINC000000643203	1	-9.4	6
Folic_acid_ZINC000008577218	1	-9.4	11
Hydroxytanshinone_ZINC000014719976	1	-9.4	1
Todolactol_A_ZINC000256007712	1	-9.4	10
Pinoresinol_ZINC000012153081	1	-9.4	6
Neosilyhermin_A_ZINC000014613245	1	-9.4	9
Eriodictyol_ZINC000000058117	1	-9.4	5
Persicogenin_5_glucoside_ZINC000238749956	1	-9.4	11
Arctiin_ZINC000253613409	1	-9.4	14
Pelanin_ZINC000248249340	1	-9.4	6
2xi_4xi__4_4__5_7_Tetrahydroxyflavan_ZINC000000968073	1	-9.4	5
5__Methoxy_O_desmethylangolensin_ZINC000090516510	1	-9.4	7
Nicotinic_acid_adenine_dinucleotide_ZINC000605696667	1	-9.4	16
5_7_3__Trihydroxy_4__methoxyflavanone_ZINC000000039092	1	-9.4	5
Hesperetin_5_glucoside_ZINC000257525458	1	-9.4	11
Stigmasteryl_glucoside_ZINC000257578151	1	-9.4	12
Dolichin_B_ZINC000015147352	1	-9.4	6
6___Malonylgenistin_ZINC000059728565	1	-9.4	13
Arctiin_ZINC000253613408	1	-9.4	14
Aegelinol_ZINC000000898283	1	-9.4	1
24_Methyl_lathosterol_ZINC000257357769	1	-9.4	6
Demethoxykanugin_ZINC000014757021	1	-9.4	3
Norartocarpetin_ZINC000014756811	1	-9.4	4
Oroselone_ZINC000001995170	1	-9.4	1
25_Hydroxyvitamin_D2_ZINC000085851807	1	-9.4	7
6___Malonylglycitin_ZINC000256111292	1	-9.4	13
Corbisterol_ZINC000256449044	1	-9.4	6
2_Methoxyestradiol_ZINC000003818826	1	-9.4	3
Zeylenol_ZINC000095919483	1	-9.4	10
Ergosterol_ZINC000004544342	1	-9.4	5
Ercalcitriol_ZINC000038253912	1	-9.4	8
vestitol_ZINC000002554893	1	-9.4	4
Salvigenin_ZINC000002561268	1	-9.4	5
Pinocembrin_ZINC000000073693	1	-9.4	3
Citreoviridin_A_ZINC000030731453	1	-9.4	8
DHEA_sulfate_ZINC000004096458	1	-9.4	2
Methyl_N__3_phenylpropanoyl_anthranilate_ZINC000013441012	1	-9.4	5
Methylnissolin_ZINC000014820583	1	-9.4	3
2_Hydroxynaringenin_ZINC000014728044	1	-9.4	5
Isosakuranetin_ZINC000002146973	1	-9.4	4
Apigenin_5_glucoside_ZINC000256125163	1	-9.4	9
1_2_Diphenylcyclobutane_ZINC000008437752	1	-9.4	2
Luteolin_5_glucoside_ZINC000238746287	1	-9.4	10
Sudachitin_ZINC000014821367	1	-9.4	6
Androsterol_ZINC000006032279	1	-9.4	1
Todolactol_A_ZINC000015161224	1	-9.4	10
24_Hydroxycholesterol_ZINC000004654858	1	-9.4	7
Marmesin_ZINC000000051924	1	-9.4	2
Taxifolin_ZINC000000105082	1	-9.4	6
3_Isomangostin_hydrate_ZINC000013382499	1	-9.4	7
Lithocholic_acid_glycine_conjugate_ZINC000253609842	1	-9.4	7
Estradiol_ZINC000003815415	1	-9.4	2
31_Norcyclolaudenone_ZINC000096023924	1	-9.4	5
Uricase_ZINC000256689671	1	-9.4	13
Persicogenin_ZINC000002030715	1	-9.4	5
Vignafuran_ZINC000000897908	1	-9.4	4
3b_Hydroxy_5_cholenoic_acid_ZINC000253499203	1	-9.4	5
Tetrahydrofolic_acid_ZINC000004228237	1	-9.4	10
Estrone_sulfate_ZINC000090367024	1	-9.4	2
Quinine_hydrochloride_ZINC000000000688	1	-9.4	5
alpha_Solanigrine_ZINC000078817078	1	-9.4	1
lactol_ZINC000014642254	1	-9.4	9
3_Hydroxyquinine_ZINC000014684855	1	-9.4	6
Citronetin_ZINC000006095461	1	-9.4	4
Mahanimbine_ZINC000001886965	1	-9.4	3
Apigenin_5_glucoside_ZINC000238770194	1	-9.4	9
Desoxyrhaponticin_ZINC000013783853	1	-9.4	11
2_Methoxyestrone_ZINC000004096682	1	-9.4	2
?__2_4_6_Triphenyl_1_hexene_ZINC000002381600	1	-9.4	7
5alpha_Cholestanone_ZINC000253537557	1	-9.4	5
24_Methyl_trans_22_dehydrocholesterol_ZINC000033953447	1	-9.4	5
Catechin_ZINC000000119988	1	-9.4	6
N1__alpha_D_Ribosyl__5_6_dimethyl_benzimidazole_ZINC000004096880	1	-9.4	5
4_Hydroxyestradiol_ZINC000038247729	1	-9.4	3
N_Phenyl_2_naphthylamine_ZINC000001669780	1	-9.4	2
Estrone_glucuronide_ZINC000253614835	1	-9.4	6
Gancaonin_G_ZINC000005854502	1	-9.4	6
Cinchonidine_ZINC000000404802	1	-9.4	4
Sesamolinol_ZINC000004098928	1	-9.4	5
Biochanin_A_7_glucoside_ZINC000004096693	1	-9.4	10
6___Malonyldaidzin_ZINC000065739588	1	-9.4	12
Fexofenadine_ZINC000003824921	1	-9.4	12
6alpha_Hydroxymaackiain_ZINC000013509132	1	-9.4	2
Koenigine_ZINC000015257207	1	-9.4	2
Auraptene_ZINC000001658901	1	-9.4	6
Estrone_glucuronide_ZINC000575229423	1	-9.3	6
Piperochromenoic_acid_ZINC000014658255	1	-9.3	7
Arctiin_ZINC000616584072	1	-9.3	14
Macelignan_ZINC000013108863	1	-9.3	7
3_Hydroxyflavone_ZINC000000057675	1	-9.3	2
Cholest_5_ene_ZINC000008219876	1	-9.3	5
Tectorigenin_ZINC000000899915	1	-9.3	4
Pelanin_ZINC000013543649	1	-9.3	6
4_Androstenediol_ZINC000584577911	1	-9.3	2
2_Hydroxyestradiol_ZINC000003815419	1	-9.3	3
Sambutoxin_ZINC000100257577	1	-9.3	9
Ficus_Latex_peptide_2_ZINC000000000323	1	-9.3	3
4b_Hydroxycholesterol_ZINC000005758813	1	-9.3	7
Koenigicine_ZINC000001715689	1	-9.3	2
2_Hydroxyestrone_ZINC000004096681	1	-9.3	2
6___Acetylglycitin_ZINC000014811839	1	-9.3	11
Cholesterol_ZINC000003875383	1	-9.3	6
Citreoviridin_A_ZINC000006483587	1	-9.3	8
Medicarpin_ZINC000003978471	1	-9.3	2
R__Mahanine_ZINC000001634347	1	-9.3	4
Ketoprofen_glucuronide_ZINC000044963759	1	-9.3	10
Koenimbine_ZINC000001715690	1	-9.3	1
Aromadendrin_ZINC000013517387	1	-9.3	5
Calcium_diglutamate_ZINC000096014344	1	-9.3	4
cholesteryl_?_D_glucoside_ZINC000008218922	1	-9.3	12
4_Hydroxyestradiol_ZINC000090711812	1	-9.3	3
Malabaricano_ZINC000006067050	1	-9.3	6
Apigenin_5_glucoside_ZINC000114550440	1	-9.3	9
Xanthotoxol_geranyl_ether_ZINC000031456743	1	-9.3	6
alpha_Terpinyl_anthranilate_ZINC000001850644	1	-9.3	5
Corbisterol_ZINC000256449035	1	-9.3	6
Aminopterin_ZINC000002036915	1	-9.3	11
17_beta_Estradiol_3_sulfate_17__beta_D_glucuronide__ZINC000616583924	1	-9.3	8
Catechin_ZINC000000119985	1	-9.3	6
Ergocalciferol_ZINC000004492866	1	-9.3	6
6___Malonylglycitin_ZINC000575418461	1	-9.3	13
E__Resveratrol_3_glucoside_ZINC000000899166	1	-9.3	11
3_3__4__7_Tetrahydroxyflavan_ZINC000008681596	1	-9.3	5
5_7_Dihydroxyisoflavone_ZINC000002149675	1	-9.3	2
Estriol_16_glucuronide_ZINC000605697284	1	-9.3	8
3_Hydroxy_4_isopentenyl_5_methoxybibenzyl_2_carboxylic_acid_ZINC000013340605	1	-9.3	8
Zeylenol_ZINC000253388218	1	-9.3	10
Previtamin_D3_ZINC000016343334	1	-9.3	8
indole_3_acetyl_proline_ZINC000011890783	1	-9.3	3
Hispiduloside_ZINC000031155527	1	-9.3	11
Fucosterol_ZINC000064219058	1	-9.3	6
Glycinin_ZINC000012495616	1	-9.3	10
Moracin_M_ZINC000006092566	1	-9.3	4
2_Methoxyestrone_ZINC000071789733	1	-9.3	2
24_Ethylcholesterol_ZINC000001529278	1	-9.3	7
cholesteryl_?_D_glucoside_ZINC000606576795	1	-9.3	12
Cholesteryl_acetate_ZINC000257358991	1	-9.3	7
Aflatoxin_P1_ZINC000006090917	1	-9.3	0
Quinine_hydrochloride_ZINC000002020519	1	-9.3	5
alpha_Solanigrine_ZINC000001238284	1	-9.3	1
2xi_4xi__4_4__5_7_Tetrahydroxyflavan_ZINC000000968075	1	-9.3	5
3__5_6_6_Trimethylbicyclo--2.2.1--hept_1_yl_cyclohexanol_ZINC000215983891	1	-9.3	2
4_Androstenediol_ZINC000021984609	1	-9.3	2
Cholest_7_en_3beta_ol_ZINC000096023509	1	-9.3	6
Erythrabyssin_II_ZINC000013485434	1	-9.3	6
Butin_ZINC000004098238	1	-9.3	4
Aromadendrin_ZINC000013517390	1	-9.3	5
3beta_5alpha_24S__Ergost_8_14__en_3_ol_ZINC000257348056	1	-9.3	6
Ketoprofen_glucuronide_ZINC000044021236	1	-9.3	10
Girinimbine_ZINC000001615142	1	-9.3	0
17_beta_Estradiol_3_sulfate_17__beta_D_glucuronide__ZINC000575418077	1	-9.3	8
Zymosterol_intermediate_2_ZINC000096031966	1	-9.3	5
Estriol_16_glucuronide_ZINC000605697285	1	-9.3	8
Estrone_sulfate_ZINC000105017316	1	-9.3	2
Estriol_ZINC000012402601	1	-9.3	3
Stigmastanol_ZINC000026268894	1	-9.3	7
6___Malonylgenistin_ZINC000059728567	1	-9.3	13
Estradiol_ZINC000003875384	1	-9.3	2
Sativan_ZINC000004098746	1	-9.3	4
7b_Hydroxy_3_oxo_5b_cholanoic_acid_ZINC000032184705	1	-9.3	5
5alpha_Cholestane_ZINC000253537629	1	-9.3	5
Chenodeoxycholic_acid_glycine_conjugate_ZINC000096533565	1	-9.3	8
?__3__4__Methylenedioxy_5_7_dimethylepicatechin_ZINC000014642750	1	-9.3	4
Isovestitol_ZINC000014811592	1	-9.3	4
Vitamin_D2_3_glucuronide_ZINC000616586311	1	-9.3	11
?__Flufenprox_ZINC000031318338	1	-9.3	10
4b_Hydroxycholesterol_ZINC000039348694	1	-9.3	7
Nutriacholic_acid_ZINC000033820958	1	-9.3	5
Epiafzelechin_ZINC000001721694	1	-9.3	5
3_4__7_Trihydroxyflavanone_ZINC000014806341	1	-9.3	4
5a_Cholest_8_en_3b_ol_ZINC000256965448	1	-9.3	6
?__Flufenprox_ZINC000031318334	1	-9.3	10
28_Homobrassinolide_ZINC000248219511	1	-9.3	10
Arctigenin_ZINC000000899931	1	-9.3	8
Aesculin_ZINC000000155651	1	-9.3	8
Campest_7_en_beta_ol_ZINC000257348384	1	-9.3	5
Demethylmedicarpin_ZINC000000902004	1	-9.3	2
7_Hydroxy_2__3__4__trimethoxyisoflavan_ZINC000014758750	1	-9.3	5
5alpha_Cholestanone_ZINC000253537556	1	-9.3	5
3beta_Hydroxy_5_cholestenoate_ZINC000006036395	1	-9.3	7
Coriandrinol_ZINC000253534733	1	-9.3	13
Americanol_ZINC000032296693	1	-9.3	8
Rhapontigenin_ZINC000026981407	1	-9.3	6
2_Hydroxyxanthone_ZINC000003979037	1	-9.3	1
Stigmastanol_ZINC000253614936	1	-9.3	7
Citreoviridin_A_ZINC000257372314	1	-9.3	8
Stigmasteryl_glucoside_ZINC000118915264	1	-9.3	12
5alpha_Stigmastan_3_6_dione_ZINC000034203333	1	-9.3	6
Urolithin_B_ZINC000000086978	1	-9.3	1
Asarinin_ZINC000001668768	1	-9.3	2
1_Benzyl_1_2_3_4_tetrahydroisoquinoline_ZINC000019624717	1	-9.3	2
Methyl_3_carbazolecarboxylate_ZINC000003641060	1	-9.3	2
3_Hydroxyquinine_ZINC000003869272	1	-9.3	6
19_Norandrosterone_ZINC000006067696	1	-9.3	1
Methylnissolin_ZINC000014820584	1	-9.3	3
Ketoconazole_ZINC000000643153	1	-9.3	7
28_Homobrassinolide_ZINC000306121481	1	-9.3	10
Arctiin_ZINC000616584086	1	-9.3	14
Isosativan_ZINC000003473543	1	-9.3	4
Demethylnobiletin_ZINC000001614079	1	-9.3	7
Isorhapontigenin_ZINC000013541228	1	-9.3	6
Androstanedione_ZINC000003881403	1	-9.3	0
Tauroursodeoxycholic_acid_ZINC000008551820	1	-9.3	9
7alpha_27_Dihydroxycholesterol_ZINC000078938549	1	-9.3	9
Pregnenolone_sulfate_ZINC000005167145	1	-9.3	3
19_Nor_5_androstenediol_ZINC000021984613	1	-9.3	2
Pelanin_ZINC000248249338	1	-9.3	6
24_Methyl_lathosterol_ZINC000257349645	1	-9.3	6
Collettiside_I_ZINC000253599614	1	-9.3	7
3a_20b_Pregnanediol_ZINC000004081538	1	-9.3	3
24_Hydroxycholesterol_ZINC000002386791	1	-9.3	7
Licopyranocoumarin_ZINC000003644977	1	-9.3	6
?__Sphaerosin_ZINC000005998663	1	-9.3	5
4_Methoxy_17beta_estradiol_ZINC000143453271	1	-9.3	3
6_Ketoestriol_ZINC000675083763	1	-9.3	3
Ercalcitriol_ZINC000096030318	1	-9.3	8
Isomucronulatol_ZINC000014758734	1	-9.3	5
Cholesterol_sulfate_ZINC000257385965	1	-9.3	7
6___Malonyldaidzin_ZINC000575338627	1	-9.3	12
Pisatin_ZINC000001531872	1	-9.2	2
4_O__Indole_3_acetyl__D_glucopyranose_ZINC000065743058	1	-9.2	9
17_Beta_Estradiol_3_17_beta_sulfate_ZINC000256329269	1	-9.2	4
3_Isomangostin_ZINC000013382496	1	-9.2	5
16_Oxoandrostenediol_ZINC000004803675	1	-9.2	2
Dehydroepiandrosterone_ZINC000039084294	1	-9.2	1
5_7_Dimethylchrysin_ZINC000000407231	1	-9.2	3
2_Methoxyxanthone_ZINC000003979039	1	-9.2	1
Neochlorogenin_ZINC000118917389	1	-9.2	2
24_Ethylcholesterol_ZINC000002559460	1	-9.2	7
Sulfolithocholylglycine_ZINC000257415209	1	-9.2	8
trans_3_Hydroxycotinine_glucuronide_ZINC000248065218	1	-9.2	7
Cyananin_ZINC000001624462	1	-9.2	5
Ergosterol_ZINC000253497731	1	-9.2	5
2_Hydroxyestradiol_ZINC000263595273	1	-9.2	3
vestitol_ZINC000000899922	1	-9.2	4
25_Hydroxycholesterol_ZINC000306121574	1	-9.2	7
Benzyladenine_3_O_beta_D_glucoside_ZINC000247856353	1	-9.2	9
3b_Hydroxy_5_cholenoic_acid_ZINC000253499207	1	-9.2	5
?__3__4__Methylenedioxy_5_7_dimethylepicatechin_ZINC000014642741	1	-9.2	4
Melilotocarpan_B_ZINC000014820472	1	-9.2	3
Prudomestin_ZINC000014779724	1	-9.2	5
Dehydroisoandrosterone_3_glucuronide_ZINC000514286932	1	-9.2	6
1_2_bis_4_hydroxy_3_methoxyphenyl_ethylene_ZINC000000185070	1	-9.2	6
Cinchonidine_ZINC000000001153	1	-9.2	4
indole_3_acetyl_phenylalanine_ZINC000000389661	1	-9.2	6
Lithocholic_acid_glycine_conjugate_ZINC000253609841	1	-9.2	7
Estriol_3_glucuronide_ZINC000605697298	1	-9.2	8
5_Chloro_2__3_5_di_tert_butyl_2_hydroxyphenyl__2H_benzotriazole_ZINC000002169630	1	-9.2	4
Ergostan_3_ol_ZINC000070454283	1	-9.2	6
Benzyladenine_3_O_beta_D_glucoside_ZINC000247856358	1	-9.2	9
4__gamma_gamma_Dimethylallyl__phaseollidin_ZINC000001618680	1	-9.2	6
Diflubenzuron_ZINC000000236891	1	-9.2	2
22beta_Hydroxycholesterol_ZINC000096328214	1	-9.2	7
Glycinin_ZINC000012495605	1	-9.2	10
Benzyladenine_3_O_beta_D_glucoside_ZINC000004534328	1	-9.2	9
Torachrysone_ZINC000013307187	1	-9.2	4
indole_3_acetyl_tyrosine_ZINC000062233494	1	-9.2	7
Atalantoflavone_ZINC000013373993	1	-9.2	3
Estriol_ZINC000000008866	1	-9.2	3
Sakuranin_ZINC000016951757	1	-9.2	10
6alpha_Hydroxymaackiain_ZINC000013509134	1	-9.2	2
Farnesiferol_A_ZINC000003947421	1	-9.2	4
Theasaponin_E5_ZINC000000676646	1	-9.2	7
25_Hydroxyvitamin_D2_ZINC000085851819	1	-9.2	7
Dehydroepiandrosterone_ZINC000004543758	1	-9.2	1
Kuwanon_D_ZINC000100774257	1	-9.2	4
6__Hydroxy_O_desmethylangolensin_ZINC000002526471	1	-9.2	7
Acerosin_ZINC000000899675	1	-9.2	6
25_Hydroxyvitamin_D2_ZINC000096030361	1	-9.2	7
Smilagenone_ZINC000118936409	1	-9.2	0
Brassinolide_ZINC000097978583	1	-9.2	9
4_O__Indole_3_acetyl__D_glucopyranose_ZINC000004096346	1	-9.2	9
5alpha_Cholestane_ZINC000253537630	1	-9.2	5
Ginkgetin_ZINC000001531664	1	-9.2	8
Ochratoxin_C_ZINC000014616102	1	-9.2	8
2__Deoxyinosine_triphosphate_ZINC000062613214	1	-9.2	10
25_Hydroxycholesterol_ZINC000002559932	1	-9.2	7
Methuyl_tanshinonate_ZINC000014719992	1	-9.2	2
Robenidine_ZINC000002013227	1	-9.2	4
Quinine_hydrochloride_ZINC000009212424	1	-9.2	5
N1__5_Phospho_alpha_D_ribosyl__5_6_dimethylbenzimidazole_ZINC000256838241	1	-9.2	6
5_7_Dihydroxy_3__3_hydroxy_4_methoxybenzyl__4_chromanone_ZINC000006041766	1	-9.2	6
Stellasterol_ZINC000306122180	1	-9.2	5
Demethoxyfumitremorgin_C_ZINC000005159119	1	-9.2	1
alpha_Solanigrine_ZINC000253603725	1	-9.2	1
Cholesteryl_acetate_ZINC000245224521	1	-9.2	7
4__Methylcatechin_ZINC000002525300	1	-9.2	6
N_Benzoylanthranilic_acid_ZINC000000097718	1	-9.2	3
2S_3S_4R__3_4_4__7_Tetrahydroxyflavan_ZINC000014727930	1	-9.2	5
Urolithin_A_ZINC000013484727	1	-9.2	2
2_Methoxy_3_methyl_9H_carbazole_ZINC000013108258	1	-9.2	1
Pregnanediol_ZINC000012496221	1	-9.2	3
alpha_Terpinyl_anthranilate_ZINC000001850645	1	-9.2	5
cis_Resveratrol_3_O_glucuronide_ZINC000065748609	1	-9.2	10
17b_Estradiol_3_glucuronide_ZINC000605695608	1	-9.2	7
Citronetin_ZINC000006095435	1	-9.2	4
Luteoforol_ZINC000000895953	1	-9.2	6
Ercalcitriol_ZINC000257355245	1	-9.2	8
Azimsulfuron_ZINC000031318699	1	-9.2	6
3xi_6E__1_7_Diphenyl_6_hepten_3_ol_ZINC000013904528	1	-9.2	8
Benzyladenine_3_O_beta_D_glucoside_ZINC000247856348	1	-9.2	9
Aesculin_ZINC000000519548	1	-9.2	8
E__Resveratrol_3_glucoside_ZINC000101954257	1	-9.2	11
Irisolidone_ZINC000006484558	1	-9.2	5
Cinchonidine_ZINC000003872079	1	-9.2	4
7a_Hydroxycholesterol_ZINC000616583200	1	-9.2	7
Hesperetin_5_glucoside_ZINC000238748266	1	-9.2	11
Naringenin_5_glucoside_ZINC000028537536	1	-9.2	10
E__4__3_7_Dimethyl_2_6_octadienyl__1_3_5_trihydroxyxanthone_ZINC000015120715	1	-9.2	8
3_a_5_a_9_x_10_b__O__3_Hydroxy_7_drimen_11_yl_umbelliferone_ZINC000000704424	1	-9.2	4
Cinnamyl_anthranilate_ZINC000001677974	1	-9.2	6
Garcinone_E_ZINC000013108877	1	-9.2	9
Cholesteryl_acetate_ZINC000003861169	1	-9.2	7
5alpha_Cholestane_ZINC000253497612	1	-9.2	5
9_Hydroxycalabaxanthone_ZINC000013382495	1	-9.2	5
4_4__Dihydroxy_3_3__dimethoxy_9_9__epoxylignan_ZINC000005999108	1	-9.2	8
Dihydrooroxylin_ZINC000005998641	1	-9.2	4
Isoginkgetin_ZINC000003197535	1	-9.2	7
S__Naringenin_ZINC000000156701	1	-9.2	4
Sildenafil_ZINC000019796168	1	-9.2	7
Pteroside_D_ZINC000006070296	1	-9.2	10
Fenugrin_A_ZINC000002013189	1	-9.2	7
Pseudomonine_ZINC000014681998	1	-9.2	6
6___Malonyldaidzin_ZINC000065739591	1	-9.2	12
25_Hydroxyvitamin_D2_ZINC000097974570	1	-9.2	7
S__5_7_Dihydroxy_6_8_dimethylflavanone_ZINC000006068778	1	-9.2	3
Stellasterol_ZINC000257357884	1	-9.2	5
Bilobetin_ZINC000003979028	1	-9.2	7
cholesteryl_?_D_glucoside_ZINC000257354926	1	-9.2	12
Ergosterol_ZINC000003982479	1	-9.2	5
Ugaxanthone_ZINC000014763050	1	-9.2	5
Isohyodeoxycholic_acid_ZINC000033820740	1	-9.2	6
VPGPR_Enterostatin_ZINC000255998090	1	-9.2	13
17_Hydroxypregnenolone_sulfate_ZINC000005167248	1	-9.2	4
trans_Resveratrol_3_5_disulfate_ZINC000022066291	1	-9.2	7
