# Supplementary material for: Screening and Analysis of Possible Drugs Binding to PDGFRα: A Molecular Modeling Study
Source: Int J Mol Sci. 2023 Jun 1;24(11):9623. doi: 10.3390/ijms24119623 (PMC10253372; doi:10.3390/ijms24119623)
Supplement: Supplementary file 1 [file ijms-24-09623-s001.zip › TableS4_iPPIlib.csv]

iPPI-lib
Compound	Model ID	Energy	nRot	Library	isLeadLike	HBA	HBD	LogP	MW	TPSA
29215783_Intermediate	1	-12.5	3	iPPI-lib	Y	4	0	5.41	410.3421296	48.67
24301892_Intermediate	1	-12.3	4	iPPI-lib	Y	7	1	4.62	454.4012896	77.75
47194043_Intermediate	1	-12.3	4	iPPI-lib	Y	4	2	5.27	354.40122	61.96
143472208_Accepted	1	-11.9	2	iPPI-lib	Y	5	0	3.36	318.37242	51.02
24341545_Intermediate	1	-11.9	3	iPPI-lib	Y	7	1	3.15	324.28758	105.13
87336139_Intermediate	1	-11.8	6	iPPI-lib	Y	7	2	4.49	427.4983	88.91
14743346_Accepted	1	-11.8	2	iPPI-lib	Y	4	0	3.88	353.41646	47.26
24362257_Intermediate	1	-11.7	3	iPPI-lib	Y	5	1	4.86	393.3909	77.51
7997942_Intermediate	1	-11.7	2	iPPI-lib	Y	6	2	3.28	420.3618496	112.68
49736443_Intermediate	1	-11.7	8	iPPI-lib	Y	10	2	2.15	458.46928	122.97
24386072_Intermediate	1	-11.7	6	iPPI-lib	Y	7	1	3.49	461.53282	110.17
22410161_Accepted	1	-11.7	8	iPPI-lib	Y	5	1	5.83	441.51828	72.47
49825647_Intermediate	1	-11.7	3	iPPI-lib	Y	6	1	3.28	371.38868	79.37
24353648_Intermediate	1	-11.6	1	iPPI-lib	Y	1	0	5.47	269.3398	12.89
124893194_Accepted	1	-11.6	6	iPPI-lib	Y	6	0	3.36	399.4882	56.75
17481084_Accepted	1	-11.6	2	iPPI-lib	Y	4	1	4.36	315.36848	50.16
26621071_Intermediate	1	-11.6	2	iPPI-lib	Y	5	1	4.17	321.3051832	71.78
26616421_Intermediate	1	-11.6	4	iPPI-lib	Y	5	0	5.17	434.4826632	91.65
144098278_Intermediate	1	-11.6	5	iPPI-lib	Y	6	2	3.71	424.3968264	76.66
24377816_Intermediate	1	-11.6	4	iPPI-lib	Y	6	2	4.05	388.4159	92.17
124949851_Accepted	1	-11.6	6	iPPI-lib	Y	7	1	3.3	457.4994632	81.93
24280957_Intermediate	1	-11.6	4	iPPI-lib	Y	3	1	5.78	377.8634	38.33
26637569_Intermediate	1	-11.5	4	iPPI-lib	Y	10	2	2.81	438.8239	123.83
7971721_Intermediate	1	-11.5	3	iPPI-lib	Y	6	1	3.47	399.44184	75.44
26647049_Intermediate	1	-11.5	4	iPPI-lib	Y	6	1	4.41	386.44638	80.91
24339730_Intermediate	1	-11.5	8	iPPI-lib	Y	5	1	5.03	503.5796296	79.64
26536261_Accepted	1	-11.5	6	iPPI-lib	Y	8	0	2.95	448.4463432	87.18
24273932_Intermediate	1	-11.5	5	iPPI-lib	Y	4	1	5.08	365.42716	47.04
26731905_Intermediate	1	-11.5	5	iPPI-lib	Y	8	1	4.22	428.50466	137.64
121285581_Intermediate	1	-11.5	1	iPPI-lib	Y	5	1	2.39	302.32996	60.46
49680215_Intermediate	1	-11.5	3	iPPI-lib	Y	5	2	2.44	334.2494696	75.27
17458533_Intermediate	1	-11.5	3	iPPI-lib	Y	7	1	3.82	346.33946	95.98
26646349_Intermediate	1	-11.5	3	iPPI-lib	Y	5	2	4.02	331.32152	82.37
49819382_Intermediate	1	-11.5	5	iPPI-lib	Y	7	2	3.71	414.41012	106.61
24367095_Accepted	1	-11.4	2	iPPI-lib	Y	3	0	3.94	313.3493	39.07
85146218_Intermediate	1	-11.4	2	iPPI-lib	Y	4	1	4.57	322.74514	58.89
85146554_Accepted	1	-11.4	3	iPPI-lib	Y	7	1	2.85	308.2699632	93.19
24356733_Intermediate	1	-11.4	2	iPPI-lib	Y	5	1	3.09	335.37972	91.71
124897295_Intermediate	1	-11.4	0	iPPI-lib	Y	1	0	3.1	244.28728	17.07
49737201_Intermediate	1	-11.4	5	iPPI-lib	Y	8	1	3.13	409.82574	90.52
26628099_Intermediate	1	-11.4	7	iPPI-lib	Y	7	1	3.04	444.47916	77.1
26531350_Intermediate	1	-11.4	4	iPPI-lib	Y	6	1	3.72	426.4606632	97.92
24293663_Intermediate	1	-11.4	3	iPPI-lib	Y	3	0	5.04	334.40828	39.44
858538_Intermediate	1	-11.4	5	iPPI-lib	Y	5	1	4.46	359.4674	45.54
24328051_Intermediate	1	-11.3	7	iPPI-lib	Y	7	1	3.87	455.53154	106.71
29216672_Intermediate	1	-11.3	2	iPPI-lib	Y	4	1	3.96	317.338	59.42
24343538_Intermediate	1	-11.3	3	iPPI-lib	Y	6	2	4.52	437.89874	112.46
103074582_Accepted	1	-11.3	8	iPPI-lib	Y	6	1	4.17	430.49564	77.52
24390655_Intermediate	1	-11.3	4	iPPI-lib	Y	5	0	4.17	379.4489	51.91
22411190_Intermediate	1	-11.3	6	iPPI-lib	Y	6	1	5.63	480.00492	130
49734997_Accepted	1	-11.3	6	iPPI-lib	Y	9	1	1.33	440.4707032	97.11
85269730_Intermediate	1	-11.3	6	iPPI-lib	Y	6	1	3.43	435.5386	78.1
24788314_Intermediate	1	-11.3	3	iPPI-lib	Y	5	1	3.8	373.3797432	63.99
17402344_Accepted	1	-11.3	3	iPPI-lib	Y	4	1	4.01	339.77236	59.31
124949953_Intermediate	1	-11.3	4	iPPI-lib	Y	6	1	4.02	392.44766	72.98
22406155_Accepted	1	-11.3	9	iPPI-lib	Y	7	1	4.1	445.46392	90.93
49665556_Intermediate	1	-11.3	5	iPPI-lib	Y	8	5	2.37	447.50954	149.44
49735695_Accepted	1	-11.3	5	iPPI-lib	Y	8	1	1.43	360.36934	94.18
24268608_Intermediate	1	-11.3	2	iPPI-lib	Y	5	0	5.81	412.88928	93.46
4261413_Intermediate	1	-11.3	5	iPPI-lib	Y	6	1	4.31	377.38996	69.93
26649507_Intermediate	1	-11.3	4	iPPI-lib	Y	7	0	2.99	380.40204	78.09
24406149_Intermediate	1	-11.3	6	iPPI-lib	Y	7	1	2.73	419.45308	118.01
24401424_Intermediate	1	-11.2	4	iPPI-lib	Y	6	2	2.99	404.4848	99.63
24815647_Accepted	1	-11.2	8	iPPI-lib	Y	8	2	3.16	416.47566	96.67
24825291_Intermediate	1	-11.2	5	iPPI-lib	Y	6	1	4.69	366.801	72.43
17433960_Accepted	1	-11.2	5	iPPI-lib	Y	5	1	3.76	381.4713	125.49
26640045_Intermediate	1	-11.2	4	iPPI-lib	Y	6	3	5.13	405.46956	114.71
14742888_Intermediate	1	-11.2	3	iPPI-lib	Y	4	1	4.01	316.35324	55.13
22409390_Intermediate	1	-11.2	6	iPPI-lib	Y	8	1	2.76	486.5390632	147.19
14733221_Intermediate	1	-11.2	3	iPPI-lib	Y	4	1	4.29	318.36912	55.13
144207146_Intermediate	1	-11.2	5	iPPI-lib	Y	5	2	4.17	386.46952	95.97
26726667_Intermediate	1	-11.2	4	iPPI-lib	Y	6	0	4.38	371.3159896	69.63
17466180_Intermediate	1	-11.2	5	iPPI-lib	Y	5	0	3.89	364.41764	81.44
17505192_Accepted	1	-11.2	4	iPPI-lib	Y	6	1	4.09	413.85904	72.18
17505164_Intermediate	1	-11.2	4	iPPI-lib	Y	5	1	4.21	318.32606	74.92
26646724_Intermediate	1	-11.2	5	iPPI-lib	Y	7	1	2.98	393.43572	98.23
24325162_Intermediate	1	-11.2	3	iPPI-lib	Y	4	2	5.33	351.41888	100.96
26616325_Intermediate	1	-11.2	4	iPPI-lib	Y	6	0	4.45	417.48026	104.54
26631485_Intermediate	1	-11.2	3	iPPI-lib	Y	5	0	3.93	350.37276	64.7
860016_Intermediate	1	-11.2	6	iPPI-lib	Y	5	0	5.05	373.44762	62.29
24279458_Intermediate	1	-11.2	5	iPPI-lib	Y	7	1	4.64	441.50496	101.2
22401812_Intermediate	1	-11.2	5	iPPI-lib	Y	5	2	4.08	420.88814	67.43
99456962_Accepted	1	-11.2	3	iPPI-lib	Y	2	2	5.58	358.3833464	38.91
17401602_Intermediate	1	-11.2	3	iPPI-lib	Y	5	3	4.11	353.3701832	109.39
7966088_Accepted	1	-11.1	4	iPPI-lib	Y	5	0	4.38	449.97242	50.78
99380787_Intermediate	1	-11.1	4	iPPI-lib	Y	6	1	4.06	363.40974	65.5
49666707_Intermediate	1	-11.1	1	iPPI-lib	Y	4	1	3.36	351.58252	57.95
49648643_Intermediate	1	-11.1	3	iPPI-lib	Y	3	0	5.26	368.87978	62.72
26640445_Intermediate	1	-11.1	5	iPPI-lib	Y	5	1	4.78	394.48668	85.75
26617213_Accepted	1	-11.1	6	iPPI-lib	Y	8	1	1.87	422.47694	101.37
57262423_Intermediate	1	-11.1	8	iPPI-lib	Y	8	3	3.12	461.53612	145.08
26728825_Accepted	1	-11.1	3	iPPI-lib	Y	4	0	5.14	320.385	48.15
17387901_Intermediate	1	-11.1	3	iPPI-lib	Y	6	0	5.04	388.44234	98.14
90945030_Intermediate	1	-11.1	5	iPPI-lib	Y	7	2	3.67	382.41792	92.52
17509405_Intermediate	1	-11.1	6	iPPI-lib	Y	6	1	4.25	459.95062	97.48
49640654_Intermediate	1	-11.1	1	iPPI-lib	Y	4	0	3.88	375.44028	62.83
24317588_Intermediate	1	-11.1	2	iPPI-lib	Y	5	2	3.01	335.37972	106.32
17474786_Accepted	1	-11.1	3	iPPI-lib	Y	4	1	4.64	329.39506	50.16
26728334_Accepted	1	-11.1	4	iPPI-lib	Y	1	1	5.28	297.39296	16.61
49822738_Intermediate	1	-11.1	6	iPPI-lib	Y	6	2	3.01	393.43242	88.77
124950694_Intermediate	1	-11.1	4	iPPI-lib	Y	4	2	5.13	331.36458	69.23
26729258_Intermediate	1	-11.1	4	iPPI-lib	Y	6	0	3.96	378.3284696	106.08
26618343_Intermediate	1	-11.1	5	iPPI-lib	Y	8	1	3.16	416.47566	98.21
26648949_Intermediate	1	-11.1	5	iPPI-lib	Y	6	2	2.95	417.50018	84.08
85199066_Intermediate	1	-11.1	5	iPPI-lib	Y	6	1	3.49	389.4271	113.33
26632349_Intermediate	1	-11.1	2	iPPI-lib	Y	3	1	4.22	265.3065	42.24
24390361_Intermediate	1	-11.1	3	iPPI-lib	Y	7	1	2.86	375.37738	86.24
150864417_Accepted	1	-11.1	3	iPPI-lib	Y	5	1	3.92	332.399	61.35
24389645_Intermediate	1	-11.1	3	iPPI-lib	Y	7	0	4.63	411.24418	70.13
49680505_Intermediate	1	-11.1	3	iPPI-lib	Y	6	1	1.9	357.3804	101.83
26637568_Accepted	1	-11.1	5	iPPI-lib	Y	10	2	2.81	410.45292	159.39
24365780_Intermediate	1	-11.1	6	iPPI-lib	Y	7	2	3.85	414.45648	85.37
14733701_Intermediate	1	-11.0	5	iPPI-lib	Y	7	1	2.98	361.3508	90.39
144116865_Intermediate	1	-11.0	5	iPPI-lib	Y	6	1	3.99	397.47232	63.17
24824418_Intermediate	1	-11.0	1	iPPI-lib	Y	6	2	1.69	293.27684	84.08
29215548_Accepted	1	-11.0	3	iPPI-lib	Y	6	0	3.04	307.34978	63.91
124892234_Intermediate	1	-11.0	7	iPPI-lib	Y	7	4	5.14	475.60576	123.22
24354167_Intermediate	1	-11.0	1	iPPI-lib	Y	3	0	4.4	352.1815	37.38
87335571_Accepted	1	-11.0	4	iPPI-lib	Y	8	0	2.54	481.35232	100.96
26627678_Accepted	1	-11.0	5	iPPI-lib	Y	7	1	3.01	363.41304	81.93
24320490_Intermediate	1	-11.0	3	iPPI-lib	Y	5	1	3.62	330.33676	75.96
26661233_Intermediate	1	-11.0	5	iPPI-lib	Y	5	1	4.44	386.39672	79.57
24403267_Intermediate	1	-11.0	5	iPPI-lib	Y	5	1	4.43	395.5178	73.91
26541675_Intermediate	1	-11.0	2	iPPI-lib	Y	5	2	2.89	319.31082	86.13
22402426_Intermediate	1	-11.0	6	iPPI-lib	Y	7	1	2.75	407.44238	115.71
24275601_Intermediate	1	-11.0	5	iPPI-lib	Y	6	1	5.72	453.60346	162.44
24377972_Intermediate	1	-11.0	5	iPPI-lib	Y	5	1	5.28	399.91374	59.57
17402119_Accepted	1	-11.0	2	iPPI-lib	Y	4	1	3.96	335.78696	58.11
85271472_Intermediate	1	-11.0	5	iPPI-lib	Y	6	2	2.77	417.3811296	84.83
22402754_Intermediate	1	-11.0	4	iPPI-lib	Y	5	1	3.6	358.41636	99.24
14738962_Intermediate	1	-11.0	4	iPPI-lib	Y	6	1	2.45	387.4958	78.1
24408770_Intermediate	1	-11.0	6	iPPI-lib	Y	6	1	3.89	439.57036	79.79
17505465_Intermediate	1	-11.0	6	iPPI-lib	Y	4	2	5.18	374.45552	63.49
17464613_Intermediate	1	-11.0	4	iPPI-lib	Y	5	1	4.77	404.4815	107.6
24833886_Accepted	1	-11.0	2	iPPI-lib	Y	5	2	2.96	319.35718	74.85
24304976_Intermediate	1	-11.0	4	iPPI-lib	Y	4	1	5.21	354.83006	55.13
24391260_Intermediate	1	-11.0	1	iPPI-lib	Y	5	0	5.5	356.82932	88.91
161003944_Intermediate	1	-11.0	3	iPPI-lib	Y	5	2	4.04	342.39382	70.67
103162900_Intermediate	1	-11.0	4	iPPI-lib	Y	3	1	4.92	363.3568064	42.24
17462116_Intermediate	1	-11.0	2	iPPI-lib	Y	4	1	5.14	371.42844	59.3
144097047_Intermediate	1	-11.0	2	iPPI-lib	Y	2	1	5.26	287.35508	25.02
3713616_Accepted	1	-11.0	4	iPPI-lib	Y	7	0	2.82	397.4012	111.92
24298036_Intermediate	1	-11.0	3	iPPI-lib	Y	6	2	3.01	343.38188	83.56
124948271_Accepted	1	-11.0	5	iPPI-lib	Y	5	1	3.69	405.4646632	64.11
24416751_Intermediate	1	-11.0	4	iPPI-lib	Y	7	1	3.81	376.43494	117.32
121286209_Intermediate	1	-11.0	3	iPPI-lib	Y	4	0	4.13	363.42958	62.83
24285428_Intermediate	1	-11.0	5	iPPI-lib	Y	5	1	5.13	436.4985432	92.45
22405919_Intermediate	1	-11.0	6	iPPI-lib	Y	9	2	3.95	433.86874	135.12
3716002_Accepted	1	-10.9	4	iPPI-lib	Y	9	0	1.29	428.48804	139.2
24315459_Intermediate	1	-10.9	4	iPPI-lib	Y	5	2	3.87	417.52332	94.64
85272471_Intermediate	1	-10.9	6	iPPI-lib	Y	7	1	3.58	387.43444	81.93
57264530_Intermediate	1	-10.9	6	iPPI-lib	Y	7	1	2.75	419.473	90.29
124950382_Intermediate	1	-10.9	4	iPPI-lib	Y	5	1	4.75	374.22072	56.27
85200984_Intermediate	1	-10.9	3	iPPI-lib	Y	2	0	4.49	313.39236	20.31
24294744_Accepted	1	-10.9	5	iPPI-lib	Y	5	0	5.2	384.4272	61.31
24276368_Intermediate	1	-10.9	3	iPPI-lib	Y	6	3	4.22	486.8703128	116.56
4246252_Intermediate	1	-10.9	4	iPPI-lib	Y	7	2	2.63	351.35598	85.35
24412438_Intermediate	1	-10.9	5	iPPI-lib	Y	5	1	5.27	404.52786	87.53
26651438_Intermediate	1	-10.9	5	iPPI-lib	Y	5	0	3.35	379.4273832	47.36
24390478_Intermediate	1	-10.9	5	iPPI-lib	Y	9	2	2.09	436.44054	143.21
17481304_Intermediate	1	-10.9	5	iPPI-lib	Y	3	1	4.89	335.3715232	38.33
24366756_Intermediate	1	-10.9	1	iPPI-lib	Y	4	0	4.06	337.3443432	50.52
17413323_Intermediate	1	-10.9	2	iPPI-lib	Y	6	1	3.02	325.2938832	73.34
24390534_Intermediate	1	-10.9	4	iPPI-lib	Y	7	1	3.3	440.51206	105.07
24428662_Accepted	1	-10.9	5	iPPI-lib	Y	7	0	3.43	449.3766296	78.21
4260101_Intermediate	1	-10.9	4	iPPI-lib	Y	7	1	3.47	374.39262	82.06
26644598_Intermediate	1	-10.9	6	iPPI-lib	Y	4	1	5.05	392.51386	76.52
17481075_Intermediate	1	-10.9	4	iPPI-lib	Y	3	0	5.36	357.44492	29.54
24328815_Intermediate	1	-10.9	3	iPPI-lib	Y	7	1	2.47	347.32422	92.51
14739788_Intermediate	1	-10.9	4	iPPI-lib	Y	4	1	4.91	360.42894	83.37
26620562_Intermediate	1	-10.9	3	iPPI-lib	Y	3	0	4.26	303.35448	29.54
26648639_Intermediate	1	-10.9	4	iPPI-lib	Y	9	1	1.49	428.50796	117.94
24317652_Intermediate	1	-10.9	4	iPPI-lib	Y	5	1	4.44	397.7324496	68.54
26540526_Intermediate	1	-10.9	5	iPPI-lib	Y	4	0	5.11	413.4866632	47.34
49680762_Intermediate	1	-10.9	7	iPPI-lib	Y	7	3	2.66	408.4255432	97.87
26539575_Intermediate	1	-10.9	3	iPPI-lib	Y	6	2	1.74	340.3052232	88.41
4245755_Intermediate	1	-10.9	4	iPPI-lib	Y	8	2	2.48	407.41924	102.42
14740705_Intermediate	1	-10.9	2	iPPI-lib	Y	2	0	4.52	301.38166	20.31
26642479_Intermediate	1	-10.9	2	iPPI-lib	Y	5	2	4.41	358.41636	106.07
24316855_Intermediate	1	-10.9	2	iPPI-lib	Y	4	0	4.83	363.42958	78.76
144098288_Intermediate	1	-10.9	7	iPPI-lib	Y	6	2	3.53	378.3995632	83.81
24799454_Accepted	1	-10.9	6	iPPI-lib	Y	5	0	4.02	402.4128496	55.05
56462849_Accepted	1	-10.9	2	iPPI-lib	Y	4	0	3.3	302.32666	48.03
24330422_Intermediate	1	-10.9	1	iPPI-lib	Y	3	0	4.98	324.4399	61.44
24804351_Intermediate	1	-10.9	2	iPPI-lib	Y	3	1	3.31	286.32726	41.99
17433016_Intermediate	1	-10.8	6	iPPI-lib	Y	4	1	4.51	357.40186	51.47
14736733_Intermediate	1	-10.8	5	iPPI-lib	Y	7	1	3.2	372.37674	90.14
26752022_Accepted	1	-10.8	5	iPPI-lib	Y	3	0	5.59	380.9104	30.47
49671491_Accepted	1	-10.8	4	iPPI-lib	Y	2	0	5.22	331.4507	13.67
17386334_Intermediate	1	-10.8	5	iPPI-lib	Y	7	1	2.93	421.3234696	87
89449683_Intermediate	1	-10.8	4	iPPI-lib	Y	10	2	1.18	423.44838	150.48
14741311_Intermediate	1	-10.8	5	iPPI-lib	Y	6	1	3.73	385.41526	73.22
49721787_Intermediate	1	-10.8	3	iPPI-lib	Y	6	0	2.59	352.43016	59.61
24280456_Intermediate	1	-10.8	7	iPPI-lib	Y	5	2	5.48	492.5369864	83.65
861924_Accepted	1	-10.8	5	iPPI-lib	Y	5	0	3.09	349.42622	47.48
4254844_Accepted	1	-10.8	5	iPPI-lib	Y	6	0	4.43	377.3684432	70.27
24352253_Intermediate	1	-10.8	6	iPPI-lib	Y	7	2	3.11	425.50072	129.54
85239774_Intermediate	1	-10.8	4	iPPI-lib	Y	6	1	4.29	359.37798	69.41
125306366_Intermediate	1	-10.8	5	iPPI-lib	Y	4	4	4.83	361.46006	99.15
11535873_Accepted	1	-10.8	2	iPPI-lib	Y	5	1	2.14	293.3199	66.06
14719106_Accepted	1	-10.8	4	iPPI-lib	Y	4	0	4.76	329.3487	52.33
846052_Accepted	1	-10.8	5	iPPI-lib	Y	9	2	2.05	382.41638	114.6
24291586_Intermediate	1	-10.8	4	iPPI-lib	Y	5	1	4.16	369.41586	64.11
24398604_Intermediate	1	-10.8	3	iPPI-lib	Y	5	0	4.83	438.4929064	69.61
24812939_Intermediate	1	-10.8	2	iPPI-lib	Y	4	1	4.23	358.22132	54.88
24409013_Intermediate	1	-10.8	6	iPPI-lib	Y	6	1	3.28	392.4741	98.1
24798656_Accepted	1	-10.8	7	iPPI-lib	Y	6	0	3.47	405.48948	68.46
49823712_Accepted	1	-10.8	4	iPPI-lib	Y	5	2	4.44	386.23142	71.09
26616648_Intermediate	1	-10.8	6	iPPI-lib	Y	6	2	4.04	418.5313	79.29
22400528_Intermediate	1	-10.8	5	iPPI-lib	Y	5	1	5.5	406.52382	121.31
24824511_Intermediate	1	-10.8	2	iPPI-lib	Y	3	0	2.95	261.27474	50.09
99234262_Intermediate	1	-10.8	4	iPPI-lib	Y	4	2	4.8	357.81078	97.47
56324998_Intermediate	1	-10.8	3	iPPI-lib	Y	5	1	4.31	382.84016	56.92
24386586_Intermediate	1	-10.8	3	iPPI-lib	Y	5	0	4.45	370.3791032	52.19
124895068_Intermediate	1	-10.8	2	iPPI-lib	Y	2	1	3.49	261.3178	29.1
26729130_Intermediate	1	-10.8	4	iPPI-lib	Y	6	0	4.4	384.3114496	76.01
17452818_Intermediate	1	-10.8	3	iPPI-lib	Y	7	1	3.06	465.29938	85.99
24360694_Intermediate	1	-10.8	2	iPPI-lib	Y	5	1	2.08	285.2267232	77.51
56463251_Intermediate	1	-10.8	9	iPPI-lib	Y	10	2	3.66	486.52244	134.8
24323745_Intermediate	1	-10.8	2	iPPI-lib	Y	4	2	4.47	354.46588	90.2
24793844_Intermediate	1	-10.8	2	iPPI-lib	Y	4	1	4.44	314.33736	47.14
24274303_Accepted	1	-10.8	4	iPPI-lib	Y	4	0	4.54	369.3398696	39.42
49720008_Accepted	1	-10.8	9	iPPI-lib	Y	8	2	2.79	447.57582	91.88
3714739_Accepted	1	-10.8	6	iPPI-lib	Y	8	0	3.29	411.47744	106.43
24365063_Intermediate	1	-10.8	2	iPPI-lib	Y	3	0	5.79	339.45124	71.34
99455392_Accepted	1	-10.8	2	iPPI-lib	Y	4	3	3.72	318.3476032	56.21
17387426_Accepted	1	-10.8	7	iPPI-lib	Y	5	1	5.19	435.8779632	59.38
26536747_Intermediate	1	-10.8	4	iPPI-lib	Y	6	1	3.57	346.40896	104.72
85267153_Intermediate	1	-10.8	2	iPPI-lib	Y	3	0	4.94	309.74638	31.35
17387031_Accepted	1	-10.8	6	iPPI-lib	Y	5	1	3.78	390.47484	66.48
24357132_Accepted	1	-10.8	8	iPPI-lib	Y	6	1	4.09	436.5217632	72.46
4249960_Intermediate	1	-10.8	6	iPPI-lib	Y	6	1	3.82	370.40392	80.91
24375802_Accepted	1	-10.8	3	iPPI-lib	Y	3	0	4.81	361.84738	63.97
26726063_Intermediate	1	-10.8	4	iPPI-lib	Y	5	3	4.64	398.45378	82.45
17514765_Accepted	1	-10.8	3	iPPI-lib	Y	7	1	2.3	341.2932832	89.97
103159232_Intermediate	1	-10.8	5	iPPI-lib	Y	4	1	4.11	342.39052	55.13
26664981_Intermediate	1	-10.7	3	iPPI-lib	Y	2	1	4.54	274.31326	37.3
22408424_Intermediate	1	-10.7	5	iPPI-lib	Y	4	1	4.6	389.4453432	80.18
24395590_Intermediate	1	-10.7	3	iPPI-lib	Y	5	0	3.2	353.3901032	49.58
24275448_Accepted	1	-10.7	5	iPPI-lib	Y	5	0	5.19	375.3956232	61.04
24816769_Intermediate	1	-10.7	4	iPPI-lib	Y	6	1	2.33	365.4057	107.61
24372449_Intermediate	1	-10.7	4	iPPI-lib	Y	8	1	3.14	459.94908	128.66
26635112_Intermediate	1	-10.7	3	iPPI-lib	Y	6	1	4.06	415.52904	119.75
17485044_Intermediate	1	-10.7	4	iPPI-lib	Y	4	0	4.7	381.7842232	52.33
26669774_Intermediate	1	-10.7	4	iPPI-lib	Y	5	1	5.19	402.49206	125.07
4262255_Intermediate	1	-10.7	2	iPPI-lib	Y	5	0	3.27	313.30954	71.82
24390619_Intermediate	1	-10.7	4	iPPI-lib	Y	4	0	4.26	349.42292	42.68
49725658_Intermediate	1	-10.7	3	iPPI-lib	Y	6	1	3.93	422.54314	97.54
26534807_Intermediate	1	-10.7	8	iPPI-lib	Y	7	1	3.63	415.44124	82.45
24276576_Intermediate	1	-10.7	8	iPPI-lib	Y	7	1	4.03	407.4407832	81.93
121285799_Intermediate	1	-10.7	6	iPPI-lib	Y	5	3	4.34	398.3810896	73.38
24370788_Intermediate	1	-10.7	4	iPPI-lib	Y	6	2	3.45	422.8874	114.96
24408337_Intermediate	1	-10.7	3	iPPI-lib	Y	4	1	5.82	361.46006	74.64
49822107_Accepted	1	-10.7	7	iPPI-lib	Y	4	1	5.38	434.95778	42.77
26616027_Intermediate	1	-10.7	5	iPPI-lib	Y	7	1	2.06	400.47626	79.7
17407321_Accepted	1	-10.7	5	iPPI-lib	Y	8	1	3.39	377.423	130.21
17451721_Intermediate	1	-10.7	3	iPPI-lib	Y	3	0	4.16	330.42288	23.55
24360742_Intermediate	1	-10.7	4	iPPI-lib	Y	8	1	3.35	360.32298	113.84
26657695_Intermediate	1	-10.7	4	iPPI-lib	Y	9	1	1.8	432.4039664	132.05
3713795_Intermediate	1	-10.7	7	iPPI-lib	Y	8	1	2.66	376.36544	110.97
17386728_Accepted	1	-10.7	2	iPPI-lib	Y	5	1	3.07	334.2494696	71.74
847309_Intermediate	1	-10.7	2	iPPI-lib	Y	4	0	2.97	281.3059	44.49
174316148_Accepted	1	-10.7	4	iPPI-lib	Y	5	3	3.09	394.3908096	91.93
24388000_Accepted	1	-10.7	6	iPPI-lib	Y	6	1	4.34	500.0527	87.22
3715934_Intermediate	1	-10.7	2	iPPI-lib	Y	8	1	2.44	356.33758	98.72
22404686_Accepted	1	-10.7	9	iPPI-lib	Y	9	1	3.53	423.465	108.23
24335394_Intermediate	1	-10.7	2	iPPI-lib	Y	2	0	3.93	288.36628	64.92
26647087_Accepted	1	-10.7	6	iPPI-lib	Y	7	1	1.61	362.38192	88.33
24807111_Intermediate	1	-10.7	5	iPPI-lib	Y	4	2	4.94	347.4534	58.86
26647294_Intermediate	1	-10.7	4	iPPI-lib	Y	7	2	3.85	394.8111	100.88
26632931_Intermediate	1	-10.7	5	iPPI-lib	Y	6	1	3.78	399.82432	77.77
24414835_Accepted	1	-10.7	7	iPPI-lib	Y	5	1	5.32	516.85778	59.57
24287513_Intermediate	1	-10.7	5	iPPI-lib	Y	3	1	5.93	343.4647	37.81
26634122_Intermediate	1	-10.7	6	iPPI-lib	Y	7	4	2.26	382.43622	135.4
26539748_Intermediate	1	-10.7	5	iPPI-lib	Y	8	0	2.92	443.3969496	107.05
24356758_Intermediate	1	-10.7	1	iPPI-lib	Y	5	0	2.21	313.3742	82.92
24404335_Accepted	1	-10.7	3	iPPI-lib	Y	5	1	3.55	306.2938432	67.6
24384002_Intermediate	1	-10.7	6	iPPI-lib	Y	5	1	4.31	429.4531896	84.76
14744067_Intermediate	1	-10.7	4	iPPI-lib	Y	6	1	3.93	370.40392	69.16
26533407_Intermediate	1	-10.7	5	iPPI-lib	Y	6	0	4.08	375.3013896	74.06
24394868_Intermediate	1	-10.7	4	iPPI-lib	Y	5	1	4.98	405.51262	92.23
26667630_Intermediate	1	-10.7	7	iPPI-lib	Y	7	1	3.93	462.59038	129.48
4254442_Intermediate	1	-10.7	4	iPPI-lib	Y	6	3	3.78	392.4741	117.38
24839929_Intermediate	1	-10.7	7	iPPI-lib	Y	7	0	4.43	422.43542	83.04
24383945_Intermediate	1	-10.7	7	iPPI-lib	Y	6	1	4.31	452.4467696	97.65
24791334_Intermediate	1	-10.7	7	iPPI-lib	Y	8	1	3.86	380.35084	117.3
24409127_Accepted	1	-10.7	5	iPPI-lib	Y	7	1	2.69	488.38076	146.28
29216784_Accepted	1	-10.7	1	iPPI-lib	Y	4	0	4.19	347.79766	39.42
24338246_Intermediate	1	-10.7	7	iPPI-lib	Y	9	2	2.64	442.48818	131.46
4264888_Intermediate	1	-10.7	4	iPPI-lib	Y	5	1	3.25	320.34194	72.2
859636_Accepted	1	-10.7	4	iPPI-lib	Y	7	2	2.3	351.35598	95.58
24407311_Intermediate	1	-10.7	6	iPPI-lib	Y	5	1	4.76	434.4099728	87.53
24822537_Accepted	1	-10.7	5	iPPI-lib	Y	7	2	1.08	339.29892	114.81
24323868_Intermediate	1	-10.7	2	iPPI-lib	Y	4	1	5.35	351.41888	91.57
24305123_Intermediate	1	-10.7	4	iPPI-lib	Y	7	1	3.65	379.38922	114.72
22404240_Accepted	1	-10.7	3	iPPI-lib	Y	4	1	3.72	292.28548	70.34
49667174_Intermediate	1	-10.7	6	iPPI-lib	Y	10	1	0.31	495.5691	139.08
22405323_Intermediate	1	-10.7	4	iPPI-lib	Y	2	0	4.4	275.34438	29.96
24355357_Intermediate	1	-10.7	5	iPPI-lib	Y	5	1	3.05	335.35328	76.23
49648222_Intermediate	1	-10.7	7	iPPI-lib	Y	7	1	3.66	484.63412	119.23
24303395_Intermediate	1	-10.7	3	iPPI-lib	Y	6	1	3.07	383.82822	79.37
26528299_Accepted	1	-10.7	2	iPPI-lib	Y	4	0	4.39	304.34254	48.15
24827665_Intermediate	1	-10.7	8	iPPI-lib	Y	6	1	2.5	377.43632	82.43
24815132_Intermediate	1	-10.7	2	iPPI-lib	Y	5	1	3.54	330.33676	72.2
49680287_Intermediate	1	-10.7	3	iPPI-lib	Y	4	1	4.24	333.3125832	66.16
24401951_Intermediate	1	-10.7	2	iPPI-lib	Y	6	0	3.5	323.39224	58.29
87544130_Accepted	1	-10.6	9	iPPI-lib	Y	7	2	2.73	465.56458	96.12
24358277_Intermediate	1	-10.6	4	iPPI-lib	Y	5	1	3.58	397.53368	90.45
99456886_Intermediate	1	-10.6	4	iPPI-lib	Y	6	1	3.46	352.77442	72.95
26622985_Intermediate	1	-10.6	4	iPPI-lib	Y	4	1	4.39	366.7217096	58.89
26649720_Intermediate	1	-10.6	5	iPPI-lib	Y	9	2	1.3	420.46436	105.26
26618372_Accepted	1	-10.6	5	iPPI-lib	Y	6	2	3.42	375.3989232	75.6
49642301_Intermediate	1	-10.6	3	iPPI-lib	Y	5	1	3.29	309.316	68.54
14740058_Intermediate	1	-10.6	5	iPPI-lib	Y	6	2	3.26	387.84006	120.38
17385043_Intermediate	1	-10.6	0	iPPI-lib	Y	3	0	2.27	248.27928	34.89
17448469_Intermediate	1	-10.6	2	iPPI-lib	Y	5	4	3.71	340.76042	92.42
24405964_Intermediate	1	-10.6	8	iPPI-lib	Y	8	1	3.15	463.50564	127.24
24839108_Intermediate	1	-10.6	5	iPPI-lib	Y	8	1	2.22	452.52606	119.99
26659981_Intermediate	1	-10.6	4	iPPI-lib	Y	7	2	4.04	359.38128	92.79
24392406_Intermediate	1	-10.6	4	iPPI-lib	Y	6	2	2.72	407.48544	109.52
17517179_Intermediate	1	-10.6	8	iPPI-lib	Y	7	1	3.86	450.87106	94.47
17462212_Intermediate	1	-10.6	3	iPPI-lib	Y	4	1	4.05	331.36458	47.56
22408739_Accepted	1	-10.6	7	iPPI-lib	Y	4	1	4.28	381.3720864	55.4
24833484_Intermediate	1	-10.6	3	iPPI-lib	Y	6	1	2.2	366.3888632	69.3
49732554_Intermediate	1	-10.6	7	iPPI-lib	Y	8	1	3.32	407.41924	99.62
125311302_Accepted	1	-10.6	3	iPPI-lib	Y	3	0	4.85	409.2510632	34.89
26652710_Intermediate	1	-10.6	3	iPPI-lib	Y	5	2	3.31	349.37986	86.3
24342428_Intermediate	1	-10.6	2	iPPI-lib	Y	5	0	2.59	318.37242	52.71
24312446_Intermediate	1	-10.6	3	iPPI-lib	Y	4	0	5.67	340.37464	58.71
22408806_Intermediate	1	-10.6	5	iPPI-lib	Y	4	1	5.37	433.9531	83.12
99456437_Intermediate	1	-10.6	7	iPPI-lib	Y	7	2	3.1	390.43508	97.12
24369492_Intermediate	1	-10.6	5	iPPI-lib	Y	6	1	2.96	407.86792	90.08
24399017_Intermediate	1	-10.6	7	iPPI-lib	Y	7	1	3	400.81238	82.82
16953805_Intermediate	1	-10.6	6	iPPI-lib	Y	7	1	3.15	438.49618	101.16
24788408_Intermediate	1	-10.6	8	iPPI-lib	Y	11	2	2.19	531.6045	167.99
24397649_Intermediate	1	-10.6	4	iPPI-lib	Y	8	2	3.54	382.8037	104.88
22411078_Intermediate	1	-10.6	4	iPPI-lib	Y	7	1	3.62	458.59684	122.99
17511971_Accepted	1	-10.6	4	iPPI-lib	Y	3	1	5.2	345.82484	37.81
4250353_Intermediate	1	-10.6	5	iPPI-lib	Y	8	0	1.85	435.4724	73.24
3713483_Accepted	1	-10.6	5	iPPI-lib	Y	6	1	3.01	349.38316	77.25
17407098_Intermediate	1	-10.6	6	iPPI-lib	Y	6	2	3.26	361.39386	80.32
7967336_Intermediate	1	-10.6	4	iPPI-lib	Y	7	1	3.49	379.43558	109.65
56315692_Accepted	1	-10.6	4	iPPI-lib	Y	7	2	2.8	388.4192	94.97
14732732_Intermediate	1	-10.6	4	iPPI-lib	Y	7	1	3.91	439.50738	127.03
4242894_Intermediate	1	-10.6	3	iPPI-lib	Y	6	0	3.43	362.3522896	49.56
26664481_Intermediate	1	-10.6	2	iPPI-lib	Y	7	3	3.31	395.40524	111.83
26651201_Accepted	1	-10.6	4	iPPI-lib	Y	7	1	2.37	337.3294	86.48
24351997_Intermediate	1	-10.6	4	iPPI-lib	Y	5	1	3.54	308.33124	64.36
26532065_Intermediate	1	-10.6	3	iPPI-lib	Y	5	1	3.87	406.4246896	76.71
24794579_Accepted	1	-10.6	4	iPPI-lib	Y	8	1	3.03	318.33596	98.06
49665744_Accepted	1	-10.6	4	iPPI-lib	Y	3	1	4.98	365.89906	33.12
11114265_Intermediate	1	-10.6	4	iPPI-lib	Y	9	3	0.74	350.34976	149.12
26541683_Accepted	1	-10.6	3	iPPI-lib	Y	5	0	3.17	335.2805896	60.92
24309324_Accepted	1	-10.6	3	iPPI-lib	Y	5	0	4.59	467.2823296	50.5
24371805_Intermediate	1	-10.6	7	iPPI-lib	Y	5	1	4.78	417.54324	55.66
49724220_Accepted	1	-10.6	8	iPPI-lib	Y	8	1	3.59	489.65556	79.86
17402860_Accepted	1	-10.6	3	iPPI-lib	Y	2	0	4.77	338.8538	51.08
24391630_Intermediate	1	-10.6	3	iPPI-lib	Y	7	2	3.94	359.81012	92.15
24397363_Intermediate	1	-10.6	4	iPPI-lib	Y	5	1	3.52	323.38894	58.37
17416154_Accepted	1	-10.6	8	iPPI-lib	Y	7	1	3.95	474.5482	82.2
17511668_Accepted	1	-10.6	3	iPPI-lib	Y	3	1	4.51	288.34314	45.75
24400744_Accepted	1	-10.6	8	iPPI-lib	Y	5	1	5.18	444.54536	89.66
24333401_Intermediate	1	-10.6	6	iPPI-lib	Y	4	1	5.4	377.54074	63.78
49824590_Intermediate	1	-10.6	4	iPPI-lib	Y	8	0	1.62	353.37516	81.73
26667218_Intermediate	1	-10.6	2	iPPI-lib	Y	3	1	4.19	262.30586	45.75
26660081_Intermediate	1	-10.6	6	iPPI-lib	Y	7	2	2.92	419.473	104.12
24307857_Intermediate	1	-10.6	5	iPPI-lib	Y	5	0	4.49	391.4596	63.68
24287925_Accepted	1	-10.6	2	iPPI-lib	Y	4	1	3.22	299.7085	59.31
24274876_Intermediate	1	-10.6	2	iPPI-lib	Y	4	0	4.74	311.40138	76.02
144090488_Intermediate	1	-10.6	5	iPPI-lib	Y	7	1	3.56	401.8435	95.23
17473303_Intermediate	1	-10.6	5	iPPI-lib	Y	3	2	4.07	330.42288	44.89
85735969_Accepted	1	-10.6	9	iPPI-lib	Y	5	1	5.41	437.48652	72.47
3714841_Intermediate	1	-10.6	1	iPPI-lib	Y	4	1	2.52	276.28938	57.5
24314235_Accepted	1	-10.6	4	iPPI-lib	Y	5	1	4.34	399.4170232	56.15
866039_Intermediate	1	-10.6	3	iPPI-lib	Y	7	1	3.14	367.42488	113.56
24345971_Intermediate	1	-10.6	3	iPPI-lib	Y	5	0	3.27	349.4063	82.92
24363126_Intermediate	1	-10.6	3	iPPI-lib	Y	5	1	3.45	344.36334	66.48
24407917_Intermediate	1	-10.6	5	iPPI-lib	Y	6	1	4.43	436.56972	83.57
17406990_Intermediate	1	-10.6	7	iPPI-lib	Y	7	1	4.9	510.5340496	105.35
24357057_Intermediate	1	-10.6	3	iPPI-lib	Y	6	1	3.77	346.33616	98.84
51086563_Intermediate	1	-10.6	7	iPPI-lib	Y	8	1	2.83	423.51458	152.02
26668565_Accepted	1	-10.6	4	iPPI-lib	Y	8	1	4.19	448.56058	96.77
24317266_Intermediate	1	-10.6	4	iPPI-lib	Y	6	1	3.44	350.36792	73.59
7975863_Intermediate	1	-10.6	1	iPPI-lib	Y	4	0	3.89	260.29328	43.08
24405756_Intermediate	1	-10.6	5	iPPI-lib	Y	6	1	2.42	391.4596832	78.1
24286932_Intermediate	1	-10.5	5	iPPI-lib	Y	7	1	4.3	395.79586	90.39
22401135_Intermediate	1	-10.5	5	iPPI-lib	Y	3	0	5.28	359.48724	58.95
24408654_Intermediate	1	-10.5	7	iPPI-lib	Y	5	1	4.76	386.44308	64.36
26533105_Intermediate	1	-10.5	4	iPPI-lib	Y	4	2	4.36	365.49182	73.81
93577672_Intermediate	1	-10.5	9	iPPI-lib	Y	8	1	3.96	445.46722	103.54
26620484_Intermediate	1	-10.5	4	iPPI-lib	Y	6	3	2.5	378.44752	117.38
24308226_Accepted	1	-10.5	3	iPPI-lib	Y	6	2	2.64	317.3446	83.56
24785959_Accepted	1	-10.5	4	iPPI-lib	Y	6	2	4.1	322.40748	83.86
26650943_Accepted	1	-10.5	6	iPPI-lib	Y	8	1	3.02	376.36544	103.28
24312312_Intermediate	1	-10.5	1	iPPI-lib	Y	3	0	4.33	307.7305	39.07
124360583_Intermediate	1	-10.5	5	iPPI-lib	Y	6	1	2.94	416.4955	101.66
51085757_Intermediate	1	-10.5	6	iPPI-lib	Y	9	1	2.8	425.46096	129.39
17386603_Accepted	1	-10.5	7	iPPI-lib	Y	3	0	5.6	360.3265096	35.53
4265035_Intermediate	1	-10.5	1	iPPI-lib	Y	7	1	1.49	307.26036	92.24
7964834_Intermediate	1	-10.5	4	iPPI-lib	Y	7	2	2.6	366.41368	88.89
26643319_Intermediate	1	-10.5	2	iPPI-lib	Y	8	5	2.26	367.38182	161.97
17505394_Intermediate	1	-10.5	2	iPPI-lib	Y	3	1	4.36	304.36568	78.12
14721474_Accepted	1	-10.5	6	iPPI-lib	Y	4	0	4.95	443.4846096	71.39
85148422_Intermediate	1	-10.5	5	iPPI-lib	Y	5	1	2.58	365.42232	64.63
24400840_Intermediate	1	-10.5	7	iPPI-lib	Y	6	1	3.94	446.51818	97.65
26647034_Accepted	1	-10.5	4	iPPI-lib	Y	3	2	3.88	361.47668	44.9
26618371_Intermediate	1	-10.5	3	iPPI-lib	Y	6	1	2.06	362.42498	71.25
24377858_Intermediate	1	-10.5	2	iPPI-lib	Y	5	1	4.26	323.36902	99.49
4250701_Intermediate	1	-10.5	3	iPPI-lib	Y	7	1	3.02	322.31806	81.77
24290102_Intermediate	1	-10.5	7	iPPI-lib	Y	7	0	3.49	381.37866	89.98
24275581_Intermediate	1	-10.5	3	iPPI-lib	Y	6	1	2.7	331.37118	72.18
24834339_Intermediate	1	-10.5	6	iPPI-lib	Y	8	2	2.49	414.47808	120.61
124949519_Accepted	1	-10.5	4	iPPI-lib	Y	7	1	2.47	364.3978	90.14
24389834_Intermediate	1	-10.5	5	iPPI-lib	Y	6	2	4.82	379.84282	75.08
26540740_Intermediate	1	-10.5	1	iPPI-lib	Y	2	1	4.86	271.31262	29.1
24304993_Accepted	1	-10.5	7	iPPI-lib	Y	6	1	4.24	491.64492	78.1
4252403_Intermediate	1	-10.5	4	iPPI-lib	Y	6	0	4.6	432.53796	78.84
24336735_Intermediate	1	-10.5	3	iPPI-lib	Y	4	0	4.38	323.36572	80.57
4254748_Accepted	1	-10.5	5	iPPI-lib	Y	6	0	3.84	343.33552	78.11
17403656_Intermediate	1	-10.5	3	iPPI-lib	Y	3	1	5.2	387.2935	73.46
26615253_Intermediate	1	-10.5	4	iPPI-lib	Y	6	0	3.62	417.4274896	63.39
17409868_Accepted	1	-10.5	4	iPPI-lib	Y	5	1	3.26	333.3374	76.38
51087577_Intermediate	1	-10.5	4	iPPI-lib	Y	7	1	2.97	355.2983464	85.84
24838034_Accepted	1	-10.5	7	iPPI-lib	Y	6	2	2.4	369.43746	96.54
24387050_Intermediate	1	-10.5	6	iPPI-lib	Y	7	2	3.06	465.4934864	142.67
26529641_Intermediate	1	-10.5	3	iPPI-lib	Y	4	2	3.55	362.24428	86.84
24831558_Intermediate	1	-10.5	3	iPPI-lib	Y	9	1	2.12	355.7386	117.42
3714261_Intermediate	1	-10.5	6	iPPI-lib	Y	8	0	3.36	377.39656	90.21
26729171_Intermediate	1	-10.5	5	iPPI-lib	Y	4	1	5.04	408.9205	46.68
24330246_Intermediate	1	-10.5	6	iPPI-lib	Y	6	1	3.89	412.50196	88
24417043_Intermediate	1	-10.5	2	iPPI-lib	Y	5	1	3.36	330.3335432	91.92
17515906_Intermediate	1	-10.5	8	iPPI-lib	Y	8	2	2.93	457.4235296	122.84
842745_Intermediate	1	-10.5	6	iPPI-lib	Y	6	2	2.85	349.38316	87.46
103050625_Accepted	1	-10.5	9	iPPI-lib	Y	7	2	3.37	452.52276	109.95
17481276_Accepted	1	-10.5	4	iPPI-lib	Y	5	0	3.53	347.41034	45.67
124894407_Intermediate	1	-10.5	2	iPPI-lib	Y	3	1	4.76	350.4093032	66.29
85735975_Accepted	1	-10.5	7	iPPI-lib	Y	5	1	4.15	361.39056	72.47
74373839_Intermediate	1	-10.5	4	iPPI-lib	Y	6	1	3.79	427.90392	87.75
26666483_Intermediate	1	-10.5	4	iPPI-lib	Y	6	1	3.63	353.395	105.07
4247822_Intermediate	1	-10.5	4	iPPI-lib	Y	6	2	3.42	400.47296	71.33
49827365_Accepted	1	-10.5	8	iPPI-lib	Y	8	3	2.28	465.52152	136.71
24796422_Intermediate	1	-10.5	4	iPPI-lib	Y	4	1	4.19	357.8091832	46.92
26614871_Intermediate	1	-10.5	4	iPPI-lib	Y	5	2	3.8	360.3331096	62.83
24384028_Accepted	1	-10.5	8	iPPI-lib	Y	7	1	3.48	449.54204	78.03
17515110_Intermediate	1	-10.5	4	iPPI-lib	Y	6	2	3.41	323.34588	90.71
85148431_Intermediate	1	-10.5	7	iPPI-lib	Y	5	0	3.63	380.43366	61.83
22410383_Intermediate	1	-10.5	7	iPPI-lib	Y	7	2	5.65	482.38014	129.39
24285691_Intermediate	1	-10.5	1	iPPI-lib	Y	4	0	5.57	334.43802	71.32
17460084_Intermediate	1	-10.5	3	iPPI-lib	Y	5	0	3.65	333.3374	57.53
24331558_Accepted	1	-10.5	1	iPPI-lib	Y	4	1	3.28	282.3171	87.3
124948715_Accepted	1	-10.5	6	iPPI-lib	Y	6	1	4	422.86096	77.52
92763569_Intermediate	1	-10.5	8	iPPI-lib	Y	4	2	4.7	372.45956	58.2
24291265_Intermediate	1	-10.5	3	iPPI-lib	Y	5	1	4.63	373.7886632	96.26
24404205_Intermediate	1	-10.5	2	iPPI-lib	Y	3	0	4.71	324.4399	53.48
124949217_Intermediate	1	-10.5	6	iPPI-lib	Y	8	1	2.83	427.45524	91.16
24280864_Intermediate	1	-10.5	6	iPPI-lib	Y	5	1	5.71	432.4156096	92.6
3716647_Intermediate	1	-10.5	5	iPPI-lib	Y	7	1	2.69	362.33556	96.54
24789051_Accepted	1	-10.5	5	iPPI-lib	Y	5	2	4.07	335.39964	74.85
49723315_Intermediate	1	-10.5	7	iPPI-lib	Y	7	2	3.09	483.62292	103.96
24818050_Intermediate	1	-10.5	3	iPPI-lib	Y	6	0	3.09	296.27748	62.06
26669035_Accepted	1	-10.5	3	iPPI-lib	Y	6	0	4.11	448.2744432	66.65
26664913_Intermediate	1	-10.5	2	iPPI-lib	Y	3	1	3.58	263.29062	49.93
26660669_Intermediate	1	-10.5	4	iPPI-lib	Y	6	1	3.08	362.37862	79.47
7972422_Intermediate	1	-10.5	1	iPPI-lib	Y	4	0	3.08	253.25274	44.49
49719098_Intermediate	1	-10.5	5	iPPI-lib	Y	4	1	4.31	405.91986	46.43
103050917_Intermediate	1	-10.5	5	iPPI-lib	Y	5	1	3.67	433.51942	88.69
24403488_Intermediate	1	-10.5	8	iPPI-lib	Y	8	3	2.6	499.62232	121.98
17515659_Accepted	1	-10.5	5	iPPI-lib	Y	3	0	4.48	361.4088032	29.54
22406863_Intermediate	1	-10.5	7	iPPI-lib	Y	7	1	5.86	483.53834	110.81
24283024_Intermediate	1	-10.5	5	iPPI-lib	Y	8	1	2.9	438.9084	148.34
24404520_Accepted	1	-10.5	7	iPPI-lib	Y	8	1	3.8	460.52492	86.98
85269933_Intermediate	1	-10.5	4	iPPI-lib	Y	4	1	2.7	338.3754632	49.41
17386808_Intermediate	1	-10.5	7	iPPI-lib	Y	6	1	4.82	437.9451	98
103076210_Intermediate	1	-10.5	4	iPPI-lib	Y	4	1	4.24	361.46006	75.16
24336358_Intermediate	1	-10.5	2	iPPI-lib	Y	4	2	3.96	340.4393	90.2
24362051_Intermediate	1	-10.5	2	iPPI-lib	Y	3	1	4.8	304.36568	73.46
14725247_Intermediate	1	-10.5	1	iPPI-lib	Y	4	0	3.61	326.39442	43.6
17511010_Intermediate	1	-10.5	8	iPPI-lib	Y	6	1	5.49	419.49614	105.49
24387344_Intermediate	1	-10.5	5	iPPI-lib	Y	5	1	5.73	379.45704	55.11
49734857_Intermediate	1	-10.5	6	iPPI-lib	Y	6	1	3.64	411.5172	85.02
124949340_Accepted	1	-10.4	6	iPPI-lib	Y	7	1	2.04	393.48208	75.69
24390279_Intermediate	1	-10.4	6	iPPI-lib	Y	7	1	3.6	462.51758	105.07
22404361_Intermediate	1	-10.4	6	iPPI-lib	Y	6	1	3.39	453.59694	78.1
842150_Intermediate	1	-10.4	5	iPPI-lib	Y	5	1	3.04	319.35718	64.11
24809539_Intermediate	1	-10.4	7	iPPI-lib	Y	8	2	2.91	434.51408	130.86
24387362_Intermediate	1	-10.4	5	iPPI-lib	Y	5	1	5.7	379.45704	55.11
26537457_Intermediate	1	-10.4	3	iPPI-lib	Y	5	0	4.36	375.44358	77.41
24409067_Accepted	1	-10.4	7	iPPI-lib	Y	8	1	2.42	439.51068	155.51
26533408_Intermediate	1	-10.4	2	iPPI-lib	Y	5	2	3.91	340.39624	87.83
4259720_Intermediate	1	-10.4	5	iPPI-lib	Y	8	3	3.54	363.36998	108.32
3715481_Intermediate	1	-10.4	4	iPPI-lib	Y	6	0	3.59	399.19494	78.36
57262244_Intermediate	1	-10.4	7	iPPI-lib	Y	7	0	3.72	444.54382	92.37
49731949_Intermediate	1	-10.4	5	iPPI-lib	Y	5	0	3.44	310.30076	65.74
24287149_Intermediate	1	-10.4	2	iPPI-lib	Y	5	1	5.01	364.41764	111.34
17439026_Intermediate	1	-10.4	4	iPPI-lib	Y	2	1	5.18	301.38166	29.1
24308871_Intermediate	1	-10.4	4	iPPI-lib	Y	9	2	1.85	414.43502	135.14
24391783_Accepted	1	-10.4	8	iPPI-lib	Y	7	3	3.67	476.99944	148.72
99360894_Intermediate	1	-10.4	2	iPPI-lib	Y	4	0	4.69	384.22336	38.77
26528291_Intermediate	1	-10.4	6	iPPI-lib	Y	4	1	5.67	417.54646	108.42
17432834_Intermediate	1	-10.4	6	iPPI-lib	Y	4	1	5.03	373.44432	47.56
24365200_Intermediate	1	-10.4	7	iPPI-lib	Y	4	1	5.94	397.46572	51.58
24296364_Intermediate	1	-10.4	4	iPPI-lib	Y	8	1	2.63	358.37176	138.05
49672368_Intermediate	1	-10.4	3	iPPI-lib	Y	5	1	4.31	402.4128496	52.23
103061827_Accepted	1	-10.4	4	iPPI-lib	Y	4	1	3.44	358.43298	49.41
49723148_Intermediate	1	-10.4	5	iPPI-lib	Y	7	1	2.16	455.56976	95.17
103060281_Intermediate	1	-10.4	4	iPPI-lib	Y	6	1	3.38	347.3457632	72.7
24330582_Accepted	1	-10.4	4	iPPI-lib	Y	2	0	5.71	355.4721	20.31
49737169_Intermediate	1	-10.4	5	iPPI-lib	Y	7	2	3.38	408.88242	147.56
57255814_Intermediate	1	-10.4	7	iPPI-lib	Y	8	1	2.18	432.49006	110.39
85267933_Intermediate	1	-10.4	1	iPPI-lib	Y	4	0	2.64	274.2735	50.27
24317710_Intermediate	1	-10.4	2	iPPI-lib	Y	7	1	2.21	356.35258	109.92
124948997_Accepted	1	-10.4	4	iPPI-lib	Y	7	1	1.96	371.39198	81.41
24397522_Accepted	1	-10.4	8	iPPI-lib	Y	7	1	3.76	453.58032	122.93
56317064_Intermediate	1	-10.4	6	iPPI-lib	Y	5	2	4.26	381.49122	103.09
17403540_Intermediate	1	-10.4	3	iPPI-lib	Y	4	0	4.09	334.39166	72.36
24408345_Intermediate	1	-10.4	4	iPPI-lib	Y	5	1	5.53	395.4499232	83.87
47195712_Intermediate	1	-10.4	1	iPPI-lib	Y	3	0	2.98	247.24816	54
24396427_Intermediate	1	-10.4	4	iPPI-lib	Y	7	0	3.79	413.47172	65.06
14747008_Intermediate	1	-10.4	5	iPPI-lib	Y	8	1	2.33	457.4747032	108.31
26537545_Intermediate	1	-10.4	1	iPPI-lib	Y	4	0	2.88	295.7231	58.68
49680670_Intermediate	1	-10.4	5	iPPI-lib	Y	5	1	4.72	344.3121664	64.21
26635234_Intermediate	1	-10.4	7	iPPI-lib	Y	6	1	3.93	404.4848	94.34
26632549_Intermediate	1	-10.4	3	iPPI-lib	Y	5	1	2.71	345.39446	63.58
134215511_Accepted	1	-10.4	3	iPPI-lib	Y	3	0	3.62	319.3754232	29.02
14747079_Accepted	1	-10.4	2	iPPI-lib	Y	6	1	2.22	310.35042	76.93
17415406_Intermediate	1	-10.4	7	iPPI-lib	Y	4	1	3.94	359.41774	55.4
24385187_Intermediate	1	-10.4	5	iPPI-lib	Y	6	3	4.61	444.54866	108.72
26659163_Accepted	1	-10.4	1	iPPI-lib	Y	5	0	2.42	291.30402	56.89
17505872_Intermediate	1	-10.4	2	iPPI-lib	Y	5	0	2.98	306.31536	51.13
14730328_Accepted	1	-10.4	4	iPPI-lib	Y	3	0	4.35	336.81478	34.89
90944970_Intermediate	1	-10.4	6	iPPI-lib	Y	5	1	4.64	377.45946	84.51
24316510_Intermediate	1	-10.4	4	iPPI-lib	Y	5	1	4.62	348.37518	103.67
17449295_Accepted	1	-10.4	5	iPPI-lib	Y	3	1	4.6	329.39176	46.17
24831641_Intermediate	1	-10.4	7	iPPI-lib	Y	7	3	4.61	446.4239464	137.92
99455025_Intermediate	1	-10.4	7	iPPI-lib	Y	8	1	3.22	407.3977232	95.07
24831842_Accepted	1	-10.4	5	iPPI-lib	Y	6	0	2.8	445.5302032	113.91
26538391_Intermediate	1	-10.4	5	iPPI-lib	Y	6	3	1.83	334.2742864	98.33
24324128_Intermediate	1	-10.4	5	iPPI-lib	Y	8	1	2.82	475.97162	134.75
842529_Accepted	1	-10.4	5	iPPI-lib	Y	7	1	2.77	364.3978	78.27
4245408_Intermediate	1	-10.4	2	iPPI-lib	Y	7	0	2.37	401.46102	62.85
49645731_Intermediate	1	-10.4	1	iPPI-lib	Y	2	0	4.64	290.35572	30.21
26542634_Intermediate	1	-10.4	4	iPPI-lib	Y	5	3	4.03	373.44762	95.98
24838027_Intermediate	1	-10.4	7	iPPI-lib	Y	9	3	2.41	453.51412	142.1
136947331_Intermediate	1	-10.4	4	iPPI-lib	Y	5	0	4.84	434.5290232	69.61
47197139_Intermediate	1	-10.4	7	iPPI-lib	Y	6	2	3.69	369.41102	80.93
26617008_Accepted	1	-10.4	4	iPPI-lib	Y	7	0	2.63	393.48208	62.97
49821947_Intermediate	1	-10.4	4	iPPI-lib	Y	6	0	3.64	430.8566032	62.99
24403143_Intermediate	1	-10.4	5	iPPI-lib	Y	5	0	4.13	395.5178	61.89
17515658_Accepted	1	-10.4	7	iPPI-lib	Y	8	0	2.55	469.5053232	79.39
49726677_Intermediate	1	-10.4	4	iPPI-lib	Y	8	1	1.88	400.4515	121.28
49825826_Intermediate	1	-10.4	5	iPPI-lib	Y	8	1	2.96	368.34014	92.05
49731719_Accepted	1	-10.4	11	iPPI-lib	Y	10	2	0.99	451.52146	116.98
49680089_Intermediate	1	-10.4	7	iPPI-lib	Y	4	2	4.72	362.46474	61.96
56320195_Intermediate	1	-10.4	2	iPPI-lib	Y	4	1	5.05	366.84076	43.78
24410026_Accepted	1	-10.4	5	iPPI-lib	Y	6	1	4.72	396.85012	109.97
24387022_Intermediate	1	-10.4	6	iPPI-lib	Y	9	2	2.21	473.52206	161.13
144241508_Intermediate	1	-10.4	6	iPPI-lib	Y	7	1	2.56	457.56572	125.22
26635288_Intermediate	1	-10.4	7	iPPI-lib	Y	8	2	3.28	376.4118	97.72
14744741_Intermediate	1	-10.4	2	iPPI-lib	Y	5	0	3.05	334.36852	53.76
26616279_Intermediate	1	-10.4	5	iPPI-lib	Y	8	0	2.3	443.4250096	81.21
26630736_Intermediate	1	-10.4	3	iPPI-lib	Y	4	0	4.28	355.47708	99.63
24338878_Intermediate	1	-10.4	5	iPPI-lib	Y	5	2	3.42	378.3715296	94.61
17406733_Intermediate	1	-10.4	5	iPPI-lib	Y	7	1	2.46	420.50412	74.24
24302329_Intermediate	1	-10.4	5	iPPI-lib	Y	8	2	1.35	381.38196	102.42
99494936_Intermediate	1	-10.4	6	iPPI-lib	Y	7	2	2.74	371.41028	129.39
24308898_Intermediate	1	-10.4	5	iPPI-lib	Y	8	3	4.25	441.50012	151.24
24800890_Accepted	1	-10.4	10	iPPI-lib	Y	8	2	2.1	450.48374	110.8
4245046_Intermediate	1	-10.4	2	iPPI-lib	Y	5	0	4.71	365.2371	84.46
24299129_Intermediate	1	-10.4	8	iPPI-lib	Y	7	1	2.72	404.46166	81.57
49731696_Intermediate	1	-10.4	7	iPPI-lib	Y	7	2	2.08	449.95096	103.96
49666315_Accepted	1	-10.4	4	iPPI-lib	Y	3	2	3.49	327.3247064	49.33
24287926_Accepted	1	-10.4	6	iPPI-lib	Y	4	0	5.91	386.43978	48.67
22407657_Intermediate	1	-10.4	5	iPPI-lib	Y	6	2	2.33	347.36728	82.27
26539089_Intermediate	1	-10.4	4	iPPI-lib	Y	3	1	4.41	346.2272392	41.82
48410644_Accepted	1	-10.4	6	iPPI-lib	Y	7	2	4.18	429.8552232	122
24348317_Intermediate	1	-10.4	3	iPPI-lib	Y	4	0	5.15	337.374	58.8
49819652_Accepted	1	-10.4	7	iPPI-lib	Y	9	0	1.67	447.4368232	120.21
24801613_Intermediate	1	-10.4	3	iPPI-lib	Y	5	2	2.63	306.31536	73.4
24409225_Intermediate	1	-10.4	7	iPPI-lib	Y	7	1	3.1	435.85972	81.93
26730624_Accepted	1	-10.4	2	iPPI-lib	Y	6	0	1.97	336.2686496	69.78
22404906_Intermediate	1	-10.4	6	iPPI-lib	Y	6	0	2.4	407.4639232	90.38
103074341_Intermediate	1	-10.4	6	iPPI-lib	Y	5	1	4.15	430.4460896	88.05
17516147_Intermediate	1	-10.4	7	iPPI-lib	Y	5	1	3.84	376.44826	58.64
24297695_Intermediate	1	-10.4	1	iPPI-lib	Y	4	1	3.26	278.2589	66.41
26533347_Intermediate	1	-10.4	3	iPPI-lib	Y	3	0	4.97	352.6918296	47.28
24326442_Intermediate	1	-10.4	3	iPPI-lib	Y	5	3	4.67	362.44812	109.14
51087459_Intermediate	1	-10.4	6	iPPI-lib	Y	7	1	2.52	385.43686	110.54
24780188_Accepted	1	-10.4	8	iPPI-lib	Y	7	0	3.04	402.44578	85.26
144097705_Intermediate	1	-10.3	4	iPPI-lib	Y	7	2	1.35	377.43962	81.33
26670399_Intermediate	1	-10.3	5	iPPI-lib	Y	8	1	2.87	458.55378	137.12
17470483_Intermediate	1	-10.3	4	iPPI-lib	Y	5	1	3.27	340.3482832	66.48
85267157_Intermediate	1	-10.3	1	iPPI-lib	Y	4	1	3.77	313.3709	91.57
24405444_Intermediate	1	-10.3	4	iPPI-lib	Y	6	1	2.51	384.4305	76.88
24791798_Intermediate	1	-10.3	5	iPPI-lib	Y	5	1	5.29	448.5324664	149.55
24391787_Intermediate	1	-10.3	7	iPPI-lib	Y	6	1	5.83	470.99486	133.77
110067427_Intermediate	1	-10.3	4	iPPI-lib	Y	6	1	5.41	478.02726	119.22
14728068_Intermediate	1	-10.3	3	iPPI-lib	Y	5	0	4.78	378.46414	45.92
49715754_Intermediate	1	-10.3	3	iPPI-lib	Y	6	0	3.2	322.31476	64.8
4244788_Intermediate	1	-10.3	7	iPPI-lib	Y	8	2	2.71	455.5267	117.21
26535848_Intermediate	1	-10.3	5	iPPI-lib	Y	5	1	4.72	426.9142632	50.16
49647760_Intermediate	1	-10.3	1	iPPI-lib	Y	5	2	2.52	281.26284	74.69
124350929_Intermediate	1	-10.3	6	iPPI-lib	Y	8	1	2.25	391.37678	107.45
4256490_Accepted	1	-10.3	4	iPPI-lib	Y	7	0	1.74	320.30218	89.19
24312899_Accepted	1	-10.3	3	iPPI-lib	Y	5	0	3.89	364.2721496	57.9
26543121_Intermediate	1	-10.3	3	iPPI-lib	Y	5	2	3.39	322.74844	84.82
17434054_Accepted	1	-10.3	3	iPPI-lib	Y	4	0	3.61	317.338	48.3
124948868_Intermediate	1	-10.3	8	iPPI-lib	Y	6	1	4.9	462.5391232	94.34
7967383_Intermediate	1	-10.3	5	iPPI-lib	Y	7	1	3.12	405.47286	107.11
24329630_Intermediate	1	-10.3	2	iPPI-lib	Y	2	2	5.58	330.44602	67.15
57262648_Intermediate	1	-10.3	9	iPPI-lib	Y	9	2	1.87	487.4495096	130.26
24397433_Intermediate	1	-10.3	3	iPPI-lib	Y	6	1	3.55	378.46744	61.61
14719226_Intermediate	1	-10.3	2	iPPI-lib	Y	3	1	5.54	324.4399	84.62
3716873_Intermediate	1	-10.3	5	iPPI-lib	Y	7	1	2.66	398.47868	94.49
124949756_Accepted	1	-10.3	6	iPPI-lib	Y	7	1	3.14	417.45712	90.41
17477384_Intermediate	1	-10.3	4	iPPI-lib	Y	5	3	2.95	352.40694	97.64
49647605_Intermediate	1	-10.3	3	iPPI-lib	Y	6	1	2.86	281.26614	91.57
24412930_Intermediate	1	-10.3	4	iPPI-lib	Y	4	1	4.47	408.8526232	49.41
110067393_Intermediate	1	-10.3	4	iPPI-lib	Y	5	0	3.86	333.38376	51.39
22406785_Intermediate	1	-10.3	2	iPPI-lib	Y	6	1	2.25	354.42612	108.35
56316673_Intermediate	1	-10.3	5	iPPI-lib	Y	6	2	4.21	414.54428	141.28
24800323_Intermediate	1	-10.3	7	iPPI-lib	Y	6	1	4.16	409.48302	60.96
14727583_Intermediate	1	-10.3	4	iPPI-lib	Y	5	1	2.91	356.250176	59.29
4245806_Intermediate	1	-10.3	9	iPPI-lib	Y	10	3	2.94	491.60362	143.82
24401924_Intermediate	1	-10.3	7	iPPI-lib	Y	9	1	2.18	438.4084632	108.48
115312858_Accepted	1	-10.3	3	iPPI-lib	Y	6	2	2.73	279.29662	83.56
134215449_Accepted	1	-10.3	5	iPPI-lib	Y	6	0	3.59	410.48608	77.11
144071635_Intermediate	1	-10.3	3	iPPI-lib	Y	3	0	4.49	314.7629	39.44
24798397_Accepted	1	-10.3	6	iPPI-lib	Y	6	1	3.1	400.3754264	73.59
24428847_Intermediate	1	-10.3	5	iPPI-lib	Y	8	1	4.61	449.91604	119.06
57262536_Intermediate	1	-10.3	6	iPPI-lib	Y	7	0	2.84	442.52794	92.37
124949730_Accepted	1	-10.3	5	iPPI-lib	Y	7	2	2.25	403.4769	92.93
57267915_Intermediate	1	-10.3	7	iPPI-lib	Y	7	0	3.47	437.46506	98.36
24286125_Intermediate	1	-10.3	3	iPPI-lib	Y	4	1	3.26	293.3166	59.31
846703_Intermediate	1	-10.3	4	iPPI-lib	Y	8	0	4.16	419.50274	108.28
14723583_Accepted	1	-10.3	4	iPPI-lib	Y	2	0	5.21	298.38102	25.78
26542244_Intermediate	1	-10.3	4	iPPI-lib	Y	5	2	3.33	364.3449496	95.15
17466284_Accepted	1	-10.3	5	iPPI-lib	Y	4	0	4.08	378.4393232	32.78
24407685_Intermediate	1	-10.3	5	iPPI-lib	Y	6	1	3.35	400.5177	115.38
857389_Intermediate	1	-10.3	1	iPPI-lib	Y	4	1	3.74	300.35714	44.81
24409161_Accepted	1	-10.3	7	iPPI-lib	Y	8	1	2.83	473.95574	152.02
17413561_Intermediate	1	-10.3	5	iPPI-lib	Y	5	1	3.93	375.44358	96.26
24291595_Intermediate	1	-10.3	3	iPPI-lib	Y	4	1	4.77	334.39166	82.69
24413279_Accepted	1	-10.3	6	iPPI-lib	Y	8	1	3.08	472.5324032	113.78
57259339_Accepted	1	-10.3	7	iPPI-lib	Y	6	1	3.83	364.3945	81.43
17515975_Intermediate	1	-10.3	3	iPPI-lib	Y	3	1	4.18	319.39694	42.24
3712961_Intermediate	1	-10.3	6	iPPI-lib	Y	7	0	3.57	374.39262	83.04
47201850_Intermediate	1	-10.3	6	iPPI-lib	Y	7	3	3.15	389.3576	126.43
7967963_Intermediate	1	-10.3	6	iPPI-lib	Y	7	2	2.4	441.54318	103.96
49818267_Accepted	1	-10.3	9	iPPI-lib	Y	7	2	3.3	426.48548	109.95
103076429_Intermediate	1	-10.3	6	iPPI-lib	Y	9	2	0.97	468.57182	127.81
92764406_Intermediate	1	-10.3	0	iPPI-lib	Y	1	1	4.53	221.297	15.79
17482026_Accepted	1	-10.3	4	iPPI-lib	Y	2	1	4.83	329.3157696	29.1
26530363_Accepted	1	-10.3	8	iPPI-lib	Y	6	1	4.62	464.5038296	89.96
24814089_Intermediate	1	-10.3	6	iPPI-lib	Y	7	1	1.46	401.47932	104.82
144204744_Intermediate	1	-10.3	7	iPPI-lib	Y	4	2	2.18	374.47544	60.36
49724141_Intermediate	1	-10.3	5	iPPI-lib	Y	8	0	2.9	451.5397032	69.87
85267928_Accepted	1	-10.3	1	iPPI-lib	Y	5	0	2.58	264.23562	63.41
17505043_Intermediate	1	-10.3	4	iPPI-lib	Y	3	1	4.93	383.3631496	38.33
24307072_Intermediate	1	-10.3	2	iPPI-lib	Y	6	0	3.95	341.31964	80.71
26726304_Intermediate	1	-10.3	3	iPPI-lib	Y	7	2	3.53	365.77318	92.15
863345_Accepted	1	-10.3	3	iPPI-lib	Y	8	1	1.79	392.4079	109.33
49649262_Accepted	1	-10.3	3	iPPI-lib	Y	4	1	2.89	293.3166	59.31
4245729_Accepted	1	-10.3	6	iPPI-lib	Y	9	1	1.3	402.83486	103.93
121286584_Accepted	1	-10.3	5	iPPI-lib	Y	5	1	3.2	347.36398	66.84
26650026_Intermediate	1	-10.3	5	iPPI-lib	Y	6	1	2.59	376.4019832	89.69
7999999_Intermediate	1	-10.3	5	iPPI-lib	Y	8	3	1.32	397.42442	109.52
24391662_Intermediate	1	-10.3	5	iPPI-lib	Y	8	2	3.54	389.40726	101.38
110067385_Intermediate	1	-10.3	3	iPPI-lib	Y	4	1	4.38	298.72374	59.15
49644929_Intermediate	1	-10.3	1	iPPI-lib	Y	4	2	2.42	271.7017	60.91
24390158_Accepted	1	-10.3	7	iPPI-lib	Y	8	0	3.91	443.90662	113.39
14743795_Accepted	1	-10.3	4	iPPI-lib	Y	6	1	3.19	350.36792	73.59
14733142_Intermediate	1	-10.3	8	iPPI-lib	Y	7	2	3.78	448.55728	88.4
85271491_Intermediate	1	-10.3	5	iPPI-lib	Y	8	3	1.45	440.51536	132.53
4247336_Accepted	1	-10.3	4	iPPI-lib	Y	7	0	2.79	434.5307	68.96
26538194_Intermediate	1	-10.3	5	iPPI-lib	Y	5	1	4.91	415.8684032	88.59
49680311_Intermediate	1	-10.3	7	iPPI-lib	Y	5	2	4.07	374.43238	67.43
89855970_Intermediate	1	-10.3	2	iPPI-lib	Y	4	1	2.98	319.40024	52.87
4243623_Accepted	1	-10.3	7	iPPI-lib	Y	8	0	2.43	393.3711432	91.9
26646954_Intermediate	1	-10.3	5	iPPI-lib	Y	7	1	2.29	365.3610432	85.84
24395863_Intermediate	1	-10.3	2	iPPI-lib	Y	6	0	3.7	442.96162	86.68
17462446_Intermediate	1	-10.3	4	iPPI-lib	Y	5	1	4.23	343.37858	55.63
17513094_Intermediate	1	-10.3	4	iPPI-lib	Y	4	1	4.26	323.38564	51.46
49733540_Intermediate	1	-10.3	5	iPPI-lib	Y	6	2	2.97	385.3905264	108.86
24370571_Accepted	1	-10.3	2	iPPI-lib	Y	5	2	2.81	385.1387296	73.28
99445329_Accepted	1	-10.3	2	iPPI-lib	Y	6	0	3.87	336.3877	60.25
24409604_Intermediate	1	-10.3	4	iPPI-lib	Y	6	1	3.91	415.52904	119.22
24312405_Intermediate	1	-10.3	4	iPPI-lib	Y	5	1	3.09	362.3026296	66.48
24839974_Intermediate	1	-10.3	4	iPPI-lib	Y	9	4	2.93	405.45302	126.55
26538353_Intermediate	1	-10.3	2	iPPI-lib	Y	6	1	3.01	267.23956	91.57
22401842_Accepted	1	-10.3	2	iPPI-lib	Y	4	0	2.94	286.33056	43.08
26670238_Accepted	1	-10.3	4	iPPI-lib	Y	6	1	2.45	344.2691064	92.09
24788826_Intermediate	1	-10.3	5	iPPI-lib	Y	9	1	1.32	388.39774	130.41
22414818_Intermediate	1	-10.3	6	iPPI-lib	Y	4	1	4.6	363.3816232	55.4
24818560_Accepted	1	-10.3	3	iPPI-lib	Y	4	0	4.68	367.8040032	39.42
17463985_Intermediate	1	-10.3	1	iPPI-lib	Y	3	1	3.96	296.38674	73.99
26647170_Intermediate	1	-10.3	6	iPPI-lib	Y	6	1	3.19	397.4426632	68.68
46500105_Intermediate	1	-10.3	4	iPPI-lib	Y	4	0	4.6	364.4607	71.95
24331016_Intermediate	1	-10.3	7	iPPI-lib	Y	7	2	3.07	442.4600632	102.11
24821718_Intermediate	1	-10.3	3	iPPI-lib	Y	6	2	3.2	315.75756	75.08
57261439_Intermediate	1	-10.3	5	iPPI-lib	Y	6	0	3.66	440.9193	62.99
3716351_Accepted	1	-10.3	5	iPPI-lib	Y	7	0	2.63	348.30898	95.43
4251912_Accepted	1	-10.3	4	iPPI-lib	Y	6	1	2.71	364.3945	69.56
26670433_Accepted	1	-10.3	3	iPPI-lib	Y	5	0	3.13	323.3210632	60.51
49717935_Accepted	1	-10.3	4	iPPI-lib	Y	4	1	3.37	324.39684	71.01
17510490_Intermediate	1	-10.3	6	iPPI-lib	Y	5	1	5.05	431.5499	83.9
22412631_Intermediate	1	-10.3	7	iPPI-lib	Y	9	1	2.73	402.40602	113.79
14737906_Intermediate	1	-10.3	2	iPPI-lib	Y	4	0	3.38	307.34318	50.52
47198061_Intermediate	1	-10.3	4	iPPI-lib	Y	3	1	4.34	291.34378	38.33
87334060_Accepted	1	-10.3	5	iPPI-lib	Y	3	0	5.83	423.54606	29.54
24821647_Intermediate	1	-10.3	4	iPPI-lib	Y	5	1	2.99	335.35328	60.69
24384766_Accepted	1	-10.3	6	iPPI-lib	Y	5	1	4.56	412.52672	59.29
24839409_Intermediate	1	-10.3	5	iPPI-lib	Y	8	1	3.24	442.48488	106.46
14721170_Intermediate	1	-10.3	2	iPPI-lib	Y	3	0	4.64	274.31656	26.53
7967077_Intermediate	1	-10.3	4	iPPI-lib	Y	5	2	3.64	308.33124	75.36
26637164_Intermediate	1	-10.3	5	iPPI-lib	Y	5	0	5.2	438.58882	140.76
24401912_Intermediate	1	-10.3	4	iPPI-lib	Y	7	0	3.15	412.8015632	81.23
4241467_Intermediate	1	-10.3	5	iPPI-lib	Y	7	1	2.6	420.4545432	93.32
57259307_Intermediate	1	-10.3	9	iPPI-lib	Y	9	3	2.97	476.93324	141.76
24290555_Accepted	1	-10.3	6	iPPI-lib	Y	7	0	4.12	504.66198	108.59
26652963_Accepted	1	-10.3	3	iPPI-lib	Y	8	4	0.67	342.35736	129.38
24273849_Intermediate	1	-10.3	4	iPPI-lib	Y	4	1	5.06	355.81482	51.47
24341719_Accepted	1	-10.3	0	iPPI-lib	Y	3	0	2.78	248.23292	47.28
49734779_Accepted	1	-10.3	7	iPPI-lib	Y	7	1	2.56	398.47868	103.05
24404452_Accepted	1	-10.3	3	iPPI-lib	Y	5	1	3.11	340.3946432	59.29
17505340_Intermediate	1	-10.3	6	iPPI-lib	Y	6	2	4.74	421.4905032	108.86
24331044_Intermediate	1	-10.3	5	iPPI-lib	Y	4	1	5.69	393.52506	108.42
26728736_Intermediate	1	-10.3	2	iPPI-lib	Y	4	1	3.82	316.39798	115.54
24780823_Accepted	1	-10.3	8	iPPI-lib	Y	9	4	-0.38	426.46402	166.63
24373034_Intermediate	1	-10.3	3	iPPI-lib	Y	5	1	3.26	336.3844	66.48
26642085_Intermediate	1	-10.3	3	iPPI-lib	Y	5	1	3.72	321.3267	68.54
49718391_Intermediate	1	-10.3	2	iPPI-lib	Y	4	0	4.04	307.34318	42.68
865982_Intermediate	1	-10.3	2	iPPI-lib	Y	5	2	4.33	303.31472	70.46
17409408_Intermediate	1	-10.3	4	iPPI-lib	Y	4	0	3.43	333.78938	68.55
3717961_Accepted	1	-10.3	5	iPPI-lib	Y	7	2	2.06	392.45096	88.4
24821056_Accepted	1	-10.3	2	iPPI-lib	Y	5	1	2.91	314.72314	72.2
26531770_Accepted	1	-10.3	6	iPPI-lib	Y	5	2	5.58	366.47988	99.73
17516746_Intermediate	1	-10.3	3	iPPI-lib	Y	6	2	2.97	401.8186832	82.08
16953035_Intermediate	1	-10.2	2	iPPI-lib	Y	4	1	3.56	302.32666	61.45
3717787_Intermediate	1	-10.2	5	iPPI-lib	Y	7	0	2	442.52794	84.53
85149037_Intermediate	1	-10.2	9	iPPI-lib	Y	9	3	2.39	445.47052	121.34
26531320_Accepted	1	-10.2	3	iPPI-lib	Y	4	1	4.27	345.3184696	54.88
49720568_Intermediate	1	-10.2	5	iPPI-lib	Y	6	0	3.37	352.3838	64.8
22409257_Intermediate	1	-10.2	5	iPPI-lib	Y	7	1	3.37	449.52212	109
99456203_Intermediate	1	-10.2	7	iPPI-lib	Y	7	1	2.61	406.3121296	92.78
24322590_Intermediate	1	-10.2	5	iPPI-lib	Y	6	0	3.08	339.34198	72.91
3716306_Intermediate	1	-10.2	5	iPPI-lib	Y	7	1	3.73	403.38418	83.09
22415301_Intermediate	1	-10.2	3	iPPI-lib	Y	6	3	3.5	337.37246	94.82
26619102_Intermediate	1	-10.2	7	iPPI-lib	Y	8	2	4.4	467.56384	146.29
49641938_Intermediate	1	-10.2	2	iPPI-lib	Y	2	0	3.56	247.3144	16.77
4263323_Intermediate	1	-10.2	6	iPPI-lib	Y	7	2	3.21	365.38256	93.46
26618421_Intermediate	1	-10.2	6	iPPI-lib	Y	6	1	3.21	376.45156	71.26
85146741_Accepted	1	-10.2	2	iPPI-lib	Y	4	2	2.38	266.29456	57.25
24343276_Intermediate	1	-10.2	2	iPPI-lib	Y	5	0	5.61	427.27124	84.98
24336404_Intermediate	1	-10.2	6	iPPI-lib	Y	3	1	5.79	375.4618232	63.11
24358978_Intermediate	1	-10.2	5	iPPI-lib	Y	3	1	5.09	352.4284	41.99
99381554_Intermediate	1	-10.2	8	iPPI-lib	Y	6	2	5.64	518.47294	161.58
49819342_Intermediate	1	-10.2	6	iPPI-lib	Y	6	1	3	404.50472	60.59
56423653_Intermediate	1	-10.2	7	iPPI-lib	Y	7	1	1.96	459.5336432	95.17
24838547_Intermediate	1	-10.2	5	iPPI-lib	Y	6	1	4.34	443.317	93.5
17471489_Intermediate	1	-10.2	2	iPPI-lib	Y	4	1	4.35	324.33218	76.81
26616687_Intermediate	1	-10.2	5	iPPI-lib	Y	7	0	2.44	439.57366	101.26
24356897_Intermediate	1	-10.2	6	iPPI-lib	Y	8	3	2.38	456.49316	116.19
24378615_Accepted	1	-10.2	8	iPPI-lib	Y	5	2	4.08	426.5037232	83.65
26536886_Accepted	1	-10.2	3	iPPI-lib	Y	5	0	2.87	283.27872	61.56
4243534_Intermediate	1	-10.2	8	iPPI-lib	Y	8	0	3.62	407.44568	117.32
152137613_Intermediate	1	-10.2	4	iPPI-lib	Y	5	1	3.8	375.17024	79.57
49732828_Intermediate	1	-10.2	5	iPPI-lib	Y	5	2	4.06	421.55508	94.64
17387410_Intermediate	1	-10.2	4	iPPI-lib	Y	6	0	4.39	406.43602	69.26
99494420_Intermediate	1	-10.2	4	iPPI-lib	Y	10	5	-0.17	434.46618	178.2
57265246_Intermediate	1	-10.2	5	iPPI-lib	Y	7	1	2.39	409.8871	87.33
26631727_Intermediate	1	-10.2	1	iPPI-lib	Y	8	2	1.35	296.28408	97.4
26621044_Intermediate	1	-10.2	2	iPPI-lib	Y	6	3	2.19	315.7112	97.91
26530303_Intermediate	1	-10.2	6	iPPI-lib	Y	7	2	4.78	437.51142	116.96
26621814_Accepted	1	-10.2	4	iPPI-lib	Y	5	0	4.49	329.78084	61.04
24387083_Accepted	1	-10.2	5	iPPI-lib	Y	9	4	1.46	402.42432	155.07
14741097_Accepted	1	-10.2	5	iPPI-lib	Y	5	1	2.87	366.43352	74.86
14728250_Intermediate	1	-10.2	3	iPPI-lib	Y	2	1	4.93	297.3499	32.86
24411857_Intermediate	1	-10.2	6	iPPI-lib	Y	9	1	0.77	459.5154	113.63
24302033_Intermediate	1	-10.2	5	iPPI-lib	Y	5	2	2.98	381.49122	103.09
17484389_Accepted	1	-10.2	7	iPPI-lib	Y	3	0	5.7	384.3479096	43.37
24350100_Intermediate	1	-10.2	2	iPPI-lib	Y	7	0	3.53	453.26876	114.57
24821397_Accepted	1	-10.2	2	iPPI-lib	Y	3	2	3.27	277.36356	45.29
24399562_Intermediate	1	-10.2	5	iPPI-lib	Y	5	1	3.03	372.48116	74.86
14741315_Intermediate	1	-10.2	3	iPPI-lib	Y	5	0	3.88	369.41586	55.2
26638033_Intermediate	1	-10.2	6	iPPI-lib	Y	10	2	2.82	409.4218	156.07
49670102_Intermediate	1	-10.2	5	iPPI-lib	Y	6	0	2.83	402.48884	58.44
24817450_Accepted	1	-10.2	4	iPPI-lib	Y	5	2	1.82	293.3199	74.85
121285344_Intermediate	1	-10.2	2	iPPI-lib	Y	3	1	4.43	317.38106	45.06
24784669_Accepted	1	-10.2	5	iPPI-lib	Y	7	1	1.33	400.4482	110.69
48410186_Intermediate	1	-10.2	4	iPPI-lib	Y	4	1	3.77	331.3613632	67.35
57261484_Intermediate	1	-10.2	9	iPPI-lib	Y	7	2	3.51	479.59116	97.32
24389840_Intermediate	1	-10.2	4	iPPI-lib	Y	3	1	5.21	341.8313	42.24
26533261_Intermediate	1	-10.2	4	iPPI-lib	Y	5	1	3.16	319.2844896	58.34
24339321_Intermediate	1	-10.2	3	iPPI-lib	Y	5	1	3.55	328.36724	59.29
24404057_Intermediate	1	-10.2	8	iPPI-lib	Y	11	0	3.18	453.44792	115.78
24360313_Intermediate	1	-10.2	4	iPPI-lib	Y	7	0	3.73	332.69536	98.15
26649816_Accepted	1	-10.2	4	iPPI-lib	Y	5	1	4.33	397.4458832	128.43
17448652_Intermediate	1	-10.2	3	iPPI-lib	Y	4	0	3.91	352.45	49
26615550_Intermediate	1	-10.2	4	iPPI-lib	Y	6	1	4.4	437.55448	103.53
51089069_Intermediate	1	-10.2	4	iPPI-lib	Y	5	1	3.87	351.42218	71.85
24330235_Intermediate	1	-10.2	5	iPPI-lib	Y	6	1	4.59	440.55512	88
26651059_Accepted	1	-10.2	6	iPPI-lib	Y	7	1	2.22	395.4300832	74.35
17466973_Intermediate	1	-10.2	4	iPPI-lib	Y	4	1	4.13	339.77236	59.31
99360920_Accepted	1	-10.2	1	iPPI-lib	Y	5	1	3.04	322.31146	79.57
24800778_Accepted	1	-10.2	5	iPPI-lib	Y	4	1	3.55	345.43752	48.99
17409371_Intermediate	1	-10.2	4	iPPI-lib	Y	5	0	3.59	368.3303496	81.44
17388422_Intermediate	1	-10.2	5	iPPI-lib	Y	9	1	3.35	423.49144	124.41
24373316_Intermediate	1	-10.2	3	iPPI-lib	Y	6	1	3.84	393.4125	106.01
24408836_Intermediate	1	-10.2	6	iPPI-lib	Y	8	1	3.34	451.90548	91.04
137276007_Intermediate	1	-10.2	3	iPPI-lib	Y	7	0	2.38	359.40772	99.09
24406563_Intermediate	1	-10.2	5	iPPI-lib	Y	7	1	3.17	404.46166	69.94
17474150_Intermediate	1	-10.2	2	iPPI-lib	Y	4	0	3.43	399.2402824	62.83
17486113_Intermediate	1	-10.2	7	iPPI-lib	Y	6	1	3.09	366.41038	75.71
26541324_Intermediate	1	-10.2	5	iPPI-lib	Y	5	1	3.67	393.3828696	83.9
7968389_Accepted	1	-10.2	2	iPPI-lib	Y	5	0	3.49	345.3729432	46.32
49817819_Intermediate	1	-10.2	5	iPPI-lib	Y	4	2	3.39	336.3595832	58.2
136947621_Intermediate	1	-10.2	3	iPPI-lib	Y	6	1	3.39	368.4112632	128.24
103074415_Accepted	1	-10.2	6	iPPI-lib	Y	9	4	2.42	485.4799896	155.71
24794086_Intermediate	1	-10.2	2	iPPI-lib	Y	4	2	4.1	313.73508	73.3
26530324_Accepted	1	-10.2	2	iPPI-lib	Y	5	1	3.34	320.34194	63.68
49680368_Intermediate	1	-10.2	3	iPPI-lib	Y	5	2	4.16	330.3335432	114.12
85148481_Accepted	1	-10.2	3	iPPI-lib	Y	5	1	4.51	406.45102	99.72
85271166_Intermediate	1	-10.2	5	iPPI-lib	Y	10	1	0.27	465.50006	146.92
99494570_Intermediate	1	-10.2	8	iPPI-lib	Y	8	2	2.87	467.5374	106.55
56319440_Intermediate	1	-10.2	9	iPPI-lib	Y	8	1	3.66	437.48828	91.56
49733810_Accepted	1	-10.2	7	iPPI-lib	Y	6	0	3.81	439.4545264	58.81
24341605_Intermediate	1	-10.2	5	iPPI-lib	Y	9	1	3.01	432.47344	165.04
26529518_Intermediate	1	-10.2	5	iPPI-lib	Y	8	0	3.72	399.42038	107.05
24839928_Accepted	1	-10.2	6	iPPI-lib	Y	7	0	2.58	459.3164	107.82
26660417_Intermediate	1	-10.2	4	iPPI-lib	Y	5	2	5.34	383.85136	95.76
26533906_Intermediate	1	-10.2	2	iPPI-lib	Y	3	1	2.95	272.30068	56.46
24275884_Intermediate	1	-10.2	4	iPPI-lib	Y	5	1	4.43	378.44422	96.53
49719873_Accepted	1	-10.2	7	iPPI-lib	Y	9	1	1.97	450.5334	93.88
850878_Intermediate	1	-10.2	4	iPPI-lib	Y	5	0	4.95	382.50242	118.24
56315332_Intermediate	1	-10.2	9	iPPI-lib	Y	8	1	2.92	460.52492	93.53
56319482_Intermediate	1	-10.2	7	iPPI-lib	Y	5	1	5.11	436.9306	58.64
24799319_Intermediate	1	-10.2	9	iPPI-lib	Y	8	1	2.89	405.44972	94.55
49736741_Intermediate	1	-10.2	6	iPPI-lib	Y	5	1	3.55	387.4742	55.66
24296911_Intermediate	1	-10.2	3	iPPI-lib	Y	4	1	4.7	347.3391632	62.25
49826408_Intermediate	1	-10.2	7	iPPI-lib	Y	7	1	2.6	427.4007664	84.67
26540703_Intermediate	1	-10.2	7	iPPI-lib	Y	6	2	3.26	396.3868096	108.29
24317297_Intermediate	1	-10.2	3	iPPI-lib	Y	6	1	2.69	351.37912	100.94
49717639_Intermediate	1	-10.2	6	iPPI-lib	Y	6	1	2.94	411.5172	79.79
24291462_Intermediate	1	-10.2	1	iPPI-lib	Y	3	0	4.59	293.33974	71.34
26643000_Intermediate	1	-10.2	4	iPPI-lib	Y	6	1	5.52	411.54364	125.72
24385877_Intermediate	1	-10.2	7	iPPI-lib	Y	7	1	2.63	425.4328432	110.17
57266042_Intermediate	1	-10.2	8	iPPI-lib	Y	9	3	1.89	418.44848	123.33
24322247_Intermediate	1	-10.2	6	iPPI-lib	Y	5	1	2.48	369.8447	61.77
49828506_Intermediate	1	-10.2	5	iPPI-lib	Y	7	1	1.72	338.31416	92.78
849618_Intermediate	1	-10.2	4	iPPI-lib	Y	6	1	4.1	387.52224	127.49
24289515_Intermediate	1	-10.2	6	iPPI-lib	Y	8	2	2.17	415.82702	102.42
146136416_Accepted	1	-10.2	2	iPPI-lib	Y	5	1	2.31	329.3703	88.69
24294748_Intermediate	1	-10.2	6	iPPI-lib	Y	7	1	4.86	423.46492	153.52
24395646_Intermediate	1	-10.2	5	iPPI-lib	Y	6	1	3.66	374.43568	68.4
26532368_Accepted	1	-10.2	3	iPPI-lib	Y	2	0	5.6	354.3682896	15.6
4243290_Intermediate	1	-10.2	4	iPPI-lib	Y	7	1	3.79	371.41842	110.47
3712183_Intermediate	1	-10.2	1	iPPI-lib	Y	3	2	4.05	355.2285	51.18
849565_Intermediate	1	-10.2	3	iPPI-lib	Y	9	3	1.6	341.3214	121.75
24351114_Intermediate	1	-10.2	7	iPPI-lib	Y	8	1	4.07	399.83092	99
24356436_Intermediate	1	-10.2	3	iPPI-lib	Y	9	0	2.19	373.36322	149.23
49680335_Accepted	1	-10.2	9	iPPI-lib	Y	8	4	2.59	453.51082	135.97
85149047_Intermediate	1	-10.2	9	iPPI-lib	Y	8	2	2.6	420.46106	105.55
87348979_Intermediate	1	-10.2	6	iPPI-lib	Y	8	1	3.07	399.44682	160.48
24352777_Accepted	1	-10.2	6	iPPI-lib	Y	7	0	3.96	410.41658	84.2
50109691_Intermediate	1	-10.2	3	iPPI-lib	Y	7	3	2.13	358.80544	127.17
24349607_Intermediate	1	-10.2	2	iPPI-lib	Y	6	3	3.4	420.28036	123.13
14732460_Intermediate	1	-10.2	1	iPPI-lib	Y	4	2	3.39	311.40138	89.15
49681006_Intermediate	1	-10.2	5	iPPI-lib	Y	6	2	3.88	355.41088	109.38
17504004_Intermediate	1	-10.2	5	iPPI-lib	Y	7	3	3.18	350.37122	103.38
125305312_Intermediate	1	-10.2	8	iPPI-lib	Y	9	3	0.71	439.4611	119.01
4262151_Intermediate	1	-10.2	4	iPPI-lib	Y	6	1	2.92	360.36274	69.56
24792974_Intermediate	1	-10.2	6	iPPI-lib	Y	6	2	4.25	409.8655	80.32
49643407_Accepted	1	-10.2	4	iPPI-lib	Y	5	2	3.19	317.3413	71.09
17461627_Intermediate	1	-10.2	7	iPPI-lib	Y	6	2	4.27	377.38996	87.69
17471977_Accepted	1	-10.2	3	iPPI-lib	Y	3	0	5.03	361.82094	39.07
17402000_Accepted	1	-10.2	2	iPPI-lib	Y	5	2	2.98	362.1532632	75.71
17477311_Intermediate	1	-10.2	9	iPPI-lib	Y	8	2	3.52	440.51536	122.23
26652408_Intermediate	1	-10.2	3	iPPI-lib	Y	3	2	4.4	290.31266	60.36
85148861_Intermediate	1	-10.2	7	iPPI-lib	Y	5	1	3.94	407.50206	64.63
124948244_Intermediate	1	-10.2	6	iPPI-lib	Y	7	1	3.95	408.49342	68.1
24825214_Intermediate	1	-10.2	4	iPPI-lib	Y	7	1	2.94	340.35648	128.94
49645781_Accepted	1	-10.2	3	iPPI-lib	Y	6	1	1.91	371.40698	97.92
124949815_Accepted	1	-10.2	6	iPPI-lib	Y	8	1	2.06	430.50224	93.01
85149054_Intermediate	1	-10.2	8	iPPI-lib	Y	9	1	2.89	503.59272	101.2
103163350_Intermediate	1	-10.2	3	iPPI-lib	Y	4	1	4.67	385.8424232	75.16
24294215_Intermediate	1	-10.2	6	iPPI-lib	Y	5	2	2.98	351.39574	78.46
49723997_Intermediate	1	-10.2	4	iPPI-lib	Y	4	0	3.76	371.4931	62.83
49828567_Intermediate	1	-10.2	4	iPPI-lib	Y	7	1	3.31	398.7238096	77.75
24276108_Accepted	1	-10.2	3	iPPI-lib	Y	3	0	5.26	418.2099496	30.19
57257755_Intermediate	1	-10.2	5	iPPI-lib	Y	8	1	1.72	369.35134	137.67
24830852_Intermediate	1	-10.2	1	iPPI-lib	Y	2	0	3.87	284.35444	15.6
26514148_Intermediate	1	-10.2	2	iPPI-lib	Y	6	0	3.6	308.72516	69.38
85271685_Intermediate	1	-10.2	6	iPPI-lib	Y	6	1	2.75	384.4272832	102.18
51090737_Intermediate	1	-10.2	3	iPPI-lib	Y	6	1	2.88	378.83	91.93
99358915_Accepted	1	-10.2	9	iPPI-lib	Y	10	5	1.18	502.94738	145.67
136947290_Accepted	1	-10.2	5	iPPI-lib	Y	3	1	5.16	292.3749	45.75
24296700_Intermediate	1	-10.2	7	iPPI-lib	Y	8	2	2.47	471.5956	140.56
26540491_Accepted	1	-10.2	3	iPPI-lib	Y	4	0	3.43	294.2286696	52.06
24343978_Accepted	1	-10.2	2	iPPI-lib	Y	3	0	4.25	294.34442	39.44
24841046_Intermediate	1	-10.2	6	iPPI-lib	Y	8	2	2.83	491.5372832	134.22
17437577_Intermediate	1	-10.2	2	iPPI-lib	Y	6	0	3.12	268.27068	76.53
49714099_Intermediate	1	-10.2	9	iPPI-lib	Y	6	1	3.26	426.52854	88
24404034_Intermediate	1	-10.2	3	iPPI-lib	Y	6	0	3.87	404.86728	81.02
24292961_Intermediate	1	-10.2	8	iPPI-lib	Y	6	3	2.77	421.55838	106.34
24840153_Intermediate	1	-10.2	7	iPPI-lib	Y	9	1	1.87	492.56516	143.68
56323843_Intermediate	1	-10.2	4	iPPI-lib	Y	6	2	3.38	387.43114	85.84
26617995_Intermediate	1	-10.2	1	iPPI-lib	Y	6	2	3.68	375.42044	74.58
24410276_Accepted	1	-10.2	8	iPPI-lib	Y	9	1	3.73	482.57196	96.09
26651632_Accepted	1	-10.1	5	iPPI-lib	Y	6	1	3.6	381.46808	77.13
17455210_Intermediate	1	-10.1	6	iPPI-lib	Y	7	1	3.41	363.36668	97.04
24389089_Intermediate	1	-10.1	2	iPPI-lib	Y	3	1	4.86	382.88644	106.43
24328352_Intermediate	1	-10.1	4	iPPI-lib	Y	5	1	3.58	390.4716232	74.86
17461893_Intermediate	1	-10.1	7	iPPI-lib	Y	4	2	3.87	364.4607	83.5
85271077_Intermediate	1	-10.1	5	iPPI-lib	Y	7	1	3.36	407.48874	118.01
99454862_Intermediate	1	-10.1	8	iPPI-lib	Y	8	1	3.11	413.44696	121.01
24821730_Intermediate	1	-10.1	1	iPPI-lib	Y	4	0	3.41	260.29328	43.08
24301477_Intermediate	1	-10.1	6	iPPI-lib	Y	6	0	4.05	396.43306	67.13
49716078_Intermediate	1	-10.1	3	iPPI-lib	Y	6	0	2.65	404.4848	86.16
26650323_Intermediate	1	-10.1	6	iPPI-lib	Y	8	4	2.26	405.44972	118.94
14733523_Intermediate	1	-10.1	3	iPPI-lib	Y	6	1	4	356.78626	115.47
24320404_Accepted	1	-10.1	4	iPPI-lib	Y	5	0	2.89	381.361561	67.46
17414309_Intermediate	1	-10.1	6	iPPI-lib	Y	8	2	2.74	453.51082	133.05
24304871_Accepted	1	-10.1	5	iPPI-lib	Y	7	0	2.75	377.43962	75.36
104223028_Accepted	1	-10.1	10	iPPI-lib	Y	6	1	3.62	408.49012	75.71
26637869_Intermediate	1	-10.1	7	iPPI-lib	Y	6	1	4.95	436.5498	130.54
24305778_Intermediate	1	-10.1	8	iPPI-lib	Y	5	1	5.84	454.5601	62.55
26539951_Intermediate	1	-10.1	3	iPPI-lib	Y	6	2	3.31	383.7555296	71.84
49719952_Intermediate	1	-10.1	10	iPPI-lib	Y	8	2	3.57	452.9366	100.58
14747164_Intermediate	1	-10.1	6	iPPI-lib	Y	7	1	3.5	389.40396	94.05
22408356_Intermediate	1	-10.1	5	iPPI-lib	Y	5	1	5.24	433.54586	125.49
17467530_Intermediate	1	-10.1	3	iPPI-lib	Y	6	0	4.28	315.7112	84.74
24317235_Intermediate	1	-10.1	3	iPPI-lib	Y	4	1	3.43	338.42342	67.44
17438465_Intermediate	1	-10.1	4	iPPI-lib	Y	3	1	4.35	303.35448	38.33
85146808_Intermediate	1	-10.1	7	iPPI-lib	Y	7	2	5.39	528.61872	101.16
87348881_Accepted	1	-10.1	6	iPPI-lib	Y	7	0	3.63	374.39262	83.16
4240496_Intermediate	1	-10.1	5	iPPI-lib	Y	6	2	3.11	363.3601632	107.82
103163345_Accepted	1	-10.1	6	iPPI-lib	Y	8	3	2.23	413.44696	145.53
103159177_Intermediate	1	-10.1	4	iPPI-lib	Y	6	1	4.14	427.8559632	75.44
26630906_Intermediate	1	-10.1	2	iPPI-lib	Y	2	1	5.1	301.79058	57.34
14744246_Intermediate	1	-10.1	3	iPPI-lib	Y	3	0	3.65	327.42224	20.04
4251826_Intermediate	1	-10.1	5	iPPI-lib	Y	5	1	2.43	362.4184632	74.86
49648284_Intermediate	1	-10.1	3	iPPI-lib	Y	4	1	4.29	326.3448432	79.46
24341792_Intermediate	1	-10.1	2	iPPI-lib	Y	3	1	4.33	285.72498	46.26
26665304_Intermediate	1	-10.1	1	iPPI-lib	Y	3	1	3.39	278.3284	70.23
24369793_Intermediate	1	-10.1	4	iPPI-lib	Y	5	2	3.73	389.24318	75.1
137276200_Intermediate	1	-10.1	5	iPPI-lib	Y	7	1	2.99	391.44628	118.01
124753655_Intermediate	1	-10.1	10	iPPI-lib	Y	9	2	2.6	492.56678	110.26
3717943_Intermediate	1	-10.1	3	iPPI-lib	Y	5	1	4.82	422.56628	118.36
24392314_Intermediate	1	-10.1	5	iPPI-lib	Y	5	1	2.34	344.428	74.86
7968855_Accepted	1	-10.1	4	iPPI-lib	Y	5	0	3.71	395.5178	83.44
26651065_Intermediate	1	-10.1	3	iPPI-lib	Y	5	1	2.97	379.4273832	58.36
57265387_Accepted	1	-10.1	6	iPPI-lib	Y	7	0	2.11	455.56976	78.54
29216812_Accepted	1	-10.1	3	iPPI-lib	Y	3	0	5.94	399.86892	31.35
17405296_Accepted	1	-10.1	2	iPPI-lib	Y	4	0	2.65	278.2325696	43.08
24391759_Intermediate	1	-10.1	5	iPPI-lib	Y	6	3	5.37	473.01074	157.83
26660931_Intermediate	1	-10.1	4	iPPI-lib	Y	7	1	2.55	325.3187	87.72
24358843_Intermediate	1	-10.1	5	iPPI-lib	Y	4	1	5.05	416.53526	74.71
22410907_Accepted	1	-10.1	4	iPPI-lib	Y	7	0	2.38	430.51724	84.53
144099182_Intermediate	1	-10.1	5	iPPI-lib	Y	6	0	3.42	335.40294	56.07
56322843_Accepted	1	-10.1	8	iPPI-lib	Y	9	1	1.88	412.41914	132.13
24401044_Intermediate	1	-10.1	4	iPPI-lib	Y	4	2	3.84	291.34708	57.78
11537782_Accepted	1	-10.1	3	iPPI-lib	Y	4	0	3.12	282.29066	48.67
24835847_Intermediate	1	-10.1	6	iPPI-lib	Y	5	0	2.71	337.36916	63.68
24798391_Intermediate	1	-10.1	4	iPPI-lib	Y	6	1	3.29	386.44638	65.37
22411453_Intermediate	1	-10.1	4	iPPI-lib	Y	7	1	2.56	388.4375	93.32
844547_Intermediate	1	-10.1	4	iPPI-lib	Y	9	0	2.44	431.46224	116.28
4263224_Intermediate	1	-10.1	5	iPPI-lib	Y	7	2	2.54	349.38646	88.91
103050807_Intermediate	1	-10.1	4	iPPI-lib	Y	5	2	3.34	366.43352	99.43
49822580_Intermediate	1	-10.1	6	iPPI-lib	Y	6	2	2.75	381.42172	88.77
17441279_Intermediate	1	-10.1	4	iPPI-lib	Y	6	1	5.1	452.2168096	72.18
24339679_Accepted	1	-10.1	8	iPPI-lib	Y	6	1	3.95	405.44312	73.86
24297920_Intermediate	1	-10.1	2	iPPI-lib	Y	6	2	2.13	295.33908	83.56
17451631_Intermediate	1	-10.1	5	iPPI-lib	Y	5	1	4.3	434.4579296	112.83
56322009_Intermediate	1	-10.1	7	iPPI-lib	Y	6	2	4.5	528.46124	88.09
24789395_Intermediate	1	-10.1	4	iPPI-lib	Y	4	0	3.79	281.3059	52.33
24312645_Intermediate	1	-10.1	5	iPPI-lib	Y	6	2	5.08	441.56632	131.58
24369068_Accepted	1	-10.1	6	iPPI-lib	Y	7	2	1.33	364.3978	93.09
24299086_Intermediate	1	-10.1	6	iPPI-lib	Y	6	1	3.04	383.46404	99.77
24370179_Accepted	1	-10.1	6	iPPI-lib	Y	5	2	4.34	400.53432	83.65
49680756_Accepted	1	-10.1	3	iPPI-lib	Y	7	2	1.43	359.35322	128.98
4251871_Intermediate	1	-10.1	5	iPPI-lib	Y	7	1	2.16	394.42048	78.79
24837398_Intermediate	1	-10.1	5	iPPI-lib	Y	5	2	3.48	322.35782	71.19
24391921_Intermediate	1	-10.1	6	iPPI-lib	Y	5	0	5.99	383.5071	85.25
26626443_Intermediate	1	-10.1	5	iPPI-lib	Y	5	1	4.64	414.90516	92.45
26731332_Intermediate	1	-10.1	5	iPPI-lib	Y	5	2	3.81	333.3374	78.46
117689477_Intermediate	1	-10.1	4	iPPI-lib	Y	3	1	4.67	348.3422496	70.23
49674813_Intermediate	1	-10.1	5	iPPI-lib	Y	5	2	3.76	362.42168	67.43
24365331_Accepted	1	-10.1	1	iPPI-lib	Y	3	1	3.24	223.27312	41.57
22413220_Intermediate	1	-10.1	8	iPPI-lib	Y	5	1	4.87	430.5387	52
49816958_Intermediate	1	-10.1	5	iPPI-lib	Y	6	1	4.68	431.52676	75.44
26531656_Intermediate	1	-10.1	4	iPPI-lib	Y	4	1	3.72	293.3166	59.16
17439185_Intermediate	1	-10.1	2	iPPI-lib	Y	2	1	4.63	281.73628	29.1
24401012_Accepted	1	-10.1	6	iPPI-lib	Y	5	2	3.78	335.39964	67.01
22407563_Intermediate	1	-10.1	5	iPPI-lib	Y	4	1	4.98	373.4228032	46.4
49671063_Intermediate	1	-10.1	5	iPPI-lib	Y	4	1	3.99	382.3321128	82.69
57258125_Accepted	1	-10.1	7	iPPI-lib	Y	6	1	4.18	498.03682	78.1
26617089_Intermediate	1	-10.1	6	iPPI-lib	Y	6	1	3.54	354.3781632	76.88
24287610_Intermediate	1	-10.1	4	iPPI-lib	Y	4	1	3.96	280.27478	67.51
24833151_Accepted	1	-10.1	5	iPPI-lib	Y	7	0	2.54	401.43296	98.36
50123025_Accepted	1	-10.1	7	iPPI-lib	Y	4	0	5.72	461.5461664	37.11
49819768_Intermediate	1	-10.1	7	iPPI-lib	Y	6	1	3.13	405.48948	69.72
17410909_Intermediate	1	-10.1	6	iPPI-lib	Y	6	1	4.8	436.5498	130.54
49721723_Intermediate	1	-10.1	6	iPPI-lib	Y	8	2	1.95	418.48992	148.85
26617314_Intermediate	1	-10.1	4	iPPI-lib	Y	6	1	2.57	368.3583832	67.87
124350066_Accepted	1	-10.1	4	iPPI-lib	Y	6	2	2.42	308.33454	79.9
49737421_Intermediate	1	-10.1	1	iPPI-lib	Y	3	0	4.65	293.35966	33.45
17481571_Intermediate	1	-10.1	2	iPPI-lib	Y	4	1	3.11	293.34304	86.88
103061816_Intermediate	1	-10.1	6	iPPI-lib	Y	6	2	3.75	368.40634	116.76
26730314_Intermediate	1	-10.1	3	iPPI-lib	Y	5	0	3.98	330.33676	64.37
22415634_Accepted	1	-10.1	9	iPPI-lib	Y	4	1	5.66	442.59246	42.77
49721606_Intermediate	1	-10.1	5	iPPI-lib	Y	7	1	3.66	396.4148432	80.49
49725732_Intermediate	1	-10.1	4	iPPI-lib	Y	5	1	2.76	344.428	74.86
14743388_Intermediate	1	-10.1	3	iPPI-lib	Y	5	0	4.48	389.899	63.06
7967629_Intermediate	1	-10.1	4	iPPI-lib	Y	5	1	3.69	322.35782	64.36
17401533_Intermediate	1	-10.1	3	iPPI-lib	Y	7	2	2.02	333.344	92.14
7973129_Intermediate	1	-10.1	4	iPPI-lib	Y	4	0	3.09	321.36976	46.61
124948754_Intermediate	1	-10.1	8	iPPI-lib	Y	8	1	3.05	418.49154	90.28
842464_Intermediate	1	-10.1	2	iPPI-lib	Y	4	1	3.43	288.30008	55.13
49722142_Intermediate	1	-10.1	3	iPPI-lib	Y	6	1	3.48	305.71638	84.39
24806249_Intermediate	1	-10.1	3	iPPI-lib	Y	7	0	1.61	379.3364496	66.88
14735437_Intermediate	1	-10.1	5	iPPI-lib	Y	7	1	4.36	442.50964	77.75
24794865_Intermediate	1	-10.1	3	iPPI-lib	Y	8	1	3	431.46708	118.64
56324526_Intermediate	1	-10.1	9	iPPI-lib	Y	8	1	4.45	488.59638	110.39
26619012_Accepted	1	-10.1	9	iPPI-lib	Y	6	1	4.78	477.4992896	98.64
3712175_Intermediate	1	-10.1	1	iPPI-lib	Y	6	0	1.59	248.24282	68.86
56322799_Accepted	1	-10.1	7	iPPI-lib	Y	6	1	4.36	440.4177696	72.95
3716794_Intermediate	1	-10.1	5	iPPI-lib	Y	8	0	1.65	384.40904	114.64
49724115_Intermediate	1	-10.1	9	iPPI-lib	Y	7	2	3.2	417.50348	85.73
24798085_Intermediate	1	-10.1	5	iPPI-lib	Y	3	1	3.59	305.37036	38.33
843300_Intermediate	1	-10.1	5	iPPI-lib	Y	8	1	2.93	430.3368296	90.89
26657726_Intermediate	1	-10.1	5	iPPI-lib	Y	8	4	2.16	412.4622	153.41
26648276_Intermediate	1	-10.1	4	iPPI-lib	Y	5	1	3.49	416.5089032	74.86
3717285_Intermediate	1	-10.1	6	iPPI-lib	Y	7	0	4.22	394.4254032	103.79
99456889_Accepted	1	-10.1	7	iPPI-lib	Y	8	0	2.83	422.43058	91.1
47193587_Intermediate	1	-10.1	3	iPPI-lib	Y	5	0	2.85	349.37986	59.75
17415555_Intermediate	1	-10.1	7	iPPI-lib	Y	5	0	5.16	405.48618	59.75
14737200_Intermediate	1	-10.1	4	iPPI-lib	Y	6	0	3.92	436.9339	58.44
4246374_Intermediate	1	-10.1	1	iPPI-lib	Y	5	1	2.86	280.2565632	62.86
26618030_Intermediate	1	-10.1	6	iPPI-lib	Y	6	1	3.81	418.5313	68.43
26642155_Intermediate	1	-10.1	4	iPPI-lib	Y	7	1	2.52	432.55956	122.99
17515947_Intermediate	1	-10.1	7	iPPI-lib	Y	6	0	4.88	452.56582	89.13
26530132_Intermediate	1	-10.1	3	iPPI-lib	Y	5	2	3.25	326.36966	87.83
26614460_Intermediate	1	-10.1	3	iPPI-lib	Y	5	0	3.2	357.4019432	77.82
3711295_Intermediate	1	-10.1	6	iPPI-lib	Y	6	2	4	340.32674	99.8
26644437_Intermediate	1	-10.1	7	iPPI-lib	Y	6	0	3.77	377.4164	103.41
26535309_Intermediate	1	-10.1	5	iPPI-lib	Y	5	1	5.47	413.87404	96.36
14727990_Intermediate	1	-10.1	5	iPPI-lib	Y	8	2	2.09	372.39834	126.14
24377824_Intermediate	1	-10.1	4	iPPI-lib	Y	5	1	3.75	397.51376	114.59
7974839_Intermediate	1	-10.1	3	iPPI-lib	Y	5	1	3.91	293.36626	55.63
49817033_Intermediate	1	-10.1	6	iPPI-lib	Y	8	1	2.24	427.47354	126.07
85270890_Intermediate	1	-10.1	5	iPPI-lib	Y	6	1	2.45	366.41038	75.71
26617263_Accepted	1	-10.1	7	iPPI-lib	Y	9	2	2.09	445.47052	118.97
26647746_Intermediate	1	-10.1	7	iPPI-lib	Y	8	2	0.91	402.46738	116.85
49829378_Intermediate	1	-10.1	4	iPPI-lib	Y	6	1	2	324.33064	81.43
24316776_Intermediate	1	-10.1	6	iPPI-lib	Y	4	1	5.73	434.4098896	51.22
47202666_Intermediate	1	-10.1	2	iPPI-lib	Y	5	0	3.2	348.3951	57.69
56317563_Intermediate	1	-10.1	6	iPPI-lib	Y	8	2	1.95	385.3458432	110.26
14723868_Intermediate	1	-10.1	7	iPPI-lib	Y	5	1	3.79	353.3917	100.71
17404964_Intermediate	1	-10.1	4	iPPI-lib	Y	6	1	3.91	360.3412232	87.39
103074989_Intermediate	1	-10.1	6	iPPI-lib	Y	6	2	2.74	393.47878	78.51
26615843_Intermediate	1	-10.1	3	iPPI-lib	Y	7	0	3.11	413.47172	85.01
49822104_Accepted	1	-10.1	7	iPPI-lib	Y	5	3	3.64	394.48668	97.64
22404845_Intermediate	1	-10.1	5	iPPI-lib	Y	6	1	4.93	370.7864	88.17
103074602_Intermediate	1	-10.1	7	iPPI-lib	Y	7	2	3.54	441.52488	79.94
24329782_Intermediate	1	-10.1	2	iPPI-lib	Y	4	2	3.44	368.22726	57.25
17410542_Intermediate	1	-10.1	2	iPPI-lib	Y	2	0	6	349.1104528	17.3
49737103_Accepted	1	-10.1	7	iPPI-lib	Y	8	1	2.79	417.46042	90.52
29216706_Intermediate	1	-10.1	1	iPPI-lib	Y	3	0	3.54	282.72434	27.05
47198193_Intermediate	1	-10.1	3	iPPI-lib	Y	4	2	3.41	277.3205	57.78
26625421_Intermediate	1	-10.1	7	iPPI-lib	Y	6	1	3.84	381.42172	77.77
26624392_Intermediate	1	-10.1	1	iPPI-lib	Y	3	1	4.33	312.77346	73.99
17484927_Accepted	1	-10.1	8	iPPI-lib	Y	7	1	3.31	430.45258	94.47
26619520_Intermediate	1	-10.1	3	iPPI-lib	Y	4	1	4.31	312.38614	86.6
24819624_Intermediate	1	-10.1	3	iPPI-lib	Y	6	2	2.06	305.3339	79.8
24302286_Intermediate	1	-10.1	5	iPPI-lib	Y	4	0	4.6	440.9855	67.61
103050575_Intermediate	1	-10.1	2	iPPI-lib	Y	6	0	1.44	308.33454	59.73
22400855_Intermediate	1	-10.1	1	iPPI-lib	Y	3	1	3.11	262.30586	45.48
24397362_Intermediate	1	-10.1	6	iPPI-lib	Y	5	1	4.38	418.53452	121.31
49825695_Intermediate	1	-10.1	3	iPPI-lib	Y	6	2	2.95	325.3882	111.8
24360503_Intermediate	1	-10.1	1	iPPI-lib	Y	3	1	5.34	383.26174	73.46
24353090_Accepted	1	-10.1	5	iPPI-lib	Y	4	0	5.21	376.3770832	48.67
49672794_Accepted	1	-10.1	4	iPPI-lib	Y	3	1	4.32	305.37036	38.33
24784555_Intermediate	1	-10.1	3	iPPI-lib	Y	5	0	2.67	377.4115032	64.41
24392072_Intermediate	1	-10.1	6	iPPI-lib	Y	6	1	3.4	422.49678	84.09
24327853_Intermediate	1	-10.1	7	iPPI-lib	Y	6	1	2.83	448.9629	91.93
24828188_Intermediate	1	-10.1	4	iPPI-lib	Y	6	0	3.49	338.74784	73.93
89854905_Intermediate	1	-10.1	2	iPPI-lib	Y	1	1	4.03	219.28112	15.79
4252215_Intermediate	1	-10.1	7	iPPI-lib	Y	9	1	1.96	400.4548	129.35
17510872_Intermediate	1	-10.1	3	iPPI-lib	Y	5	0	4.43	337.3956	90.19
24374411_Intermediate	1	-10.1	5	iPPI-lib	Y	4	1	3.87	382.45438	51.1
24410210_Intermediate	1	-10.1	7	iPPI-lib	Y	6	1	4.32	458.9362032	85.26
24799613_Accepted	1	-10.1	6	iPPI-lib	Y	5	1	2.65	343.3274064	68.02
49648036_Intermediate	1	-10.1	5	iPPI-lib	Y	5	2	4.63	357.40516	67.27
24368780_Intermediate	1	-10.1	2	iPPI-lib	Y	5	1	2.92	293.27354	68.65
99495815_Intermediate	1	-10.1	3	iPPI-lib	Y	3	1	4.59	311.39808	70.48
862738_Intermediate	1	-10.1	4	iPPI-lib	Y	5	0	4.4	344.4097	56.3
24798475_Intermediate	1	-10.1	7	iPPI-lib	Y	7	1	2.96	379.4555	85.84
24415755_Intermediate	1	-10.1	8	iPPI-lib	Y	5	1	3.11	377.47938	61.77
24407881_Intermediate	1	-10.0	7	iPPI-lib	Y	7	1	3.31	424.51596	92.8
24786206_Intermediate	1	-10.0	5	iPPI-lib	Y	6	0	3.1	374.43568	68.09
57288063_Intermediate	1	-10.0	4	iPPI-lib	Y	6	3	3.08	307.30342	98.22
104224040_Intermediate	1	-10.0	5	iPPI-lib	Y	5	1	5.68	461.4831864	89.41
24816280_Accepted	1	-10.0	4	iPPI-lib	Y	6	1	2.26	397.49062	89.44
17480094_Intermediate	1	-10.0	4	iPPI-lib	Y	3	0	4.23	291.34378	29.54
49726772_Intermediate	1	-10.0	3	iPPI-lib	Y	4	1	4.1	322.3330032	55.13
14739137_Intermediate	1	-10.0	5	iPPI-lib	Y	7	1	2.29	364.42424	114.65
56316404_Intermediate	1	-10.0	10	iPPI-lib	Y	10	4	2.18	442.49148	157.57
51087737_Intermediate	1	-10.0	7	iPPI-lib	Y	9	2	2.22	430.4096032	140.88
51085955_Intermediate	1	-10.0	8	iPPI-lib	Y	8	3	2.54	426.48878	129.82
24827615_Intermediate	1	-10.0	4	iPPI-lib	Y	6	0	3.1	349.2641096	80.71
848605_Intermediate	1	-10.0	5	iPPI-lib	Y	7	2	2.72	374.45728	113
56422255_Accepted	1	-10.0	6	iPPI-lib	Y	9	2	1.97	423.20698	123.15
865148_Intermediate	1	-10.0	8	iPPI-lib	Y	7	1	3.49	379.40914	94.32
24398903_Accepted	1	-10.0	5	iPPI-lib	Y	6	1	4.96	469.9621432	90.77
24806639_Intermediate	1	-10.0	7	iPPI-lib	Y	8	2	4.99	463.53208	174.11
26730587_Intermediate	1	-10.0	6	iPPI-lib	Y	8	1	3.49	389.40726	95.07
56322410_Intermediate	1	-10.0	7	iPPI-lib	Y	7	1	2.67	402.46408	101.16
22401088_Intermediate	1	-10.0	6	iPPI-lib	Y	7	1	2.4	514.82044	95.17
26671106_Intermediate	1	-10.0	2	iPPI-lib	Y	7	4	2.11	297.26554	117.95
24394194_Intermediate	1	-10.0	5	iPPI-lib	Y	4	1	5.13	378.3682296	80.43
49671495_Intermediate	1	-10.0	4	iPPI-lib	Y	4	1	4.05	364.3416496	94.15
26539870_Accepted	1	-10.0	4	iPPI-lib	Y	4	0	3.67	415.8123328	36.44
14718923_Accepted	1	-10.0	8	iPPI-lib	Y	9	2	2.9	396.3966	115.58
17514890_Intermediate	1	-10.0	5	iPPI-lib	Y	6	1	4.34	385.46	126.88
24800317_Accepted	1	-10.0	6	iPPI-lib	Y	6	0	3.24	427.4438264	58.81
85267155_Intermediate	1	-10.0	3	iPPI-lib	Y	3	1	4.59	300.35384	37.91
49729905_Intermediate	1	-10.0	5	iPPI-lib	Y	5	1	3.13	376.3292096	64.24
49671635_Accepted	1	-10.0	10	iPPI-lib	Y	5	2	3.65	391.4596	72.37
24286590_Intermediate	1	-10.0	4	iPPI-lib	Y	3	2	3.7	315.82046	77.19
90340704_Accepted	1	-10.0	6	iPPI-lib	Y	5	0	4.04	334.41488	52.83
57256360_Accepted	1	-10.0	8	iPPI-lib	Y	7	1	2.79	472.4779296	93.32
47196216_Intermediate	1	-10.0	2	iPPI-lib	Y	2	0	4.38	250.29186	30.21
24322935_Intermediate	1	-10.0	4	iPPI-lib	Y	8	0	2.05	446.563	100.96
56317372_Accepted	1	-10.0	7	iPPI-lib	Y	7	1	3.4	406.21952	94.32
26649065_Intermediate	1	-10.0	6	iPPI-lib	Y	7	1	2.73	392.49732	75.94
26537871_Accepted	1	-10.0	3	iPPI-lib	Y	4	0	3.66	319.2811896	51.81
14732613_Intermediate	1	-10.0	7	iPPI-lib	Y	8	1	2.39	467.58376	115.78
17410779_Intermediate	1	-10.0	3	iPPI-lib	Y	6	1	2.13	279.29662	72.7
89855525_Accepted	1	-10.0	1	iPPI-lib	Y	4	0	1.54	252.26798	51.43
24330353_Intermediate	1	-10.0	4	iPPI-lib	Y	6	1	3.51	384.47524	129.89
17461322_Intermediate	1	-10.0	4	iPPI-lib	Y	5	0	4.76	362.37532	57.9
144207159_Accepted	1	-10.0	8	iPPI-lib	Y	6	0	4.1	426.4805832	66
24839967_Intermediate	1	-10.0	7	iPPI-lib	Y	9	2	2.07	493.57798	133.31
3717084_Intermediate	1	-10.0	2	iPPI-lib	Y	3	0	4.2	319.39694	33.45
17433610_Accepted	1	-10.0	8	iPPI-lib	Y	6	0	4.91	430.44928	74.97
99495517_Intermediate	1	-10.0	5	iPPI-lib	Y	5	0	5.28	392.4708	81.59
7970821_Accepted	1	-10.0	6	iPPI-lib	Y	8	0	3.08	479.59446	115.39
24411616_Intermediate	1	-10.0	7	iPPI-lib	Y	7	1	3.8	428.5278	122.21
7965724_Intermediate	1	-10.0	4	iPPI-lib	Y	6	3	2.96	346.38252	96.93
22401604_Intermediate	1	-10.0	9	iPPI-lib	Y	9	1	2.93	516.65284	99.8
24812121_Intermediate	1	-10.0	8	iPPI-lib	Y	5	1	3.71	401.50078	55.54
26535105_Intermediate	1	-10.0	4	iPPI-lib	Y	3	1	3.6	318.41218	34.03
7969189_Intermediate	1	-10.0	6	iPPI-lib	Y	8	1	0.75	368.3865	97.44
17441246_Accepted	1	-10.0	1	iPPI-lib	Y	6	1	1.75	272.2345632	76.97
24392086_Intermediate	1	-10.0	5	iPPI-lib	Y	7	1	4.32	476.9315632	141.76
7969249_Intermediate	1	-10.0	5	iPPI-lib	Y	6	0	3.83	333.3407	74.18
24310855_Intermediate	1	-10.0	6	iPPI-lib	Y	8	2	1.96	405.40336	106.33
24372243_Intermediate	1	-10.0	5	iPPI-lib	Y	7	1	3.58	453.55388	96.86
29216515_Accepted	1	-10.0	4	iPPI-lib	Y	7	1	3.55	374.41906	109.23
26658304_Intermediate	1	-10.0	5	iPPI-lib	Y	7	1	3.36	366.39376	119.2
24817239_Intermediate	1	-10.0	1	iPPI-lib	Y	5	2	2.27	249.27064	80
24391104_Accepted	1	-10.0	4	iPPI-lib	Y	5	1	4.63	335.79026	55.11
24390408_Intermediate	1	-10.0	2	iPPI-lib	Y	4	1	4.05	321.36976	59.31
24289754_Intermediate	1	-10.0	8	iPPI-lib	Y	7	2	4.74	419.49944	118.24
24297527_Intermediate	1	-10.0	5	iPPI-lib	Y	8	1	2.29	433.50126	137.68
17438094_Accepted	1	-10.0	3	iPPI-lib	Y	4	1	2.87	278.30526	54.98
17440060_Intermediate	1	-10.0	6	iPPI-lib	Y	8	2	3.78	438.45312	121.83
51085242_Intermediate	1	-10.0	9	iPPI-lib	Y	6	2	3.17	437.55448	97.66
124949143_Intermediate	1	-10.0	5	iPPI-lib	Y	5	1	4.13	446.92542	58.73
56316364_Intermediate	1	-10.0	7	iPPI-lib	Y	8	1	2.32	351.35928	99
24387509_Intermediate	1	-10.0	4	iPPI-lib	Y	7	1	2.85	368.42956	77.63
24393941_Accepted	1	-10.0	5	iPPI-lib	Y	5	1	5.2	376.83888	63.84
24796443_Intermediate	1	-10.0	5	iPPI-lib	Y	4	1	4.26	319.35388	47.56
24268391_Intermediate	1	-10.0	1	iPPI-lib	Y	5	2	2.37	327.40078	99.71
26614407_Intermediate	1	-10.0	8	iPPI-lib	Y	6	1	3.59	408.49012	61.23
14726305_Intermediate	1	-10.0	5	iPPI-lib	Y	8	1	3.11	416.47566	93.01
85269172_Intermediate	1	-10.0	5	iPPI-lib	Y	6	1	2.77	345.73388	81.7
24834704_Intermediate	1	-10.0	3	iPPI-lib	Y	3	1	4.22	282.36016	71.05
24287841_Accepted	1	-10.0	7	iPPI-lib	Y	6	1	3.72	450.57638	118.52
24803773_Intermediate	1	-10.0	3	iPPI-lib	Y	7	2	1.99	323.30282	93.31
49822026_Accepted	1	-10.0	7	iPPI-lib	Y	7	4	2.19	425.50072	126.74
17485594_Intermediate	1	-10.0	9	iPPI-lib	Y	5	1	4.97	389.44372	64.63
26616330_Intermediate	1	-10.0	6	iPPI-lib	Y	7	0	3.03	399.46344	113.77
26626190_Intermediate	1	-10.0	5	iPPI-lib	Y	7	2	2.69	382.43622	113
14722941_Intermediate	1	-10.0	3	iPPI-lib	Y	4	2	3.56	269.2952	62.32
4263274_Intermediate	1	-10.0	3	iPPI-lib	Y	8	0	1.76	366.37062	88.77
24788848_Accepted	1	-10.0	3	iPPI-lib	Y	5	2	2.1	295.28942	82.53
22406946_Intermediate	1	-10.0	4	iPPI-lib	Y	3	1	5.04	358.45612	70.23
85271501_Intermediate	1	-10.0	8	iPPI-lib	Y	7	2	3.15	395.4516	91.31
17445166_Intermediate	1	-10.0	3	iPPI-lib	Y	7	1	3.85	333.29764	96.92
24839993_Intermediate	1	-10.0	7	iPPI-lib	Y	7	0	3.62	421.46896	93.91
56324494_Accepted	1	-10.0	7	iPPI-lib	Y	6	1	4.25	448.58042	102.3
24369081_Intermediate	1	-10.0	3	iPPI-lib	Y	5	1	3.16	369.82478	91.71
124949712_Intermediate	1	-10.0	6	iPPI-lib	Y	7	1	3.7	425.54708	93.88
24391609_Intermediate	1	-10.0	8	iPPI-lib	Y	6	2	4.39	398.88592	80.04
24781666_Accepted	1	-10.0	8	iPPI-lib	Y	4	2	4.47	409.4883096	53.35
24370131_Intermediate	1	-10.0	4	iPPI-lib	Y	5	1	4.89	362.44812	88.87
57259223_Intermediate	1	-10.0	6	iPPI-lib	Y	7	0	2.14	376.38044	104.35
49677994_Intermediate	1	-10.0	3	iPPI-lib	Y	5	2	2.46	295.28942	82.53
103159478_Intermediate	1	-10.0	6	iPPI-lib	Y	7	2	3.06	371.3623232	85.47
24403965_Intermediate	1	-10.0	5	iPPI-lib	Y	7	0	4.03	361.39716	78.86
144071630_Intermediate	1	-10.0	4	iPPI-lib	Y	3	0	4.84	363.1777832	39.44
24310827_Accepted	1	-10.0	7	iPPI-lib	Y	8	1	3.95	450.4622232	91.41
24824494_Intermediate	1	-10.0	2	iPPI-lib	Y	6	2	1.71	296.2047896	86.63
17513713_Intermediate	1	-10.0	4	iPPI-lib	Y	4	1	3.34	304.34254	53.17
49828931_Accepted	1	-10.0	8	iPPI-lib	Y	8	2	2.05	459.55846	113.19
17513367_Intermediate	1	-10.0	5	iPPI-lib	Y	6	0	4.68	431.4804	70.67
144099245_Intermediate	1	-10.0	7	iPPI-lib	Y	6	3	4.18	470.5762032	79.82
49725322_Intermediate	1	-10.0	6	iPPI-lib	Y	7	1	2.54	408.4735	112.66
862906_Intermediate	1	-10.0	5	iPPI-lib	Y	7	2	3.34	402.44578	105.38
85272461_Intermediate	1	-10.0	7	iPPI-lib	Y	7	1	2.79	373.40786	81.93
103050817_Accepted	1	-10.0	8	iPPI-lib	Y	8	3	4.53	483.4872496	151.46
16952745_Intermediate	1	-10.0	9	iPPI-lib	Y	8	1	2.63	487.5917	134.45
24391977_Intermediate	1	-10.0	6	iPPI-lib	Y	7	1	4.62	437.51142	90.31
57261571_Intermediate	1	-10.0	9	iPPI-lib	Y	7	1	3.23	493.61774	87.33
57269190_Intermediate	1	-10.0	4	iPPI-lib	Y	7	2	1.66	361.41546	107.72
14739349_Intermediate	1	-10.0	7	iPPI-lib	Y	8	2	4.12	501.02414	166.24
57259889_Intermediate	1	-10.0	8	iPPI-lib	Y	7	0	3.16	459.94578	101.75
47195048_Intermediate	1	-10.0	1	iPPI-lib	Y	1	0	4.55	233.3077	12.89
24316809_Intermediate	1	-10.0	4	iPPI-lib	Y	4	3	4.33	337.43866	96.25
4241311_Accepted	1	-10.0	5	iPPI-lib	Y	7	1	1.79	416.49066	93.32
26651339_Intermediate	1	-10.0	7	iPPI-lib	Y	9	2	0.82	419.45154	128.01
24407457_Intermediate	1	-10.0	7	iPPI-lib	Y	7	1	1.47	405.49278	72.16
57267277_Intermediate	1	-10.0	4	iPPI-lib	Y	6	4	2.53	313.3775	121.99
4251137_Intermediate	1	-10.0	3	iPPI-lib	Y	7	0	3.72	436.57302	93.7
121284941_Accepted	1	-10.0	8	iPPI-lib	Y	11	4	-0.21	474.5069	150.7
24309331_Accepted	1	-10.0	4	iPPI-lib	Y	6	1	4.33	496.6678096	72.18
99495294_Intermediate	1	-10.0	5	iPPI-lib	Y	7	2	2.59	433.27912	113
3712352_Intermediate	1	-10.0	5	iPPI-lib	Y	6	0	4	352.33744	74.97
103075576_Intermediate	1	-10.0	3	iPPI-lib	Y	3	1	4	325.3567832	74.5
49730693_Intermediate	1	-10.0	5	iPPI-lib	Y	7	1	3	380.485	128.88
4244955_Intermediate	1	-10.0	8	iPPI-lib	Y	9	2	3.34	499.57926	126.18
26613714_Intermediate	1	-10.0	5	iPPI-lib	Y	7	2	1.6	344.36994	96.45
26642652_Intermediate	1	-10.0	4	iPPI-lib	Y	5	1	4.23	353.3917	96.78
4256224_Intermediate	1	-10.0	4	iPPI-lib	Y	7	1	3.18	375.17684	82.15
24284223_Intermediate	1	-10.0	5	iPPI-lib	Y	6	1	5.39	540.51668	144.23
22407716_Intermediate	1	-10.0	4	iPPI-lib	Y	6	1	4.35	391.25124	69.04
124949457_Intermediate	1	-10.0	5	iPPI-lib	Y	6	1	3.11	390.47814	59.39
26636031_Intermediate	1	-10.0	5	iPPI-lib	Y	7	1	3.24	385.48322	109.3
26649272_Intermediate	1	-10.0	2	iPPI-lib	Y	5	2	4.08	397.89786	61.44
56322186_Intermediate	1	-10.0	8	iPPI-lib	Y	8	2	3.2	432.85424	102.96
26728248_Intermediate	1	-10.0	5	iPPI-lib	Y	6	2	3.92	359.3268064	76.39
862503_Intermediate	1	-10.0	4	iPPI-lib	Y	8	1	1.77	438.49948	127.49
24800839_Intermediate	1	-10.0	9	iPPI-lib	Y	6	1	3.67	398.52174	109.15
99454730_Intermediate	1	-10.0	5	iPPI-lib	Y	6	2	2.87	387.43114	80.32
85269899_Intermediate	1	-10.0	3	iPPI-lib	Y	6	1	3.61	347.36728	79.2
4241204_Intermediate	1	-10.0	8	iPPI-lib	Y	8	1	2.65	413.49332	108.8
24428975_Accepted	1	-10.0	4	iPPI-lib	Y	5	1	4.24	345.39446	59.39
17469574_Accepted	1	-10.0	6	iPPI-lib	Y	4	1	4.76	391.50918	111.91
85270724_Intermediate	1	-10.0	5	iPPI-lib	Y	8	3	1.37	356.32944	116.95
24785609_Intermediate	1	-10.0	5	iPPI-lib	Y	6	1	3.01	357.3109264	73.22
49677660_Accepted	1	-10.0	1	iPPI-lib	Y	7	0	0.96	398.43232	100.21
24409824_Intermediate	1	-10.0	5	iPPI-lib	Y	5	1	4.53	434.55054	74.86
24406764_Accepted	1	-10.0	4	iPPI-lib	Y	6	0	3.28	400.51932	49.59
47196793_Intermediate	1	-10.0	3	iPPI-lib	Y	3	1	4.67	356.21326	38.33
104232009_Intermediate	1	-10.0	6	iPPI-lib	Y	4	1	3.25	346.42228	49.41
24362465_Intermediate	1	-10.0	2	iPPI-lib	Y	2	0	5.54	284.35444	17.3
56315624_Intermediate	1	-10.0	6	iPPI-lib	Y	9	0	2.1	348.31558	108.82
24403493_Intermediate	1	-10.0	5	iPPI-lib	Y	6	1	4.28	406.88316	93.38
24839845_Intermediate	1	-10.0	5	iPPI-lib	Y	6	0	4.74	415.4810832	92.67
49735453_Intermediate	1	-10.0	6	iPPI-lib	Y	6	2	2.2	418.52968	126.02
17455429_Intermediate	1	-10.0	6	iPPI-lib	Y	5	0	3.84	358.7724	65.74
4261333_Intermediate	1	-10.0	5	iPPI-lib	Y	6	1	3.25	409.8655	75.44
24394066_Intermediate	1	-10.0	5	iPPI-lib	Y	5	1	2.24	344.428	74.86
853611_Intermediate	1	-10.0	6	iPPI-lib	Y	7	2	2.67	346.38582	106.82
24360558_Intermediate	1	-10.0	3	iPPI-lib	Y	4	0	3.95	313.73508	52.33
26664339_Intermediate	1	-10.0	1	iPPI-lib	Y	2	1	4.12	255.699	32.86
49823151_Intermediate	1	-10.0	4	iPPI-lib	Y	6	1	1.99	324.33064	81.43
124350024_Intermediate	1	-10.0	3	iPPI-lib	Y	7	3	2.82	430.2984	95.34
14745785_Accepted	1	-10.0	8	iPPI-lib	Y	7	1	3.32	366.36732	90.66
26528364_Intermediate	1	-10.0	2	iPPI-lib	Y	6	3	2.86	303.31802	89.59
17432782_Accepted	1	-10.0	3	iPPI-lib	Y	6	0	2.8	331.34312	89.13
24384971_Intermediate	1	-10.0	3	iPPI-lib	Y	5	0	2.99	334.3189432	81.96
56318833_Accepted	1	-10.0	7	iPPI-lib	Y	6	1	4.27	400.47296	72.95
17451442_Intermediate	1	-10.0	6	iPPI-lib	Y	5	1	3.96	319.35718	64.11
17410661_Intermediate	1	-10.0	5	iPPI-lib	Y	3	1	5.94	404.2616432	38.33
4265190_Intermediate	1	-10.0	4	iPPI-lib	Y	6	2	3.16	365.45206	102.34
49678736_Intermediate	1	-10.0	6	iPPI-lib	Y	7	2	2.74	379.43558	118.09
103060298_Intermediate	1	-10.0	6	iPPI-lib	Y	5	2	4.59	350.43742	95.7
125305598_Intermediate	1	-10.0	4	iPPI-lib	Y	7	0	3.21	450.28804	77.05
4262308_Intermediate	1	-10.0	8	iPPI-lib	Y	10	3	2.94	449.50558	118.73
121284822_Accepted	1	-10.0	8	iPPI-lib	Y	8	3	2.19	463.52556	113.42
22413776_Intermediate	1	-10.0	2	iPPI-lib	Y	5	0	3.62	253.25604	63.12
24800531_Accepted	1	-10.0	6	iPPI-lib	Y	6	0	2.83	380.4154432	72.12
49735706_Intermediate	1	-10.0	8	iPPI-lib	Y	7	2	2.55	459.5816	130.54
49730753_Intermediate	1	-10.0	5	iPPI-lib	Y	5	0	3.84	356.4387	71.79
17506073_Intermediate	1	-10.0	2	iPPI-lib	Y	3	0	3.94	346.1505632	43.1
49819001_Intermediate	1	-10.0	7	iPPI-lib	Y	8	1	3.35	420.46106	93.48
49819181_Intermediate	1	-10.0	7	iPPI-lib	Y	8	1	2.37	407.3977232	95.07
24311948_Intermediate	1	-10.0	8	iPPI-lib	Y	3	1	5.69	416.9425	34.03
57263714_Intermediate	1	-10.0	5	iPPI-lib	Y	6	2	4.18	399.52642	82.08
26617777_Intermediate	1	-10.0	5	iPPI-lib	Y	6	1	3.61	391.4629	64.89
24285878_Accepted	1	-10.0	3	iPPI-lib	Y	5	1	1.82	280.27808	72.2
57261837_Intermediate	1	-10.0	5	iPPI-lib	Y	8	1	2.94	373.79364	98.48
49716497_Intermediate	1	-10.0	5	iPPI-lib	Y	6	0	4.5	401.45772	56.47
90944991_Intermediate	1	-10.0	4	iPPI-lib	Y	7	1	3.11	359.38128	76.16
49678232_Intermediate	1	-10.0	4	iPPI-lib	Y	4	2	3.47	305.3273	69.23
852693_Intermediate	1	-10.0	2	iPPI-lib	Y	6	0	1.44	325.34184	101.68
843947_Accepted	1	-10.0	2	iPPI-lib	Y	8	3	1.14	323.35248	104.03
24839850_Intermediate	1	-10.0	7	iPPI-lib	Y	8	1	3.8	466.53272	152.91
49734987_Intermediate	1	-10.0	6	iPPI-lib	Y	5	1	4.65	395.5178	82.7
26647333_Accepted	1	-10.0	6	iPPI-lib	Y	7	1	3.28	387.43444	85.84
4262421_Intermediate	1	-10.0	5	iPPI-lib	Y	5	1	4.31	367.3455896	99.3
49727709_Intermediate	1	-10.0	6	iPPI-lib	Y	7	1	2.6	424.89844	93.32
846758_Accepted	1	-10.0	7	iPPI-lib	Y	7	0	4.67	403.43054	79.5
22411166_Intermediate	1	-10.0	5	iPPI-lib	Y	6	1	2.97	326.3250032	76.88
22407508_Intermediate	1	-10.0	4	iPPI-lib	Y	4	0	4.41	379.49848	101.32
57267820_Intermediate	1	-10.0	7	iPPI-lib	Y	6	1	2.21	425.54378	95.02
17453250_Intermediate	1	-9.9	3	iPPI-lib	Y	4	0	4.95	330.37982	62.45
17509237_Intermediate	1	-9.9	4	iPPI-lib	Y	4	1	5.09	430.34138	108.42
24310485_Accepted	1	-9.9	3	iPPI-lib	Y	7	2	1.88	337.3294	93.31
24408470_Intermediate	1	-9.9	4	iPPI-lib	Y	4	1	3.8	312.3381832	55.13
24332826_Intermediate	1	-9.9	8	iPPI-lib	Y	6	0	5.78	414.45318	70.54
121286031_Accepted	1	-9.9	6	iPPI-lib	Y	8	0	2.42	415.44454	86.28
26649873_Intermediate	1	-9.9	3	iPPI-lib	Y	5	2	3.21	341.42736	95.25
144098062_Intermediate	1	-9.9	6	iPPI-lib	Y	5	1	3.59	383.46074	84.76
87349799_Intermediate	1	-9.9	5	iPPI-lib	Y	4	1	4.19	342.39052	55.13
4263046_Accepted	1	-9.9	5	iPPI-lib	Y	7	1	3.28	415.4876	81.81
24275142_Intermediate	1	-9.9	6	iPPI-lib	Y	8	1	3.65	427.54634	152.02
24305233_Intermediate	1	-9.9	4	iPPI-lib	Y	7	2	3.08	423.48484	120.53
14725984_Intermediate	1	-9.9	7	iPPI-lib	Y	7	1	1.75	421.48888	78.95
85199608_Intermediate	1	-9.9	8	iPPI-lib	Y	7	1	2.66	423.50476	78.95
57257009_Intermediate	1	-9.9	4	iPPI-lib	Y	5	1	2.83	312.38944	85.11
85239771_Intermediate	1	-9.9	4	iPPI-lib	Y	5	0	4.65	375.44358	75.72
26664846_Accepted	1	-9.9	2	iPPI-lib	Y	4	1	4.48	333.0961096	54.46
85200165_Intermediate	1	-9.9	7	iPPI-lib	Y	9	3	3.72	425.43452	133.62
26652706_Intermediate	1	-9.9	5	iPPI-lib	Y	9	1	2.05	343.33728	118.5
17438614_Intermediate	1	-9.9	6	iPPI-lib	Y	7	0	2.52	362.33556	104.54
26624608_Intermediate	1	-9.9	6	iPPI-lib	Y	8	2	2.08	422.4538032	138.45
24824604_Intermediate	1	-9.9	5	iPPI-lib	Y	6	1	3.16	332.35594	91.81
865223_Intermediate	1	-9.9	8	iPPI-lib	Y	5	2	2.75	351.39574	76.28
17460109_Accepted	1	-9.9	5	iPPI-lib	Y	2	0	5.2	384.4373296	7.68
24376694_Intermediate	1	-9.9	5	iPPI-lib	Y	5	0	4.35	397.8515	63.68
24404533_Intermediate	1	-9.9	4	iPPI-lib	Y	7	1	2.57	369.44076	107.84
17452404_Intermediate	1	-9.9	4	iPPI-lib	Y	8	2	2.62	346.34276	108.98
17472745_Intermediate	1	-9.9	4	iPPI-lib	Y	6	0	4.01	354.36146	84.49
17387113_Intermediate	1	-9.9	5	iPPI-lib	Y	6	1	4.7	438.47458	69.68
24824032_Intermediate	1	-9.9	5	iPPI-lib	Y	11	1	1.04	381.3455	129.96
24798486_Accepted	1	-9.9	5	iPPI-lib	Y	5	1	2.63	382.4280232	66.48
22405258_Intermediate	1	-9.9	3	iPPI-lib	Y	4	1	3.91	300.73962	47.02
860750_Intermediate	1	-9.9	5	iPPI-lib	Y	8	3	2.43	339.34858	107.78
85149203_Intermediate	1	-9.9	2	iPPI-lib	Y	6	2	2.06	355.41088	117.67
14724114_Accepted	1	-9.9	4	iPPI-lib	Y	2	0	4.81	284.35444	25.78
24818457_Intermediate	1	-9.9	3	iPPI-lib	Y	3	1	3.55	294.37086	70.23
49736656_Intermediate	1	-9.9	5	iPPI-lib	Y	8	1	2.76	440.87954	93.53
26616730_Intermediate	1	-9.9	2	iPPI-lib	Y	7	0	3.14	399.5098	100.74
26652562_Intermediate	1	-9.9	4	iPPI-lib	Y	5	2	3.38	295.28942	82.48
24290400_Accepted	1	-9.9	5	iPPI-lib	Y	7	2	3.7	417.3844296	84.3
87357371_Intermediate	1	-9.9	2	iPPI-lib	Y	5	1	3.88	280.32444	67.07
4255965_Intermediate	1	-9.9	3	iPPI-lib	Y	9	1	0.35	352.34734	108.04
49673766_Intermediate	1	-9.9	8	iPPI-lib	Y	6	2	2.91	416.4146696	92.88
4256987_Intermediate	1	-9.9	4	iPPI-lib	Y	7	3	2.39	340.40284	136
17471367_Accepted	1	-9.9	0	iPPI-lib	Y	4	0	2.67	312.12094	55.74
17516099_Accepted	1	-9.9	6	iPPI-lib	Y	2	1	5.54	349.8533	29.1
124949585_Intermediate	1	-9.9	5	iPPI-lib	Y	6	0	3.24	418.92192	52.97
121285760_Intermediate	1	-9.9	5	iPPI-lib	Y	6	2	3.56	389.3279696	76.05
49822095_Intermediate	1	-9.9	10	iPPI-lib	Y	8	1	3.29	468.52216	110.39
3715344_Intermediate	1	-9.9	2	iPPI-lib	Y	4	0	4.1	321.3962	68.06
49733977_Accepted	1	-9.9	9	iPPI-lib	Y	8	0	4.95	468.6348	79.88
24386142_Intermediate	1	-9.9	3	iPPI-lib	Y	5	1	5.54	377.87	58.34
4261231_Intermediate	1	-9.9	4	iPPI-lib	Y	5	1	4.89	387.8616032	83.35
24342750_Intermediate	1	-9.9	2	iPPI-lib	Y	1	0	4.92	221.297	4.41
99454736_Intermediate	1	-9.9	3	iPPI-lib	Y	4	1	4.38	350.7983	51.22
104222678_Intermediate	1	-9.9	5	iPPI-lib	Y	3	1	4.85	337.79954	38.33
49822226_Intermediate	1	-9.9	9	iPPI-lib	Y	8	0	2.29	459.4905832	116.16
4255641_Intermediate	1	-9.9	4	iPPI-lib	Y	7	1	2.21	374.41092	93.32
17414602_Accepted	1	-9.9	9	iPPI-lib	Y	3	1	5.77	409.5162632	63.63
46500063_Intermediate	1	-9.9	6	iPPI-lib	Y	7	2	4.26	391.4662	92.94
24292974_Intermediate	1	-9.9	3	iPPI-lib	Y	6	1	3.41	407.4175632	102.43
26649857_Intermediate	1	-9.9	3	iPPI-lib	Y	8	2	2.24	367.40174	94.06
26649824_Intermediate	1	-9.9	5	iPPI-lib	Y	6	1	3.8	381.4018	102.1
24429112_Accepted	1	-9.9	5	iPPI-lib	Y	4	1	4.12	390.86216	49.41
49826997_Intermediate	1	-9.9	5	iPPI-lib	Y	6	0	3.98	391.4629	58.81
49673914_Intermediate	1	-9.9	5	iPPI-lib	Y	5	1	3.82	328.38554	100.29
144098358_Accepted	1	-9.9	7	iPPI-lib	Y	7	1	2.39	416.49066	101.16
24340284_Intermediate	1	-9.9	2	iPPI-lib	Y	3	0	3.71	328.4037832	63.13
17385732_Intermediate	1	-9.9	7	iPPI-lib	Y	5	2	4.13	400.53432	83.65
17468145_Intermediate	1	-9.9	3	iPPI-lib	Y	7	0	2.59	282.2542	97.63
22405619_Intermediate	1	-9.9	6	iPPI-lib	Y	5	1	4.73	393.52836	109.17
22405770_Accepted	1	-9.9	8	iPPI-lib	Y	4	1	5.12	361.43362	55.4
26653161_Intermediate	1	-9.9	4	iPPI-lib	Y	6	2	3.17	359.39628	107.67
26669930_Intermediate	1	-9.9	6	iPPI-lib	Y	7	1	2.15	403.44884	109.36
57262963_Intermediate	1	-9.9	4	iPPI-lib	Y	8	3	0.99	426.48878	132.53
7967766_Accepted	1	-9.9	4	iPPI-lib	Y	6	2	3.41	376.45156	79.29
4264483_Accepted	1	-9.9	9	iPPI-lib	Y	8	1	1.63	447.54776	98.77
85271833_Intermediate	1	-9.9	1	iPPI-lib	Y	4	0	3.03	295.35892	68.06
144116984_Accepted	1	-9.9	6	iPPI-lib	Y	5	1	5.3	419.5376032	53.94
47195519_Intermediate	1	-9.9	2	iPPI-lib	Y	4	1	2.98	279.29002	62.13
24311789_Intermediate	1	-9.9	3	iPPI-lib	Y	3	1	4.66	318.41218	41.99
26646864_Accepted	1	-9.9	6	iPPI-lib	Y	6	1	1.77	378.3995632	67.23
24822130_Intermediate	1	-9.9	4	iPPI-lib	Y	4	2	3.47	319.2811896	57.78
26730481_Intermediate	1	-9.9	6	iPPI-lib	Y	5	2	2.88	334.36852	82.12
56316212_Accepted	1	-9.9	6	iPPI-lib	Y	6	2	2.84	381.44816	96.54
22407807_Intermediate	1	-9.9	4	iPPI-lib	Y	5	0	3.96	337.34924	97.64
26531010_Intermediate	1	-9.9	5	iPPI-lib	Y	6	1	2.62	406.4511032	114.14
24785236_Intermediate	1	-9.9	8	iPPI-lib	Y	8	2	2.28	406.48084	101.63
26731014_Intermediate	1	-9.9	4	iPPI-lib	Y	7	0	2.81	420.3850696	73.39
49672941_Accepted	1	-9.9	8	iPPI-lib	Y	7	3	2.89	482.39126	112.75
7966948_Intermediate	1	-9.9	3	iPPI-lib	Y	5	2	3.1	365.44876	86.95
24409231_Intermediate	1	-9.9	6	iPPI-lib	Y	7	1	2.4	401.41466	81.93
47196737_Intermediate	1	-9.9	5	iPPI-lib	Y	6	1	2.44	338.35722	75.71
49826938_Intermediate	1	-9.9	8	iPPI-lib	Y	7	1	4.01	436.54658	73.73
103051259_Intermediate	1	-9.9	6	iPPI-lib	Y	5	0	4.82	426.50694	56.77
17401922_Intermediate	1	-9.9	2	iPPI-lib	Y	4	1	2.63	265.3098	46.4
22412336_Accepted	1	-9.9	2	iPPI-lib	Y	3	1	3.87	262.30586	45.75
49817738_Intermediate	1	-9.9	5	iPPI-lib	Y	4	1	4.02	307.34318	47.56
49817130_Accepted	1	-9.9	6	iPPI-lib	Y	4	1	3.55	320.33864	63.6
26530348_Intermediate	1	-9.9	3	iPPI-lib	Y	6	0	4.09	435.94752	99.36
125305565_Accepted	1	-9.9	9	iPPI-lib	Y	7	1	5.17	535.5784296	100.89
26634543_Accepted	1	-9.9	8	iPPI-lib	Y	7	0	4.43	453.55388	102.99
144097662_Intermediate	1	-9.9	4	iPPI-lib	Y	6	1	3.51	331.7321432	72.7
4257973_Accepted	1	-9.9	4	iPPI-lib	Y	7	1	1.76	332.35924	77.11
56321534_Intermediate	1	-9.9	7	iPPI-lib	Y	7	2	2.95	389.3527864	91.31
57263516_Intermediate	1	-9.9	10	iPPI-lib	Y	7	1	2.64	436.50022	92.78
24815803_Intermediate	1	-9.9	3	iPPI-lib	Y	7	1	2.03	319.31742	85.32
24336261_Intermediate	1	-9.9	2	iPPI-lib	Y	4	1	3.02	276.28938	58.89
17441979_Intermediate	1	-9.9	6	iPPI-lib	Y	7	0	3.21	401.47932	94.82
17474140_Accepted	1	-9.9	4	iPPI-lib	Y	4	0	3.81	304.34254	52.08
103163440_Intermediate	1	-9.9	4	iPPI-lib	Y	5	1	3.53	324.76432	58.59
24820099_Intermediate	1	-9.9	2	iPPI-lib	Y	5	0	3.56	331.32152	68.87
24395626_Intermediate	1	-9.9	3	iPPI-lib	Y	4	1	3.08	302.2754864	55.13
24318166_Intermediate	1	-9.9	7	iPPI-lib	Y	3	1	4.8	365.48852	67.54
57256194_Intermediate	1	-9.9	7	iPPI-lib	Y	10	3	0.92	474.53004	147.49
24288871_Intermediate	1	-9.9	5	iPPI-lib	Y	5	1	4.65	423.3872496	63.99
26623949_Intermediate	1	-9.9	3	iPPI-lib	Y	5	2	4.45	380.3410496	102.68
49823082_Intermediate	1	-9.9	6	iPPI-lib	Y	9	1	2.13	360.34458	139.29
24373223_Intermediate	1	-9.9	6	iPPI-lib	Y	7	2	1.59	352.34074	106.61
48410004_Intermediate	1	-9.9	3	iPPI-lib	Y	6	1	2.63	266.2548	87.39
49713959_Intermediate	1	-9.9	5	iPPI-lib	Y	5	1	3.34	318.37242	55.73
124948458_Accepted	1	-9.9	6	iPPI-lib	Y	6	1	4.07	395.4267832	77.25
17470577_Accepted	1	-9.9	6	iPPI-lib	Y	6	1	2.82	325.36176	76.46
4251855_Intermediate	1	-9.9	4	iPPI-lib	Y	5	1	3.72	338.38036	92.6
24283605_Intermediate	1	-9.9	7	iPPI-lib	Y	5	1	4.56	491.3732032	74.86
7971432_Intermediate	1	-9.9	4	iPPI-lib	Y	4	1	2.86	314.40202	59.48
14729199_Intermediate	1	-9.9	2	iPPI-lib	Y	4	0	3.55	282.72764	53.98
24781321_Intermediate	1	-9.9	6	iPPI-lib	Y	6	0	3.35	405.4167896	59.98
14728021_Accepted	1	-9.9	4	iPPI-lib	Y	6	1	2.9	280.28138	83.73
92763904_Accepted	1	-9.9	2	iPPI-lib	Y	3	3	3.75	238.28446	58.61
24394498_Intermediate	1	-9.9	5	iPPI-lib	Y	6	2	4.21	387.88642	98.39
26646961_Accepted	1	-9.9	7	iPPI-lib	Y	5	1	3.24	362.46804	54.04
864377_Intermediate	1	-9.9	6	iPPI-lib	Y	6	1	2.98	341.3363432	77.25
24794234_Intermediate	1	-9.9	3	iPPI-lib	Y	4	0	5.33	386.51258	61.75
24826354_Intermediate	1	-9.9	4	iPPI-lib	Y	8	1	3.06	380.42364	128.86
22400399_Accepted	1	-9.9	9	iPPI-lib	Y	6	2	4.02	448.4613696	115.79
3712344_Intermediate	1	-9.9	4	iPPI-lib	Y	6	0	2.97	322.31476	70.54
24798654_Accepted	1	-9.9	3	iPPI-lib	Y	5	0	4.48	388.45896	63.41
845738_Intermediate	1	-9.9	4	iPPI-lib	Y	6	3	3.59	353.395	118.62
29215517_Intermediate	1	-9.9	1	iPPI-lib	Y	3	1	3.71	234.2527	41.82
7975438_Intermediate	1	-9.9	1	iPPI-lib	Y	4	0	2.06	251.28322	47.78
4250627_Accepted	1	-9.9	5	iPPI-lib	Y	5	1	3.51	322.35782	64.36
49649226_Intermediate	1	-9.9	3	iPPI-lib	Y	6	0	3.14	378.42108	62.99
56319080_Intermediate	1	-9.9	6	iPPI-lib	Y	9	1	2.36	369.37456	107.71
49826626_Accepted	1	-9.9	4	iPPI-lib	Y	4	2	3.23	304.34254	62.22
24390687_Intermediate	1	-9.9	6	iPPI-lib	Y	5	1	3.97	399.86738	68.54
24822788_Intermediate	1	-9.9	8	iPPI-lib	Y	6	1	3.54	400.47296	69.04
85285672_Accepted	1	-9.9	5	iPPI-lib	Y	6	1	3.94	351.39904	77.25
24329127_Intermediate	1	-9.9	4	iPPI-lib	Y	2	1	5.35	291.38684	21.26
24275228_Intermediate	1	-9.9	4	iPPI-lib	Y	5	1	4.21	392.4013264	59.29
24383609_Intermediate	1	-9.9	7	iPPI-lib	Y	8	1	3.46	503.99834	106.09
93575679_Accepted	1	-9.9	9	iPPI-lib	Y	6	1	4.57	505.6715	79.3
862115_Intermediate	1	-9.9	6	iPPI-lib	Y	8	1	1.82	397.45086	116.46
99457003_Intermediate	1	-9.9	5	iPPI-lib	Y	7	2	1.77	395.47804	109.19
26726893_Intermediate	1	-9.9	7	iPPI-lib	Y	5	2	3.65	362.42168	67.43
26540817_Intermediate	1	-9.9	5	iPPI-lib	Y	6	0	2.77	383.87458	55.46
24404167_Intermediate	1	-9.9	6	iPPI-lib	Y	7	1	5.03	473.54352	101.16
4245883_Intermediate	1	-9.9	6	iPPI-lib	Y	6	1	2.54	385.8441	75.17
17516058_Intermediate	1	-9.9	7	iPPI-lib	Y	6	1	3.48	381.4002032	73.22
49721304_Accepted	1	-9.9	4	iPPI-lib	Y	7	1	1.88	383.46734	107.84
26543281_Intermediate	1	-9.9	5	iPPI-lib	Y	8	0	4.39	409.82574	95.81
51086531_Intermediate	1	-9.9	8	iPPI-lib	Y	9	1	3.66	469.53666	161.25
49680826_Intermediate	1	-9.9	6	iPPI-lib	Y	7	2	2.87	355.38774	104.21
24310226_Accepted	1	-9.9	5	iPPI-lib	Y	2	1	4.55	327.41894	29.1
14736633_Intermediate	1	-9.9	6	iPPI-lib	Y	10	0	0.63	530.63474	152.5
850191_Intermediate	1	-9.9	1	iPPI-lib	Y	5	2	3.2	327.40078	96.69
57258096_Intermediate	1	-9.9	5	iPPI-lib	Y	7	0	2.63	406.43118	83.99
103060818_Accepted	1	-9.9	5	iPPI-lib	Y	4	2	4.56	374.4075632	58.14
24780273_Accepted	1	-9.9	7	iPPI-lib	Y	7	1	3.28	404.8226232	90.14
26651176_Intermediate	1	-9.9	2	iPPI-lib	Y	6	0	3.28	381.8587	62.22
24340628_Intermediate	1	-9.9	3	iPPI-lib	Y	4	1	3.35	279.29002	62.25
124950687_Intermediate	1	-9.9	6	iPPI-lib	Y	7	3	4.17	430.9343	148.31
49820976_Accepted	1	-9.9	7	iPPI-lib	Y	8	1	2.64	456.5281632	110.39
162163293_Intermediate	1	-9.9	7	iPPI-lib	Y	6	1	4	370.40392	77
17514784_Accepted	1	-9.9	5	iPPI-lib	Y	7	1	3.75	368.43608	138.61
49731377_Accepted	1	-9.9	6	iPPI-lib	Y	8	1	2.21	427.5199	117.07
26669352_Accepted	1	-9.9	3	iPPI-lib	Y	4	0	3.91	347.4534	39.33
26642109_Intermediate	1	-9.9	7	iPPI-lib	Y	9	1	1.47	442.48818	118.98
51090521_Intermediate	1	-9.9	6	iPPI-lib	Y	6	1	2.96	397.4227432	106.36
26622389_Intermediate	1	-9.9	6	iPPI-lib	Y	8	1	3.53	409.46156	118.88
47194889_Accepted	1	-9.9	3	iPPI-lib	Y	7	2	1.77	384.4521	106.79
57265811_Intermediate	1	-9.9	6	iPPI-lib	Y	7	1	2.73	431.53006	70.47
56373800_Intermediate	1	-9.9	8	iPPI-lib	Y	6	1	4.23	432.4916	105.76
26661178_Accepted	1	-9.9	1	iPPI-lib	Y	3	1	2.73	222.242	45.75
103162749_Accepted	1	-9.9	6	iPPI-lib	Y	4	1	4.24	450.37086	45.23
57266322_Accepted	1	-9.9	9	iPPI-lib	Y	7	1	3.94	449.54204	78.03
56316301_Accepted	1	-9.9	4	iPPI-lib	Y	8	1	1.74	417.47872	106.21
22404335_Accepted	1	-9.9	4	iPPI-lib	Y	7	1	1.07	351.35598	88.6
85268309_Intermediate	1	-9.9	8	iPPI-lib	Y	10	1	1.2	462.47298	128.85
26635652_Intermediate	1	-9.9	9	iPPI-lib	Y	8	1	3.38	472.58198	88.93
24397486_Intermediate	1	-9.9	4	iPPI-lib	Y	7	1	1.34	377.438	137.8
7966055_Intermediate	1	-9.9	6	iPPI-lib	Y	6	0	3.22	438.53924	79.21
