# Supplementary material for: Screening and Analysis of Possible Drugs Binding to PDGFRα: A Molecular Modeling Study
Source: Int J Mol Sci. 2023 Jun 1;24(11):9623. doi: 10.3390/ijms24119623 (PMC10253372; doi:10.3390/ijms24119623)
Supplement: Supplementary file 1 [file ijms-24-09623-s001.zip › TableS5_NPlib.csv]

NP-lib
Compound	Model ID	Energy	nRot
MolPort-001-768-161_ZINC000001690209	1	-12.2	1
MolPort-039-052-621_ZINC000044404209	1	-11.5	9
MolPort-002-524-598_ZINC000070691538	1	-11.3	16
MolPort-001-740-946_ZINC000004654620	1	-11.3	10
MolPort-002-524-598_ZINC000070691533	1	-11.2	16
MolPort-001-739-485_ZINC000229938091	1	-11.2	3
MolPort-035-706-482_ZINC000014766825	1	-11.1	2
MolPort-039-338-740_ZINC000059729955	1	-11.0	8
MolPort-001-832-299_ZINC000005356864	1	-10.9	1
MolPort-001-740-780_ZINC000004096258	1	-10.8	11
MolPort-035-705-992_ZINC000059728632	1	-10.8	5
MolPort-001-832-299_ZINC000003869900	1	-10.8	1
MolPort-001-785-959_ZINC000006845076	1	-10.7	13
MolPort-002-801-687_ZINC000001022034	1	-10.7	1
MolPort-023-299-052_ZINC000014819752	1	-10.7	5
MolPort-007-980-809_ZINC000238731755	1	-10.7	11
MolPort-028-754-114_ZINC000004349417	1	-10.7	14
MolPort-042-675-382_ZINC000013485410	1	-10.7	6
MolPort-005-945-697_ZINC000002570158	1	-10.6	6
MolPort-020-006-037_ZINC000033831794	1	-10.5	10
MolPort-039-142-036_ZINC000014820619	1	-10.5	1
MolPort-003-960-187_ZINC000006483512	1	-10.5	3
MolPort-002-524-598_ZINC000059816865	1	-10.5	16
MolPort-035-705-992_ZINC000059728627	1	-10.5	5
MolPort-042-624-483_ZINC000005158963	1	-10.5	6
MolPort-003-850-876_ZINC000008220175	1	-10.5	15
MolPort-005-944-806_ZINC000000900115	1	-10.5	4
MolPort-002-524-598_ZINC000070691536	1	-10.4	16
MolPort-002-321-150_ZINC000003157052	1	-10.4	1
MolPort-001-832-299_ZINC000003869898	1	-10.4	1
MolPort-002-521-697_ZINC000000490967	1	-10.4	6
MolPort-039-338-394_ZINC000137376946	1	-10.3	2
MolPort-001-739-485_ZINC000031158807	1	-10.3	3
MolPort-023-220-417_ZINC000008221225	1	-10.3	15
MolPort-000-775-997_ZINC000072169036	1	-10.3	14
MolPort-001-832-299_ZINC000013509425	1	-10.2	1
MolPort-019-936-902_ZINC000049841244	1	-10.2	15
MolPort-023-299-051_ZINC000014819753	1	-10.2	5
MolPort-005-944-806_ZINC000001872255	1	-10.2	4
MolPort-003-666-238_ZINC000008214766	1	-10.2	16
MolPort-002-798-840_ZINC000001000254	1	-10.2	0
MolPort-019-937-021_ZINC000013838615	1	-10.2	5
MolPort-005-945-621_ZINC000003649911	1	-10.2	4
MolPort-006-668-644_ZINC000105426804	1	-10.1	8
MolPort-039-139-076_ZINC000003791929	1	-10.1	10
MolPort-006-668-644_ZINC000031170081	1	-10.0	8
MolPort-005-909-337_ZINC000169717638	1	-10.0	15
MolPort-005-944-988_ZINC000059402085	1	-10.0	14
MolPort-002-989-660_ZINC000008730438	1	-10.0	1
MolPort-001-741-269_ZINC000003953891	1	-10.0	3
MolPort-001-739-485_ZINC000229938097	1	-10.0	3
MolPort-000-848-456_ZINC000004027344	1	-9.9	0
MolPort-007-980-809_ZINC000253530726	1	-9.9	11
MolPort-002-321-253_ZINC000003203266	1	-9.9	3
MolPort-002-903-705_ZINC000005733557	1	-9.9	2
MolPort-006-668-644_ZINC000031170087	1	-9.9	8
MolPort-001-741-269_ZINC000001280038	1	-9.9	3
MolPort-002-507-418_ZINC000012888734	1	-9.9	11
MolPort-005-944-806_ZINC000001872259	1	-9.9	4
MolPort-042-675-206_ZINC000014824332	1	-9.9	2
MolPort-042-675-206_ZINC000014824336	1	-9.9	2
MolPort-002-476-943_ZINC000001562130	1	-9.9	0
MolPort-002-507-418_ZINC000003881959	1	-9.9	11
MolPort-001-742-110_ZINC000043552589	1	-9.9	8
MolPort-001-741-269_ZINC000000608133	1	-9.9	3
MolPort-005-944-685_ZINC000005195795	1	-9.9	5
MolPort-001-779-935_ZINC000004262223	1	-9.8	6
MolPort-002-507-418_ZINC000012888720	1	-9.8	11
MolPort-001-832-299_ZINC000003977995	1	-9.8	1
MolPort-006-668-465_ZINC000005158566	1	-9.8	8
MolPort-005-944-956_ZINC000002554900	1	-9.8	5
MolPort-019-936-742_ZINC000253390081	1	-9.8	18
MolPort-002-893-379_ZINC000001693423	1	-9.8	2
MolPort-039-338-733_ZINC000006536273	1	-9.8	5
MolPort-002-507-418_ZINC000003881960	1	-9.8	11
MolPort-001-832-299_ZINC000004521756	1	-9.8	1
MolPort-035-706-504_ZINC000049823049	1	-9.8	15
MolPort-002-507-418_ZINC000142857948	1	-9.7	11
MolPort-023-300-019_ZINC000252517496	1	-9.7	2
MolPort-039-141-993_ZINC000015205931	1	-9.7	8
MolPort-001-741-269_ZINC000002573069	1	-9.7	3
MolPort-039-141-993_ZINC000015205928	1	-9.7	8
MolPort-002-507-418_ZINC000012888727	1	-9.7	11
MolPort-001-740-689_ZINC000028820378	1	-9.7	14
MolPort-023-274-355_ZINC000001645468	1	-9.7	6
MolPort-006-668-644_ZINC000035271669	1	-9.7	8
MolPort-000-165-376_ZINC000000338283	1	-9.7	4
MolPort-042-675-206_ZINC000014824338	1	-9.7	2
MolPort-006-318-917_ZINC000005640448	1	-9.7	3
MolPort-001-740-873_ZINC000000338331	1	-9.7	6
MolPort-003-959-685_ZINC000005273906	1	-9.7	8
MolPort-004-955-852_ZINC000004097188	1	-9.6	1
MolPort-039-339-028_ZINC000095099608	1	-9.6	15
MolPort-005-944-619_ZINC000013383651	1	-9.6	3
MolPort-002-507-418_ZINC000003881962	1	-9.6	11
MolPort-001-740-535_ZINC000000001419	1	-9.6	4
MolPort-001-741-269_ZINC000013783427	1	-9.6	3
MolPort-035-705-968_ZINC000014780122	1	-9.6	4
MolPort-002-527-077_ZINC000004082125	1	-9.6	7
MolPort-002-507-418_ZINC000012888715	1	-9.6	11
MolPort-002-508-597_ZINC000004023303	1	-9.6	2
MolPort-003-665-822_ZINC000005732375	1	-9.6	4
MolPort-001-741-659_ZINC000006018563	1	-9.6	3
MolPort-005-944-806_ZINC000001872258	1	-9.6	4
MolPort-019-937-145_ZINC000049601560	1	-9.6	11
MolPort-039-337-124_ZINC000013374706	1	-9.6	7
MolPort-005-944-621_ZINC000031155660	1	-9.5	14
MolPort-001-741-689_ZINC000028537532	1	-9.5	10
MolPort-001-740-838_ZINC000005732241	1	-9.5	4
MolPort-006-668-426_ZINC000005854532	1	-9.5	7
MolPort-039-337-124_ZINC000013374707	1	-9.5	7
MolPort-042-675-206_ZINC000014824334	1	-9.5	2
MolPort-005-945-965_ZINC000006036807	1	-9.5	9
MolPort-023-274-355_ZINC000014760237	1	-9.5	6
MolPort-000-775-997_ZINC000008143604	1	-9.5	14
MolPort-002-507-418_ZINC000003881961	1	-9.5	11
MolPort-001-913-428_ZINC000000051924	1	-9.4	2
MolPort-039-338-427_ZINC000014814927	1	-9.4	4
MolPort-019-936-742_ZINC000253390079	1	-9.4	18
MolPort-019-764-784_ZINC000253531991	1	-9.4	5
MolPort-019-773-838_ZINC000001016260	1	-9.4	5
MolPort-001-741-827_ZINC000067903629	1	-9.4	13
MolPort-001-740-789_ZINC000014436792	1	-9.4	7
MolPort-002-506-898_ZINC000003815418	1	-9.4	3
MolPort-039-338-252_ZINC000238749956	1	-9.4	11
MolPort-028-610-062_ZINC000059770263	1	-9.4	13
MolPort-001-741-269_ZINC000009210416	1	-9.4	3
MolPort-023-274-355_ZINC000006006751	1	-9.4	6
MolPort-039-052-455_ZINC000096023629	1	-9.4	8
MolPort-003-361-283_ZINC000011865165	1	-9.3	4
MolPort-000-848-456_ZINC000004906153	1	-9.3	0
MolPort-019-937-024_ZINC000014758734	1	-9.3	5
MolPort-023-279-003_ZINC000034169935	1	-9.3	8
MolPort-019-764-784_ZINC000253531992	1	-9.3	5
MolPort-035-706-135_ZINC000015120190	1	-9.3	7
MolPort-039-338-687_ZINC000013340662	1	-9.3	4
MolPort-002-176-718_ZINC000253499203	1	-9.3	5
MolPort-001-913-428_ZINC000000051923	1	-9.3	2
MolPort-002-507-418_ZINC000000899166	1	-9.3	11
MolPort-001-740-434_ZINC000001615142	1	-9.3	0
MolPort-002-508-597_ZINC000004023301	1	-9.3	2
MolPort-035-706-468_ZINC000013412021	1	-9.3	5
MolPort-035-683-133_ZINC000087492983	1	-9.3	4
MolPort-002-508-662_ZINC000000517415	1	-9.3	7
MolPort-002-508-883_ZINC000002106549	1	-9.3	5
MolPort-044-183-443_ZINC000085566206	1	-9.3	11
MolPort-023-274-355_ZINC000014760235	1	-9.3	6
MolPort-002-087-515_ZINC000004029338	1	-9.3	2
MolPort-039-339-112_ZINC000004777669	1	-9.2	2
MolPort-002-818-068_ZINC000000481579	1	-9.2	7
MolPort-002-176-718_ZINC000253499207	1	-9.2	5
MolPort-005-945-965_ZINC000013507846	1	-9.2	9
MolPort-003-911-498_ZINC000253497612	1	-9.2	5
MolPort-020-005-907_ZINC000049888788	1	-9.2	13
MolPort-001-741-269_ZINC000013783428	1	-9.2	3
MolPort-001-741-689_ZINC000028537536	1	-9.2	10
MolPort-039-339-112_ZINC000004098804	1	-9.2	2
MolPort-000-778-336_ZINC000003947427	1	-9.2	15
MolPort-005-945-965_ZINC000013507842	1	-9.2	9
MolPort-003-959-685_ZINC000002033819	1	-9.2	8
MolPort-039-339-006_ZINC000013383333	1	-9.2	4
MolPort-028-599-891_ZINC000013307187	1	-9.2	4
MolPort-001-949-855_ZINC000000278217	1	-9.2	1
MolPort-001-739-485_ZINC000031158814	1	-9.1	3
MolPort-005-945-631_ZINC000013485420	1	-9.1	6
MolPort-006-668-597_ZINC000031169794	1	-9.1	10
MolPort-000-165-376_ZINC000000338284	1	-9.1	4
MolPort-001-740-357_ZINC000013374324	1	-9.1	11
MolPort-002-525-357_ZINC000070691648	1	-9.1	4
MolPort-001-779-935_ZINC000253537578	1	-9.1	6
MolPort-005-945-965_ZINC000013507844	1	-9.1	9
MolPort-019-937-024_ZINC000014758732	1	-9.1	5
MolPort-001-740-535_ZINC000004098306	1	-9.1	4
MolPort-002-814-819_ZINC000001687167	1	-9.1	4
MolPort-001-832-299_ZINC000003869899	1	-9.1	1
MolPort-001-741-463_ZINC000067903362	1	-9.1	11
MolPort-021-804-799_ZINC000014437288	1	-9.1	6
MolPort-001-741-965_ZINC000000538127	1	-9.1	5
MolPort-001-835-659_ZINC000001562070	1	-9.1	1
MolPort-002-525-553_ZINC000038563736	1	-9.1	2
MolPort-039-340-773_ZINC000253470864	1	-9.1	5
MolPort-035-706-320_ZINC000038429172	1	-9.1	18
MolPort-001-779-935_ZINC000016889922	1	-9.1	6
MolPort-019-937-090_ZINC000049181130	1	-9.1	4
MolPort-006-668-425_ZINC000005854524	1	-9.0	7
MolPort-039-052-506_ZINC000014728438	1	-9.0	5
MolPort-000-882-121_ZINC000004175638	1	-9.0	9
MolPort-001-742-543_ZINC000001615344	1	-9.0	8
MolPort-003-959-685_ZINC000005273905	1	-9.0	8
MolPort-001-492-402_ZINC000000042677	1	-9.0	5
MolPort-021-675-945_ZINC000005761413	1	-9.0	3
MolPort-035-705-955_ZINC000003594862	1	-9.0	8
MolPort-035-705-972_ZINC000005998555	1	-9.0	5
MolPort-035-706-470_ZINC000013411981	1	-9.0	8
MolPort-001-742-351_ZINC000000899938	1	-9.0	9
MolPort-000-714-792_ZINC000252441408	1	-9.0	22
MolPort-035-706-061_ZINC000096023772	1	-9.0	11
MolPort-001-832-299_ZINC000000031991	1	-9.0	1
MolPort-039-338-585_ZINC000014814875	1	-9.0	4
MolPort-001-785-792_ZINC000006845904	1	-9.0	15
MolPort-001-740-357_ZINC000013374325	1	-9.0	11
MolPort-002-528-151_ZINC000012875616	1	-9.0	4
MolPort-039-338-719_ZINC000005158921	1	-9.0	9
MolPort-039-338-684_ZINC000040576475	1	-9.0	6
MolPort-007-549-184_ZINC000006719013	1	-9.0	4
MolPort-005-945-072_ZINC000005732527	1	-9.0	7
MolPort-039-338-542_ZINC000014887151	1	-8.9	4
MolPort-035-706-535_ZINC000013340319	1	-8.9	8
MolPort-005-944-665_ZINC000006092955	1	-8.9	6
MolPort-005-944-006_ZINC000005765088	1	-8.9	3
MolPort-039-338-835_ZINC000013548872	1	-8.9	6
MolPort-019-937-436_ZINC000005158973	1	-8.9	6
MolPort-003-937-802_ZINC000014952116	1	-8.9	17
MolPort-001-742-351_ZINC000013136661	1	-8.9	9
MolPort-019-937-090_ZINC000049181121	1	-8.9	4
MolPort-003-987-477_ZINC000001612328	1	-8.9	8
MolPort-000-778-336_ZINC000253503172	1	-8.9	15
MolPort-001-742-280_ZINC000012153561	1	-8.9	3
MolPort-001-742-351_ZINC000006528354	1	-8.9	9
MolPort-002-904-641_ZINC000001037159	1	-8.9	0
MolPort-023-274-268_ZINC000003871987	1	-8.9	6
MolPort-001-741-121_ZINC000013302310	1	-8.9	2
MolPort-001-742-110_ZINC000059779788	1	-8.9	8
MolPort-021-804-470_ZINC000013838742	1	-8.9	2
MolPort-020-005-776_ZINC000028968101	1	-8.9	15
MolPort-001-789-441_ZINC000002983276	1	-8.9	9
MolPort-039-338-191_ZINC000013429287	1	-8.9	5
MolPort-035-706-320_ZINC000098214460	1	-8.9	18
MolPort-035-705-635_ZINC000014489321	1	-8.9	1
MolPort-035-706-147_ZINC000013370395	1	-8.8	15
MolPort-044-561-683_ZINC000071769612	1	-8.8	3
MolPort-035-706-302_ZINC000085539966	1	-8.8	12
MolPort-002-525-553_ZINC000038563738	1	-8.8	2
MolPort-039-338-191_ZINC000013429291	1	-8.8	5
MolPort-020-005-736_ZINC000004098747	1	-8.8	11
MolPort-005-945-631_ZINC000013485421	1	-8.8	6
MolPort-039-339-001_ZINC000003873159	1	-8.8	8
MolPort-001-797-985_ZINC000000000052	1	-8.8	3
MolPort-035-706-083_ZINC000013339945	1	-8.8	9
MolPort-002-506-898_ZINC000003881360	1	-8.8	3
MolPort-003-927-231_ZINC000095615313	1	-8.8	5
MolPort-023-298-962_ZINC000087493014	1	-8.8	4
MolPort-044-561-186_ZINC000004097876	1	-8.8	3
MolPort-035-706-156_ZINC000000899123	1	-8.8	6
MolPort-003-959-685_ZINC000002033818	1	-8.8	8
MolPort-005-945-066_ZINC000031164163	1	-8.8	5
MolPort-001-742-282_ZINC000031164525	1	-8.8	11
MolPort-002-510-559_ZINC000004026203	1	-8.7	4
MolPort-001-741-121_ZINC000075906045	1	-8.7	2
MolPort-002-911-087_ZINC000253497716	1	-8.7	3
MolPort-005-011-921_ZINC000011843017	1	-8.7	7
MolPort-001-739-256_ZINC000248240824	1	-8.7	17
MolPort-000-778-336_ZINC000253503169	1	-8.7	15
MolPort-001-789-441_ZINC000002983277	1	-8.7	9
MolPort-039-338-835_ZINC000255231862	1	-8.7	6
MolPort-019-879-478_ZINC000085539971	1	-8.7	15
MolPort-001-779-935_ZINC000036057337	1	-8.7	6
MolPort-019-936-742_ZINC000253390080	1	-8.7	18
MolPort-000-778-336_ZINC000011615761	1	-8.7	15
MolPort-000-778-336_ZINC000253503175	1	-8.7	15
MolPort-039-052-287_ZINC000252483567	1	-8.7	19
MolPort-001-683-953_ZINC000004082214	1	-8.6	8
MolPort-021-675-945_ZINC000005761187	1	-8.6	3
MolPort-039-338-696_ZINC000299817665	1	-8.6	14
MolPort-000-714-792_ZINC000252441409	1	-8.6	22
MolPort-000-707-678_ZINC000004252704	1	-8.6	14
MolPort-023-279-004_ZINC000015117976	1	-8.6	5
MolPort-002-911-100_ZINC000253497664	1	-8.6	1
MolPort-002-508-597_ZINC000004023304	1	-8.6	2
MolPort-002-524-725_ZINC000070691553	1	-8.6	9
MolPort-001-741-121_ZINC000013302315	1	-8.6	2
MolPort-001-806-054_ZINC000000136036	1	-8.6	8
MolPort-039-052-658_ZINC000005132927	1	-8.6	5
MolPort-001-740-357_ZINC000013374322	1	-8.6	11
MolPort-039-145-101_ZINC000390822360	1	-8.6	16
MolPort-039-052-612_ZINC000014727931	1	-8.6	5
MolPort-003-911-498_ZINC000253497610	1	-8.6	5
MolPort-001-740-349_ZINC000005732268	1	-8.6	4
MolPort-019-936-742_ZINC000150664131	1	-8.6	18
MolPort-001-740-678_ZINC000004349592	1	-8.6	12
MolPort-039-338-425_ZINC000014642994	1	-8.6	6
MolPort-035-705-909_ZINC000096023667	1	-8.6	9
MolPort-001-740-591_ZINC000033832446	1	-8.6	12
MolPort-005-129-731_ZINC000011818031	1	-8.6	6
MolPort-001-742-282_ZINC000031164529	1	-8.6	11
MolPort-039-052-538_ZINC000038469524	1	-8.6	10
MolPort-039-338-542_ZINC000014887147	1	-8.6	4
MolPort-003-911-498_ZINC000253497609	1	-8.5	5
MolPort-002-525-553_ZINC000004081136	1	-8.5	2
MolPort-005-944-743_ZINC000230017540	1	-8.5	3
MolPort-002-525-357_ZINC000070691659	1	-8.5	4
MolPort-001-740-591_ZINC000033832448	1	-8.5	12
MolPort-000-778-336_ZINC000253503170	1	-8.5	15
MolPort-019-937-414_ZINC000014637754	1	-8.5	4
MolPort-000-778-336_ZINC000011615762	1	-8.5	15
MolPort-039-338-553_ZINC000014727561	1	-8.5	9
MolPort-003-876-448_ZINC000001095283	1	-8.5	2
MolPort-000-778-336_ZINC000003947430	1	-8.5	15
MolPort-000-778-336_ZINC000003947429	1	-8.5	15
MolPort-001-740-346_ZINC000004102435	1	-8.5	10
MolPort-000-707-678_ZINC000003875408	1	-8.5	14
MolPort-001-740-269_ZINC000000296185	1	-8.5	3
MolPort-005-945-066_ZINC000031164167	1	-8.5	5
MolPort-001-832-299_ZINC000000518473	1	-8.5	1
MolPort-001-741-438_ZINC000013377891	1	-8.4	14
MolPort-000-778-336_ZINC000003947428	1	-8.4	15
MolPort-035-705-677_ZINC000006017923	1	-8.4	2
MolPort-002-911-113_ZINC000253497994	1	-8.4	7
MolPort-044-175-437_ZINC000001646489	1	-8.4	6
MolPort-001-740-250_ZINC000253500804	1	-8.4	11
MolPort-042-675-458_ZINC000136358131	1	-8.4	17
MolPort-039-338-191_ZINC000013429289	1	-8.4	5
MolPort-005-944-665_ZINC000006092939	1	-8.4	6
MolPort-001-742-589_ZINC000019796061	1	-8.4	1
MolPort-042-675-261_ZINC000138700005	1	-8.4	6
MolPort-042-624-498_ZINC000014820552	1	-8.4	3
MolPort-000-778-336_ZINC000011615759	1	-8.4	15
MolPort-039-338-746_ZINC000013374008	1	-8.4	3
MolPort-001-740-194_ZINC000004349478	1	-8.4	14
MolPort-001-739-256_ZINC000107434573	1	-8.4	17
MolPort-000-707-678_ZINC000013424697	1	-8.4	14
MolPort-044-175-437_ZINC000015121972	1	-8.3	6
MolPort-001-741-438_ZINC000013377893	1	-8.3	14
MolPort-002-507-400_ZINC000000035526	1	-8.3	8
MolPort-020-005-776_ZINC000028968107	1	-8.3	15
MolPort-039-338-491_ZINC000013507959	1	-8.3	10
MolPort-035-705-678_ZINC000006017925	1	-8.3	2
MolPort-000-778-336_ZINC000011615757	1	-8.3	15
MolPort-001-740-345_ZINC000004654812	1	-8.3	14
MolPort-027-640-891_ZINC000004097122	1	-8.3	13
MolPort-001-740-591_ZINC000031156322	1	-8.3	12
MolPort-001-742-464_ZINC000001595957	1	-8.3	8
MolPort-035-706-519_ZINC000006070275	1	-8.3	3
MolPort-006-126-026_ZINC000002507487	1	-8.3	5
MolPort-005-945-314_ZINC000014651078	1	-8.3	3
MolPort-042-675-261_ZINC000138700111	1	-8.3	6
MolPort-005-945-631_ZINC000013485422	1	-8.3	6
MolPort-021-675-945_ZINC000005761186	1	-8.3	3
MolPort-002-533-843_ZINC000004090458	1	-8.3	7
MolPort-039-338-191_ZINC000013429285	1	-8.3	5
MolPort-006-668-499_ZINC000003870887	1	-8.3	5
MolPort-002-159-504_ZINC000000439867	1	-8.3	4
MolPort-035-681-152_ZINC000005758801	1	-8.3	7
MolPort-035-706-288_ZINC000043620416	1	-8.3	7
MolPort-005-945-631_ZINC000013485423	1	-8.3	6
MolPort-006-668-378_ZINC000253529983	1	-8.3	16
MolPort-000-714-792_ZINC000252441406	1	-8.3	22
MolPort-001-741-438_ZINC000013377892	1	-8.3	14
MolPort-039-339-054_ZINC000255209314	1	-8.3	22
MolPort-039-052-631_ZINC000005849312	1	-8.2	6
MolPort-002-524-725_ZINC000064453567	1	-8.2	9
MolPort-002-148-265_ZINC000003654613	1	-8.2	7
MolPort-039-052-458_ZINC000014642730	1	-8.2	6
MolPort-039-145-101_ZINC000390822361	1	-8.2	16
MolPort-002-507-400_ZINC000000035527	1	-8.2	8
MolPort-002-911-113_ZINC000253497993	1	-8.2	7
MolPort-002-911-087_ZINC000253497717	1	-8.2	3
MolPort-005-945-627_ZINC000004098607	1	-8.2	5
MolPort-000-726-918_ZINC000004731298	1	-8.2	3
MolPort-001-739-528_ZINC000013305564	1	-8.2	3
MolPort-035-705-977_ZINC000014437227	1	-8.2	6
MolPort-022-392-582_ZINC000001722927	1	-8.2	3
MolPort-005-271-945_ZINC000020593688	1	-8.2	4
MolPort-000-761-123_ZINC000000477939	1	-8.2	6
MolPort-002-911-100_ZINC000004369665	1	-8.2	1
MolPort-001-742-371_ZINC000000897924	1	-8.2	2
MolPort-001-741-269_ZINC000002083344	1	-8.2	3
MolPort-001-739-528_ZINC000013305561	1	-8.2	3
MolPort-000-707-678_ZINC000013521023	1	-8.2	14
MolPort-001-636-370_ZINC000000035528	1	-8.2	5
MolPort-001-742-392_ZINC000015208652	1	-8.1	4
MolPort-044-175-437_ZINC000001646488	1	-8.1	6
MolPort-039-338-404_ZINC000136914527	1	-8.1	5
MolPort-005-944-621_ZINC000031155646	1	-8.1	14
MolPort-001-742-392_ZINC000015208654	1	-8.1	4
MolPort-001-739-256_ZINC000248240828	1	-8.1	17
MolPort-021-675-945_ZINC000005761412	1	-8.1	3
MolPort-002-148-265_ZINC000003613216	1	-8.1	7
MolPort-001-740-591_ZINC000031156316	1	-8.1	12
MolPort-002-116-843_ZINC000253497334	1	-8.1	3
MolPort-002-507-825_ZINC000001433941	1	-8.1	3
MolPort-027-641-528_ZINC000000391163	1	-8.1	1
MolPort-003-936-051_ZINC000001872131	1	-8.1	2
MolPort-039-052-574_ZINC000031165745	1	-8.1	6
MolPort-005-981-187_ZINC000000006256	1	-8.0	0
MolPort-001-740-100_ZINC000037538575	1	-8.0	0
MolPort-039-339-165_ZINC000000338330	1	-8.0	4
MolPort-001-741-269_ZINC000003643476	1	-8.0	3
MolPort-001-779-935_ZINC000004404494	1	-8.0	6
MolPort-001-636-370_ZINC000000035529	1	-8.0	5
MolPort-002-508-419_ZINC000004023126	1	-8.0	2
MolPort-005-944-743_ZINC000014928870	1	-8.0	3
MolPort-001-636-370_ZINC000000035530	1	-8.0	5
MolPort-038-941-702_ZINC000034546884	1	-8.0	2
MolPort-000-704-745_ZINC000005512974	1	-8.0	2
MolPort-001-742-392_ZINC000015208646	1	-8.0	4
MolPort-039-338-824_ZINC000205458339	1	-8.0	4
MolPort-000-757-044_ZINC000253530362	1	-8.0	30
MolPort-035-706-521_ZINC000095933385	1	-8.0	14
MolPort-001-740-911_ZINC000014410651	1	-8.0	3
MolPort-005-945-066_ZINC000031164159	1	-8.0	5
MolPort-001-741-760_ZINC000000338221	1	-8.0	4
MolPort-042-675-458_ZINC000136358084	1	-8.0	17
MolPort-003-927-230_ZINC000004098262	1	-8.0	2
MolPort-003-804-191_ZINC000003992526	1	-8.0	3
MolPort-001-739-865_ZINC000006495303	1	-8.0	2
MolPort-022-879-802_ZINC000039390775	1	-8.0	2
MolPort-001-741-496_ZINC000000086467	1	-8.0	2
MolPort-005-944-157_ZINC000004654776	1	-7.9	4
MolPort-005-944-824_ZINC000014650938	1	-7.9	4
MolPort-002-510-887_ZINC000004026432	1	-7.9	5
MolPort-035-705-642_ZINC000014517491	1	-7.9	5
MolPort-003-935-138_ZINC000004245684	1	-7.9	9
MolPort-039-338-881_ZINC000013383630	1	-7.9	3
MolPort-019-936-838_ZINC000001711825	1	-7.9	2
MolPort-001-740-911_ZINC000014410646	1	-7.9	3
MolPort-023-278-995_ZINC000077031606	1	-7.9	3
MolPort-002-911-087_ZINC000253497718	1	-7.9	3
MolPort-035-705-908_ZINC000034265086	1	-7.9	7
MolPort-000-714-792_ZINC000252441407	1	-7.9	22
MolPort-001-740-357_ZINC000013374323	1	-7.9	11
MolPort-001-742-392_ZINC000015208649	1	-7.9	4
MolPort-019-939-250_ZINC000169721061	1	-7.9	22
MolPort-002-911-100_ZINC000253497666	1	-7.9	1
MolPort-001-904-078_ZINC000000189939	1	-7.9	5
MolPort-039-052-450_ZINC000004404409	1	-7.9	5
MolPort-002-507-825_ZINC000018144039	1	-7.9	3
MolPort-005-944-842_ZINC000067910611	1	-7.9	16
MolPort-002-508-597_ZINC000004023302	1	-7.8	2
MolPort-007-980-738_ZINC000253387984	1	-7.8	1
MolPort-000-733-658_ZINC000079183226	1	-7.8	15
MolPort-035-706-036_ZINC000098214437	1	-7.8	10
MolPort-005-944-226_ZINC000006069011	1	-7.8	4
MolPort-002-525-771_ZINC000004081365	1	-7.8	7
MolPort-001-789-441_ZINC000002504804	1	-7.8	9
MolPort-006-668-378_ZINC000253529982	1	-7.8	16
MolPort-002-045-697_ZINC000006665108	1	-7.8	7
MolPort-000-704-745_ZINC000003861133	1	-7.8	2
MolPort-000-722-004_ZINC000000140178	1	-7.8	2
MolPort-002-116-843_ZINC000253497332	1	-7.8	3
MolPort-023-300-019_ZINC000252517499	1	-7.8	2
MolPort-002-507-443_ZINC000003882002	1	-7.8	5
MolPort-000-848-456_ZINC000003176041	1	-7.8	0
MolPort-002-911-113_ZINC000253497992	1	-7.8	7
MolPort-003-803-086_ZINC000000336322	1	-7.8	2
MolPort-002-526-280_ZINC000253498753	1	-7.8	2
MolPort-005-944-957_ZINC000026977303	1	-7.8	10
MolPort-003-934-465_ZINC000001542895	1	-7.8	10
MolPort-019-936-788_ZINC000067913644	1	-7.8	20
MolPort-001-789-441_ZINC000004117655	1	-7.8	9
MolPort-023-298-858_ZINC000087492966	1	-7.8	4
MolPort-039-052-485_ZINC000061948698	1	-7.8	8
MolPort-001-742-593_ZINC000100009278	1	-7.8	6
MolPort-035-706-325_ZINC000096023811	1	-7.8	3
MolPort-039-052-485_ZINC000096023661	1	-7.7	8
MolPort-001-739-506_ZINC000006522158	1	-7.7	2
MolPort-003-911-498_ZINC000253497611	1	-7.7	5
MolPort-019-737-268_ZINC000253531476	1	-7.7	7
MolPort-039-016-239_ZINC000005421222	1	-7.7	7
MolPort-039-339-014_ZINC000001643072	1	-7.7	11
MolPort-001-740-524_ZINC000253500933	1	-7.7	16
MolPort-001-779-935_ZINC000059065484	1	-7.7	6
MolPort-039-338-542_ZINC000014887157	1	-7.7	4
MolPort-035-706-081_ZINC000096023863	1	-7.7	17
MolPort-001-740-250_ZINC000253500806	1	-7.7	11
MolPort-002-521-523_ZINC000004064009	1	-7.7	5
MolPort-000-124-380_ZINC000004478068	1	-7.7	5
MolPort-001-636-370_ZINC000000035531	1	-7.7	5
MolPort-001-740-163_ZINC000015274350	1	-7.7	3
MolPort-020-005-873_ZINC000238809428	1	-7.7	25
MolPort-000-757-044_ZINC000253530363	1	-7.7	30
MolPort-002-525-771_ZINC000004081362	1	-7.7	7
MolPort-028-754-122_ZINC000027103414	1	-7.7	7
MolPort-028-599-901_ZINC000004097817	1	-7.7	6
MolPort-001-742-267_ZINC000095785874	1	-7.7	16
MolPort-002-524-075_ZINC000004000041	1	-7.7	1
MolPort-039-338-860_ZINC000299817767	1	-7.7	21
MolPort-002-525-771_ZINC000004081361	1	-7.7	7
MolPort-019-937-187_ZINC000067902540	1	-7.7	7
MolPort-002-525-553_ZINC000004081132	1	-7.7	2
MolPort-027-641-528_ZINC000004521655	1	-7.7	1
MolPort-039-061-801_ZINC000026826077	1	-7.6	9
MolPort-005-944-621_ZINC000031155655	1	-7.6	14
MolPort-001-741-695_ZINC000005665087	1	-7.6	8
MolPort-001-739-465_ZINC000013480529	1	-7.6	5
MolPort-005-910-094_ZINC000001734352	1	-7.6	1
MolPort-003-931-203_ZINC000002149617	1	-7.6	6
MolPort-001-740-292_ZINC000031155308	1	-7.6	6
MolPort-005-129-731_ZINC000011818030	1	-7.6	6
MolPort-001-742-593_ZINC000100009280	1	-7.6	6
MolPort-005-944-536_ZINC000248070690	1	-7.6	9
MolPort-002-510-887_ZINC000004026431	1	-7.6	5
MolPort-023-300-019_ZINC000252517498	1	-7.6	2
MolPort-001-739-256_ZINC000248240826	1	-7.6	17
MolPort-001-779-935_ZINC000118912966	1	-7.6	6
MolPort-039-338-316_ZINC000014728481	1	-7.6	5
MolPort-020-005-873_ZINC000238809427	1	-7.6	25
MolPort-002-525-771_ZINC000004081360	1	-7.6	7
MolPort-019-764-784_ZINC000253531994	1	-7.6	5
MolPort-001-742-519_ZINC000000119434	1	-7.6	0
MolPort-001-740-852_ZINC000004097893	1	-7.6	2
MolPort-002-508-419_ZINC000004023124	1	-7.6	2
MolPort-028-610-189_ZINC000096111560	1	-7.6	6
MolPort-001-739-416_ZINC000031158109	1	-7.6	2
MolPort-000-761-123_ZINC000000477938	1	-7.6	6
MolPort-007-980-738_ZINC000253387985	1	-7.5	1
MolPort-019-766-739_ZINC000075270370	1	-7.5	2
MolPort-001-741-269_ZINC000003872147	1	-7.5	3
MolPort-002-512-098_ZINC000038140889	1	-7.5	4
MolPort-019-936-889_ZINC000253390546	1	-7.5	13
MolPort-001-739-465_ZINC000013480530	1	-7.5	5
MolPort-002-507-606_ZINC000004046820	1	-7.5	7
MolPort-001-826-678_ZINC000000393724	1	-7.5	4
MolPort-001-739-865_ZINC000013460752	1	-7.5	2
MolPort-001-904-078_ZINC000000189944	1	-7.5	5
MolPort-001-742-605_ZINC000053195720	1	-7.5	2
MolPort-009-198-243_ZINC000005998211	1	-7.5	6
MolPort-001-740-955_ZINC000031157793	1	-7.5	7
MolPort-001-832-299_ZINC000003881426	1	-7.5	1
MolPort-035-705-815_ZINC000005648525	1	-7.5	3
MolPort-019-766-739_ZINC000075270374	1	-7.5	2
MolPort-007-980-877_ZINC000004731321	1	-7.5	3
MolPort-002-507-443_ZINC000004027278	1	-7.5	5
MolPort-001-740-300_ZINC000031155321	1	-7.5	4
MolPort-001-740-553_ZINC000013311353	1	-7.5	11
MolPort-035-706-037_ZINC000006018635	1	-7.5	9
MolPort-001-740-163_ZINC000015274352	1	-7.5	3
MolPort-002-116-843_ZINC000253497333	1	-7.5	3
MolPort-019-764-784_ZINC000253531993	1	-7.5	5
MolPort-002-507-443_ZINC000003882001	1	-7.5	5
MolPort-001-739-671_ZINC000031160738	1	-7.5	2
MolPort-002-524-725_ZINC000070691555	1	-7.5	9
MolPort-001-740-524_ZINC000253500936	1	-7.5	16
MolPort-000-731-552_ZINC000000052858	1	-7.5	5
MolPort-028-610-187_ZINC000015121009	1	-7.5	9
MolPort-036-380-377_ZINC000001841181	1	-7.5	0
MolPort-001-740-553_ZINC000013311346	1	-7.5	11
MolPort-000-757-044_ZINC000253530361	1	-7.5	30
MolPort-008-644-214_ZINC000038292562	1	-7.5	2
MolPort-001-740-170_ZINC000253388707	1	-7.5	15
MolPort-039-141-968_ZINC000149170493	1	-7.5	3
MolPort-006-128-411_ZINC000005161043	1	-7.5	0
MolPort-003-908-087_ZINC000003776888	1	-7.4	5
MolPort-002-461-958_ZINC000000967176	1	-7.4	0
MolPort-028-599-907_ZINC000013509501	1	-7.4	9
MolPort-001-741-269_ZINC000005997298	1	-7.4	3
MolPort-005-944-536_ZINC000248070698	1	-7.4	9
MolPort-001-740-250_ZINC000253500805	1	-7.4	11
MolPort-003-801-406_ZINC000004087038	1	-7.4	3
MolPort-001-740-553_ZINC000013311349	1	-7.4	11
MolPort-019-937-090_ZINC000049181127	1	-7.4	4
MolPort-019-937-060_ZINC000067912695	1	-7.4	6
MolPort-021-804-665_ZINC000015057917	1	-7.4	2
MolPort-021-804-567_ZINC000248012342	1	-7.4	5
MolPort-005-944-851_ZINC000014557640	1	-7.4	6
MolPort-005-910-094_ZINC000100779031	1	-7.4	1
MolPort-002-514-557_ZINC000000434672	1	-7.4	2
MolPort-039-052-535_ZINC000085602366	1	-7.4	2
MolPort-039-339-013_ZINC000014711629	1	-7.4	10
MolPort-002-515-798_ZINC000002121517	1	-7.4	5
MolPort-021-804-567_ZINC000106939114	1	-7.4	5
MolPort-001-933-059_ZINC000000828203	1	-7.4	4
MolPort-002-507-186_ZINC000118913600	1	-7.4	1
MolPort-006-394-715_ZINC000252286706	1	-7.4	11
MolPort-002-507-443_ZINC000003882000	1	-7.4	5
MolPort-001-740-100_ZINC000000603253	1	-7.4	0
MolPort-002-507-828_ZINC000002444172	1	-7.4	1
MolPort-038-386-731_ZINC000001560625	1	-7.4	4
MolPort-039-137-790_ZINC000095639161	1	-7.4	11
MolPort-039-141-793_ZINC000004097850	1	-7.4	4
MolPort-000-707-493_ZINC000000057733	1	-7.4	2
MolPort-003-801-406_ZINC000101025375	1	-7.4	3
MolPort-035-846-184_ZINC000159906680	1	-7.3	2
MolPort-000-881-224_ZINC000000391177	1	-7.3	1
MolPort-000-452-050_ZINC000001448969	1	-7.3	9
MolPort-019-936-837_ZINC000026832400	1	-7.3	3
MolPort-035-706-124_ZINC000095914837	1	-7.3	14
MolPort-001-742-400_ZINC000031165817	1	-7.3	9
MolPort-035-706-202_ZINC000014918740	1	-7.3	2
MolPort-035-706-331_ZINC000096023790	1	-7.3	6
MolPort-021-804-567_ZINC000248012330	1	-7.3	5
MolPort-005-944-851_ZINC000001588843	1	-7.3	6
MolPort-002-506-661_ZINC000006745365	1	-7.3	3
MolPort-027-641-149_ZINC000030730478	1	-7.3	8
MolPort-002-911-100_ZINC000253497665	1	-7.3	1
MolPort-000-124-380_ZINC000004478070	1	-7.3	5
MolPort-038-386-600_ZINC000252516284	1	-7.3	17
MolPort-042-675-221_ZINC000238753983	1	-7.3	20
MolPort-001-742-706_ZINC000253388412	1	-7.3	4
MolPort-001-740-699_ZINC000036375281	1	-7.3	4
MolPort-003-908-087_ZINC000013816219	1	-7.3	5
MolPort-003-908-087_ZINC000001637085	1	-7.3	5
MolPort-005-944-340_ZINC000031164787	1	-7.3	5
MolPort-001-739-416_ZINC000031158115	1	-7.3	2
MolPort-001-740-163_ZINC000015274351	1	-7.3	3
MolPort-003-846-731_ZINC000003833872	1	-7.3	3
MolPort-003-801-406_ZINC000017111150	1	-7.3	3
MolPort-000-757-044_ZINC000253530364	1	-7.3	30
MolPort-003-913-783_ZINC000002166533	1	-7.3	9
MolPort-035-705-820_ZINC000098214409	1	-7.3	5
MolPort-005-944-811_ZINC000015258073	1	-7.3	4
MolPort-028-610-189_ZINC000096111561	1	-7.3	6
MolPort-028-610-167_ZINC000097971733	1	-7.3	19
MolPort-001-018-010_ZINC000000083317	1	-7.3	4
MolPort-000-731-552_ZINC000000525698	1	-7.3	5
MolPort-019-937-090_ZINC000049181124	1	-7.3	4
MolPort-019-937-067_ZINC000106007458	1	-7.2	7
MolPort-019-936-790_ZINC000067913664	1	-7.2	14
MolPort-019-937-060_ZINC000067912696	1	-7.2	6
MolPort-003-913-783_ZINC000002166530	1	-7.2	9
MolPort-039-101-336_ZINC000254286794	1	-7.2	4
MolPort-039-338-165_ZINC000014648849	1	-7.2	5
MolPort-000-704-745_ZINC000005512980	1	-7.2	2
MolPort-001-740-170_ZINC000253388706	1	-7.2	15
MolPort-042-675-505_ZINC000003794009	1	-7.2	12
MolPort-035-706-344_ZINC000034012896	1	-7.2	6
MolPort-038-386-600_ZINC000252516281	1	-7.2	17
MolPort-029-887-077_ZINC000015208889	1	-7.2	4
MolPort-001-736-557_ZINC000005447704	1	-7.2	5
MolPort-007-980-877_ZINC000004731322	1	-7.2	3
MolPort-002-524-075_ZINC000004000040	1	-7.2	1
MolPort-023-278-994_ZINC000040835715	1	-7.2	5
MolPort-001-018-010_ZINC000000083315	1	-7.2	4
MolPort-019-936-889_ZINC000253390544	1	-7.2	13
MolPort-012-198-500_ZINC000013541615	1	-7.2	5
MolPort-005-944-851_ZINC000033505346	1	-7.2	6
MolPort-039-137-790_ZINC000095639160	1	-7.2	11
MolPort-000-713-217_ZINC000036370614	1	-7.2	9
MolPort-035-706-190_ZINC000027550862	1	-7.2	1
MolPort-039-142-054_ZINC000000899848	1	-7.2	5
MolPort-019-937-133_ZINC000034430431	1	-7.2	11
MolPort-002-526-280_ZINC000253498755	1	-7.2	2
MolPort-001-740-524_ZINC000253500934	1	-7.2	16
MolPort-002-507-443_ZINC000002144927	1	-7.2	5
MolPort-027-720-908_ZINC000049889356	1	-7.2	15
MolPort-002-510-946_ZINC000038140885	1	-7.2	2
MolPort-004-955-367_ZINC000001726300	1	-7.2	4
MolPort-015-051-686_ZINC000035410506	1	-7.2	6
MolPort-039-137-790_ZINC000095639162	1	-7.2	11
MolPort-003-908-087_ZINC000004532431	1	-7.1	5
MolPort-005-944-621_ZINC000031155650	1	-7.1	14
MolPort-003-913-783_ZINC000002166535	1	-7.1	9
MolPort-035-846-184_ZINC000159906407	1	-7.1	2
MolPort-039-141-864_ZINC000013412598	1	-7.1	8
MolPort-029-943-150_ZINC000248341254	1	-7.1	4
MolPort-002-527-314_ZINC000004082224	1	-7.1	1
MolPort-002-818-056_ZINC000000481564	1	-7.1	2
MolPort-039-338-408_ZINC000042835388	1	-7.1	6
MolPort-001-740-553_ZINC000013311350	1	-7.1	11
MolPort-009-019-334_ZINC000064859315	1	-7.1	14
MolPort-003-925-845_ZINC000008580042	1	-7.1	0
MolPort-000-124-380_ZINC000004478069	1	-7.1	5
MolPort-006-668-326_ZINC000031156152	1	-7.1	12
MolPort-039-142-054_ZINC000000899851	1	-7.1	5
MolPort-028-610-075_ZINC000097971614	1	-7.1	15
MolPort-001-742-460_ZINC000038139805	1	-7.1	8
MolPort-002-515-798_ZINC000002121515	1	-7.1	5
MolPort-007-980-738_ZINC000020805004	1	-7.1	1
MolPort-001-741-121_ZINC000014410655	1	-7.1	2
MolPort-021-804-665_ZINC000252505843	1	-7.1	2
MolPort-006-668-326_ZINC000031156142	1	-7.1	12
MolPort-035-705-939_ZINC000070455246	1	-7.1	6
MolPort-028-610-167_ZINC000097971734	1	-7.1	19
MolPort-002-507-443_ZINC000003881999	1	-7.1	5
MolPort-003-913-783_ZINC000002166531	1	-7.1	9
MolPort-039-338-437_ZINC000238739052	1	-7.1	4
MolPort-002-152-929_ZINC000000062002	1	-7.1	4
MolPort-001-740-170_ZINC000253388708	1	-7.1	15
MolPort-002-507-280_ZINC000004273372	1	-7.1	2
MolPort-028-610-187_ZINC000015121008	1	-7.1	9
MolPort-000-731-552_ZINC000004027641	1	-7.1	5
MolPort-001-741-109_ZINC000005854594	1	-7.1	2
MolPort-019-937-164_ZINC000049601777	1	-7.1	5
MolPort-021-804-747_ZINC000034319583	1	-7.1	2
MolPort-039-326-727_ZINC000390822805	1	-7.0	0
MolPort-019-936-790_ZINC000067913661	1	-7.0	14
MolPort-002-515-576_ZINC000004037920	1	-7.0	5
MolPort-019-936-884_ZINC000067913388	1	-7.0	9
MolPort-019-937-210_ZINC000005722186	1	-7.0	9
MolPort-000-713-217_ZINC000009007546	1	-7.0	9
MolPort-003-855-288_ZINC000000156571	1	-7.0	5
MolPort-005-944-340_ZINC000031164794	1	-7.0	5
MolPort-035-706-317_ZINC000032024272	1	-7.0	2
MolPort-001-739-420_ZINC000000895263	1	-7.0	7
MolPort-002-524-864_ZINC000004000056	1	-7.0	2
MolPort-002-799-353_ZINC000000339740	1	-7.0	4
MolPort-021-804-747_ZINC000034319582	1	-7.0	2
MolPort-021-804-567_ZINC000229775449	1	-7.0	5
MolPort-001-739-525_ZINC000003789195	1	-7.0	6
MolPort-000-845-322_ZINC000019701862	1	-7.0	3
MolPort-000-848-456_ZINC000004906156	1	-7.0	0
MolPort-019-936-790_ZINC000067913658	1	-7.0	14
MolPort-006-668-378_ZINC000253529984	1	-7.0	16
MolPort-002-507-825_ZINC000018102655	1	-7.0	3
MolPort-002-508-419_ZINC000253499603	1	-7.0	2
MolPort-035-706-155_ZINC000039010261	1	-7.0	5
MolPort-005-910-094_ZINC000049538671	1	-7.0	1
MolPort-027-948-174_ZINC000252477567	1	-7.0	2
MolPort-002-818-056_ZINC000000481563	1	-7.0	2
MolPort-038-386-600_ZINC000252516283	1	-7.0	17
MolPort-000-726-918_ZINC000044582844	1	-7.0	3
MolPort-019-936-790_ZINC000067913655	1	-6.9	14
MolPort-012-198-500_ZINC000040385796	1	-6.9	5
MolPort-044-181-074_ZINC000524731672	1	-6.9	2
MolPort-035-846-184_ZINC000159906818	1	-6.9	2
MolPort-002-152-929_ZINC000000062003	1	-6.9	4
MolPort-002-507-828_ZINC000002444174	1	-6.9	1
MolPort-002-526-757_ZINC000004081998	1	-6.9	1
MolPort-001-740-387_ZINC000038143822	1	-6.9	15
MolPort-027-836-471_ZINC000242547689	1	-6.9	11
MolPort-003-940-355_ZINC000013111092	1	-6.9	6
MolPort-005-945-005_ZINC000006793326	1	-6.9	9
MolPort-002-507-280_ZINC000003941105	1	-6.9	2
MolPort-007-980-738_ZINC000253387986	1	-6.9	1
MolPort-035-882-147_ZINC000002390999	1	-6.9	10
MolPort-038-386-575_ZINC000252516943	1	-6.9	5
MolPort-001-739-251_ZINC000015205786	1	-6.9	7
MolPort-042-675-353_ZINC000004096264	1	-6.9	8
MolPort-005-944-536_ZINC000248070694	1	-6.9	9
MolPort-027-835-857_ZINC000038611995	1	-6.9	1
MolPort-000-723-922_ZINC000004097583	1	-6.9	11
MolPort-019-937-067_ZINC000253389027	1	-6.9	7
MolPort-000-124-380_ZINC000004478067	1	-6.9	5
MolPort-019-937-067_ZINC000253389028	1	-6.9	7
MolPort-039-338-463_ZINC000238774071	1	-6.9	2
MolPort-005-944-536_ZINC000248070703	1	-6.9	9
MolPort-001-742-460_ZINC000038139804	1	-6.9	8
MolPort-035-929-946_ZINC000217634484	1	-6.9	2
MolPort-001-740-163_ZINC000015274349	1	-6.9	3
MolPort-002-526-280_ZINC000085576447	1	-6.9	2
MolPort-001-742-402_ZINC000100062394	1	-6.9	5
MolPort-035-706-023_ZINC000040380449	1	-6.9	6
MolPort-002-499-107_ZINC000013545957	1	-6.9	12
MolPort-000-704-745_ZINC000003861134	1	-6.9	2
MolPort-000-731-552_ZINC000004027640	1	-6.9	5
MolPort-002-527-314_ZINC000004082225	1	-6.9	1
MolPort-019-737-268_ZINC000253531474	1	-6.9	7
MolPort-002-524-807_ZINC000008951991	1	-6.8	3
MolPort-002-911-104_ZINC000253497998	1	-6.8	8
MolPort-002-910-720_ZINC000001041056	1	-6.8	2
MolPort-004-351-030_ZINC000019517337	1	-6.8	3
MolPort-001-741-500_ZINC000034955329	1	-6.8	8
MolPort-003-801-406_ZINC000004087035	1	-6.8	3
MolPort-003-928-475_ZINC000100043983	1	-6.8	0
MolPort-001-742-451_ZINC000028539634	1	-6.8	4
MolPort-005-910-094_ZINC000100779034	1	-6.8	1
MolPort-001-742-186_ZINC000038143766	1	-6.8	16
MolPort-035-706-514_ZINC000049872304	1	-6.8	4
MolPort-005-909-605_ZINC000253388535	1	-6.8	2
MolPort-002-526-489_ZINC000008234283	1	-6.8	0
MolPort-035-705-820_ZINC000096023893	1	-6.8	5
MolPort-035-706-002_ZINC000033495916	1	-6.8	1
MolPort-039-052-311_ZINC000245205019	1	-6.8	14
MolPort-001-742-400_ZINC000031165820	1	-6.8	9
MolPort-027-713-825_ZINC000005734003	1	-6.8	2
MolPort-001-741-500_ZINC000034955330	1	-6.8	8
MolPort-027-853-583_ZINC000049601451	1	-6.8	7
MolPort-001-740-540_ZINC000004098934	1	-6.8	14
MolPort-005-945-066_ZINC000031164155	1	-6.8	5
MolPort-002-911-085_ZINC000253497713	1	-6.8	4
MolPort-019-737-268_ZINC000253531473	1	-6.8	7
MolPort-002-507-280_ZINC000004273373	1	-6.8	2
MolPort-003-846-731_ZINC000002558134	1	-6.8	3
MolPort-021-804-711_ZINC000072320389	1	-6.8	8
MolPort-023-300-019_ZINC000252517497	1	-6.8	2
MolPort-001-760-542_ZINC000000403038	1	-6.8	4
MolPort-009-198-191_ZINC000003776540	1	-6.8	6
MolPort-002-514-557_ZINC000005024269	1	-6.8	2
MolPort-020-005-924_ZINC000100037376	1	-6.8	6
MolPort-002-846-531_ZINC000000386238	1	-6.8	8
MolPort-001-741-500_ZINC000018256158	1	-6.8	8
MolPort-005-944-535_ZINC000248105726	1	-6.8	12
MolPort-002-521-523_ZINC000004064007	1	-6.8	5
MolPort-005-944-535_ZINC000248105733	1	-6.8	12
MolPort-015-051-686_ZINC000035410508	1	-6.8	6
MolPort-035-929-946_ZINC000217634649	1	-6.8	2
MolPort-021-804-665_ZINC000252505842	1	-6.8	2
MolPort-000-726-918_ZINC000253617029	1	-6.7	3
MolPort-002-842-502_ZINC000004666928	1	-6.7	2
MolPort-020-005-756_ZINC000031459237	1	-6.7	1
MolPort-001-739-318_ZINC000006069169	1	-6.7	3
MolPort-002-507-280_ZINC000003978827	1	-6.7	2
MolPort-005-944-340_ZINC000031164783	1	-6.7	5
MolPort-028-754-125_ZINC000008829452	1	-6.7	1
MolPort-001-742-706_ZINC000253388414	1	-6.7	4
MolPort-039-338-416_ZINC000034180361	1	-6.7	1
MolPort-021-804-526_ZINC000252505019	1	-6.7	8
MolPort-003-906-432_ZINC000241132997	1	-6.7	2
MolPort-000-727-394_ZINC000254302318	1	-6.7	17
MolPort-001-812-855_ZINC000253498823	1	-6.7	2
MolPort-021-783-287_ZINC000004097575	1	-6.7	14
MolPort-001-741-109_ZINC000005854293	1	-6.7	2
MolPort-019-936-837_ZINC000026832394	1	-6.7	3
MolPort-002-911-085_ZINC000253497714	1	-6.7	4
MolPort-002-498-517_ZINC000013527344	1	-6.7	4
MolPort-038-386-696_ZINC000252515034	1	-6.7	4
MolPort-027-835-857_ZINC000085210712	1	-6.7	1
MolPort-002-507-280_ZINC000004273370	1	-6.7	2
MolPort-038-386-600_ZINC000252516282	1	-6.7	17
MolPort-038-386-696_ZINC000252515032	1	-6.7	4
MolPort-028-754-172_ZINC000040394781	1	-6.7	3
MolPort-019-937-078_ZINC000067912745	1	-6.7	3
MolPort-006-668-581_ZINC000015147904	1	-6.7	4
MolPort-039-338-542_ZINC000014887154	1	-6.7	4
MolPort-002-911-087_ZINC000253497719	1	-6.7	3
MolPort-027-637-273_ZINC000015209455	1	-6.7	2
MolPort-000-845-322_ZINC000000518123	1	-6.7	3
MolPort-001-741-695_ZINC000004098933	1	-6.7	8
MolPort-000-860-909_ZINC000038886872	1	-6.7	1
MolPort-002-512-098_ZINC000038140891	1	-6.7	4
MolPort-005-944-340_ZINC000031164791	1	-6.7	5
MolPort-038-386-696_ZINC000252515031	1	-6.7	4
MolPort-019-931-693_ZINC000014723938	1	-6.7	5
MolPort-005-945-005_ZINC000000689725	1	-6.7	9
MolPort-002-910-720_ZINC000001041054	1	-6.7	2
MolPort-005-910-094_ZINC000049538670	1	-6.7	1
MolPort-006-668-581_ZINC000248015794	1	-6.7	4
MolPort-005-944-881_ZINC000067910656	1	-6.7	4
MolPort-001-779-935_ZINC000043758019	1	-6.7	6
MolPort-000-452-050_ZINC000253497769	1	-6.7	9
MolPort-035-929-946_ZINC000242437516	1	-6.7	2
MolPort-005-945-005_ZINC000006793327	1	-6.7	9
MolPort-000-701-024_ZINC000252441491	1	-6.7	3
MolPort-001-740-314_ZINC000031155418	1	-6.7	7
MolPort-002-507-825_ZINC000018183294	1	-6.7	3
MolPort-044-561-226_ZINC000012362075	1	-6.7	12
MolPort-039-338-603_ZINC000032162511	1	-6.6	5
MolPort-005-945-034_ZINC000002585423	1	-6.6	8
MolPort-042-675-353_ZINC000008551637	1	-6.6	8
MolPort-001-741-612_ZINC000013660064	1	-6.6	4
MolPort-039-137-790_ZINC000034114040	1	-6.6	11
MolPort-002-525-357_ZINC000070691657	1	-6.6	4
MolPort-002-806-732_ZINC000000340866	1	-6.6	4
MolPort-001-740-250_ZINC000253500807	1	-6.6	11
MolPort-000-741-311_ZINC000253502228	1	-6.6	13
MolPort-039-339-240_ZINC000031459294	1	-6.6	9
MolPort-028-744-631_ZINC000022061424	1	-6.6	4
MolPort-028-610-075_ZINC000253534343	1	-6.6	15
MolPort-003-929-977_ZINC000002013555	1	-6.6	2
MolPort-002-176-718_ZINC000043763825	1	-6.6	5
MolPort-001-897-044_ZINC000013550925	1	-6.6	3
MolPort-027-948-174_ZINC000252477566	1	-6.6	2
MolPort-019-937-078_ZINC000008829484	1	-6.6	3
MolPort-002-910-720_ZINC000001041057	1	-6.6	2
MolPort-001-740-300_ZINC000014688352	1	-6.6	4
MolPort-005-909-605_ZINC000253388537	1	-6.6	2
MolPort-027-835-857_ZINC000085210711	1	-6.6	1
MolPort-000-004-134_ZINC000002390750	1	-6.6	4
MolPort-015-051-686_ZINC000035410505	1	-6.6	6
MolPort-002-816-531_ZINC000000480806	1	-6.6	7
MolPort-001-897-044_ZINC000247855174	1	-6.6	3
MolPort-002-507-280_ZINC000004273371	1	-6.6	2
MolPort-042-675-505_ZINC000257603519	1	-6.6	12
MolPort-001-740-170_ZINC000253388709	1	-6.6	15
MolPort-001-740-292_ZINC000031155312	1	-6.6	6
MolPort-004-351-030_ZINC000019517335	1	-6.6	3
MolPort-019-931-693_ZINC000014723936	1	-6.6	5
MolPort-000-452-049_ZINC000253497797	1	-6.6	13
MolPort-019-936-837_ZINC000026832397	1	-6.6	3
MolPort-005-910-094_ZINC000049538669	1	-6.5	1
MolPort-021-804-526_ZINC000252505020	1	-6.5	8
MolPort-000-142-099_ZINC000003120705	1	-6.5	2
MolPort-002-501-921_ZINC000001699441	1	-6.5	1
MolPort-002-040-840_ZINC000008037260	1	-6.5	2
MolPort-001-740-758_ZINC000008952339	1	-6.5	11
MolPort-006-069-345_ZINC000005369099	1	-6.5	9
MolPort-002-512-098_ZINC000038140890	1	-6.5	4
MolPort-003-959-981_ZINC000003861537	1	-6.5	2
MolPort-039-339-086_ZINC000014681710	1	-6.5	13
MolPort-001-740-387_ZINC000044362063	1	-6.5	15
MolPort-002-911-104_ZINC000253497999	1	-6.5	8
MolPort-002-532-754_ZINC000245224268	1	-6.5	21
MolPort-003-892-645_ZINC000004097713	1	-6.5	1
MolPort-015-051-686_ZINC000035410507	1	-6.5	6
MolPort-002-523-817_ZINC000008918450	1	-6.5	5
MolPort-002-512-098_ZINC000038140888	1	-6.5	4
MolPort-001-742-097_ZINC000253500839	1	-6.5	18
MolPort-027-906-087_ZINC000095410473	1	-6.5	6
MolPort-038-386-575_ZINC000252516941	1	-6.5	5
MolPort-006-668-326_ZINC000031156147	1	-6.5	12
MolPort-039-052-499_ZINC000013545047	1	-6.5	3
MolPort-019-931-693_ZINC000014723940	1	-6.5	5
MolPort-027-948-174_ZINC000252477565	1	-6.5	2
MolPort-039-057-346_ZINC000004083893	1	-6.5	4
MolPort-044-561-226_ZINC000004097489	1	-6.5	12
MolPort-002-529-771_ZINC000012879245	1	-6.5	12
MolPort-003-959-981_ZINC000004262096	1	-6.5	2
MolPort-002-816-531_ZINC000000480807	1	-6.5	7
MolPort-027-948-174_ZINC000252477564	1	-6.5	2
MolPort-001-740-524_ZINC000253500939	1	-6.5	16
MolPort-021-783-287_ZINC000004097574	1	-6.5	14
MolPort-019-936-734_ZINC000067902828	1	-6.5	6
MolPort-019-931-693_ZINC000014723934	1	-6.5	5
MolPort-035-881-579_ZINC000005966484	1	-6.5	0
MolPort-039-338-219_ZINC000014441557	1	-6.5	2
MolPort-039-057-346_ZINC000004083895	1	-6.5	4
MolPort-001-759-959_ZINC000000395649	1	-6.5	2
MolPort-021-804-526_ZINC000252505021	1	-6.5	8
MolPort-000-142-099_ZINC000000136493	1	-6.5	2
MolPort-042-675-353_ZINC000004096337	1	-6.5	8
MolPort-000-860-909_ZINC000245310068	1	-6.5	1
MolPort-001-740-955_ZINC000031157788	1	-6.5	7
MolPort-035-706-079_ZINC000100059326	1	-6.4	14
MolPort-019-936-889_ZINC000253390543	1	-6.4	13
MolPort-001-741-386_ZINC000035456370	1	-6.4	3
MolPort-005-909-605_ZINC000036368151	1	-6.4	2
MolPort-002-116-843_ZINC000004612836	1	-6.4	3
MolPort-008-494-192_ZINC000016698018	1	-6.4	5
MolPort-021-804-665_ZINC000138560360	1	-6.4	2
MolPort-001-742-502_ZINC000248008261	1	-6.4	4
MolPort-035-706-196_ZINC000059589003	1	-6.4	2
MolPort-039-015-668_ZINC000083260785	1	-6.4	12
MolPort-005-944-881_ZINC000042875583	1	-6.4	4
MolPort-029-943-150_ZINC000225459406	1	-6.4	4
MolPort-000-713-217_ZINC000253501835	1	-6.4	9
MolPort-002-526-868_ZINC000004082037	1	-6.4	4
MolPort-035-929-946_ZINC000242437515	1	-6.4	2
MolPort-039-338-867_ZINC000299817465	1	-6.4	26
MolPort-001-740-821_ZINC000015266513	1	-6.4	9
MolPort-001-741-612_ZINC000013660067	1	-6.4	4
MolPort-001-742-097_ZINC000253500838	1	-6.4	18
MolPort-002-499-107_ZINC000004228284	1	-6.4	12
MolPort-000-726-918_ZINC000253501597	1	-6.4	3
MolPort-006-668-378_ZINC000253529985	1	-6.4	16
MolPort-035-881-579_ZINC000005699387	1	-6.4	0
MolPort-000-139-474_ZINC000002141018	1	-6.4	0
MolPort-006-668-581_ZINC000015147908	1	-6.4	4
MolPort-019-937-067_ZINC000067912718	1	-6.4	7
MolPort-002-523-817_ZINC000008918451	1	-6.4	5
MolPort-002-525-357_ZINC000070691661	1	-6.4	4
MolPort-035-846-184_ZINC000159906551	1	-6.4	2
MolPort-035-705-698_ZINC000001649219	1	-6.4	3
MolPort-005-944-535_ZINC000248105729	1	-6.4	12
MolPort-019-992-917_ZINC000006067010	1	-6.4	1
MolPort-002-524-807_ZINC000253498760	1	-6.3	3
MolPort-001-742-402_ZINC000247999543	1	-6.3	5
MolPort-002-910-720_ZINC000001041055	1	-6.3	2
MolPort-002-508-419_ZINC000253499604	1	-6.3	2
MolPort-028-610-075_ZINC000253534341	1	-6.3	15
MolPort-001-740-387_ZINC000038143820	1	-6.3	15
MolPort-002-911-113_ZINC000253497995	1	-6.3	7
MolPort-013-876-676_ZINC000053715299	1	-6.3	2
MolPort-000-727-394_ZINC000254302317	1	-6.3	17
MolPort-039-057-346_ZINC000253413458	1	-6.3	4
MolPort-001-739-249_ZINC000031155929	1	-6.3	3
MolPort-001-742-402_ZINC000247999548	1	-6.3	5
MolPort-001-740-396_ZINC000031155594	1	-6.3	9
MolPort-001-741-386_ZINC000253500929	1	-6.3	3
MolPort-027-641-205_ZINC000022061725	1	-6.3	7
MolPort-027-835-857_ZINC000043763190	1	-6.3	1
MolPort-002-911-085_ZINC000253497712	1	-6.3	4
MolPort-002-507-280_ZINC000012890900	1	-6.3	2
MolPort-001-740-955_ZINC000031157798	1	-6.3	7
MolPort-027-835-585_ZINC000004027386	1	-6.3	1
MolPort-000-763-719_ZINC000253504510	1	-6.3	17
MolPort-002-746-350_ZINC000000057585	1	-6.3	4
MolPort-039-052-590_ZINC000002039759	1	-6.3	8
MolPort-035-705-727_ZINC000034612334	1	-6.3	2
MolPort-019-936-889_ZINC000253390541	1	-6.3	13
MolPort-039-052-247_ZINC000238809247	1	-6.3	23
MolPort-019-937-078_ZINC000067912742	1	-6.3	3
MolPort-000-860-909_ZINC000100963287	1	-6.3	1
MolPort-039-338-372_ZINC000005765855	1	-6.3	1
MolPort-035-706-052_ZINC000005410561	1	-6.2	11
MolPort-001-742-097_ZINC000253500840	1	-6.2	18
MolPort-027-853-669_ZINC000096295983	1	-6.2	9
MolPort-001-783-101_ZINC000001529820	1	-6.2	5
MolPort-038-386-696_ZINC000252515033	1	-6.2	4
MolPort-039-101-336_ZINC000015449154	1	-6.2	4
MolPort-000-156-342_ZINC000002522771	1	-6.2	2
MolPort-035-706-249_ZINC000035049228	1	-6.2	2
MolPort-039-338-178_ZINC000014514479	1	-6.2	8
MolPort-006-668-581_ZINC000027550897	1	-6.2	4
MolPort-002-841-815_ZINC000000384010	1	-6.2	4
MolPort-002-512-188_ZINC000004027521	1	-6.2	2
MolPort-001-741-386_ZINC000253500931	1	-6.2	3
MolPort-000-142-099_ZINC000002556216	1	-6.2	2
MolPort-001-897-044_ZINC000229903602	1	-6.2	3
MolPort-035-881-579_ZINC000032302707	1	-6.2	0
MolPort-001-740-955_ZINC000013402425	1	-6.2	7
MolPort-039-338-299_ZINC000299817781	1	-6.2	3
MolPort-042-675-505_ZINC000018272247	1	-6.2	12
MolPort-027-853-583_ZINC000248089453	1	-6.2	7
MolPort-000-871-479_ZINC000001555241	1	-6.2	1
MolPort-006-668-326_ZINC000031156156	1	-6.2	12
MolPort-000-701-024_ZINC000252441490	1	-6.2	3
MolPort-004-769-026_ZINC000015205584	1	-6.1	2
MolPort-035-706-110_ZINC000014588522	1	-6.1	4
MolPort-019-737-268_ZINC000253531475	1	-6.1	7
MolPort-038-386-575_ZINC000252516942	1	-6.1	5
MolPort-035-706-155_ZINC000039010260	1	-6.1	5
MolPort-002-331-671_ZINC000000391120	1	-6.1	2
MolPort-002-176-718_ZINC000038358415	1	-6.1	5
MolPort-001-740-387_ZINC000105153378	1	-6.1	15
MolPort-039-338-274_ZINC000095680316	1	-6.1	9
MolPort-019-936-837_ZINC000026832404	1	-6.1	3
MolPort-038-386-705_ZINC000253534709	1	-6.1	4
MolPort-005-944-535_ZINC000248105731	1	-6.1	12
MolPort-001-742-706_ZINC000253388413	1	-6.1	4
MolPort-023-276-329_ZINC000013607514	1	-6.1	5
MolPort-002-507-280_ZINC000012890906	1	-6.1	2
MolPort-001-780-273_ZINC000043760965	1	-6.1	6
MolPort-021-784-838_ZINC000034513670	1	-6.1	10
MolPort-002-911-104_ZINC000253497997	1	-6.1	8
MolPort-029-943-150_ZINC000248341256	1	-6.1	4
MolPort-000-701-024_ZINC000252441489	1	-6.1	3
MolPort-016-631-409_ZINC000054956948	1	-6.1	1
MolPort-035-706-250_ZINC000096023837	1	-6.0	4
MolPort-035-881-579_ZINC000005699435	1	-6.0	0
MolPort-001-742-402_ZINC000015165008	1	-6.0	5
MolPort-002-510-946_ZINC000038140884	1	-6.0	2
MolPort-001-740-314_ZINC000031155424	1	-6.0	7
MolPort-035-706-093_ZINC000015274219	1	-6.0	2
MolPort-001-897-044_ZINC000247855168	1	-6.0	3
MolPort-000-701-024_ZINC000252441488	1	-6.0	3
MolPort-001-783-101_ZINC000001529819	1	-6.0	5
MolPort-002-524-807_ZINC000004716552	1	-6.0	3
MolPort-039-052-546_ZINC000038876020	1	-6.0	4
MolPort-039-052-698_ZINC000095909891	1	-6.0	3
MolPort-039-057-346_ZINC000253413457	1	-6.0	4
MolPort-005-945-005_ZINC000106611619	1	-6.0	9
MolPort-035-706-538_ZINC000039014143	1	-6.0	3
MolPort-001-742-227_ZINC000005838160	1	-6.0	9
MolPort-003-711-128_ZINC000100007513	1	-6.0	1
MolPort-005-944-851_ZINC000005567798	1	-6.0	6
MolPort-035-706-039_ZINC000015270770	1	-6.0	5
MolPort-021-784-838_ZINC000022066763	1	-6.0	10
MolPort-039-055-606_ZINC000012890604	1	-6.0	3
MolPort-039-338-437_ZINC000261493072	1	-6.0	4
MolPort-019-936-878_ZINC000253390009	1	-6.0	15
MolPort-002-535-283_ZINC000253499146	1	-6.0	13
MolPort-001-739-484_ZINC000000007778	1	-6.0	8
MolPort-000-706-811_ZINC000103890561	1	-6.0	19
MolPort-020-005-863_ZINC000238809330	1	-6.0	12
MolPort-001-741-500_ZINC000034955328	1	-5.9	8
MolPort-001-742-477_ZINC000028537346	1	-5.9	4
MolPort-000-452-049_ZINC000253497800	1	-5.9	13
MolPort-023-276-329_ZINC000098052524	1	-5.9	5
MolPort-020-005-943_ZINC000031350059	1	-5.9	2
MolPort-001-741-386_ZINC000026472270	1	-5.9	3
MolPort-035-705-858_ZINC000100058643	1	-5.9	6
MolPort-039-338-868_ZINC000299817840	1	-5.9	21
MolPort-001-759-945_ZINC000001597124	1	-5.9	2
MolPort-003-930-593_ZINC000004261954	1	-5.9	3
MolPort-000-142-099_ZINC000004271945	1	-5.9	2
MolPort-002-508-801_ZINC000004023505	1	-5.9	0
MolPort-039-141-892_ZINC000059064833	1	-5.9	5
MolPort-002-911-085_ZINC000253497711	1	-5.9	4
MolPort-005-910-359_ZINC000085555528	1	-5.9	12
MolPort-039-338-274_ZINC000299817832	1	-5.9	9
MolPort-020-005-924_ZINC000100037384	1	-5.9	6
MolPort-035-706-362_ZINC000096023885	1	-5.9	8
MolPort-003-801-406_ZINC000017111148	1	-5.9	3
MolPort-002-911-104_ZINC000253497996	1	-5.9	8
MolPort-003-801-406_ZINC000002024082	1	-5.9	3
MolPort-035-706-502_ZINC000049872145	1	-5.9	3
MolPort-001-742-706_ZINC000253388415	1	-5.9	4
MolPort-029-943-150_ZINC000225459438	1	-5.9	4
MolPort-001-769-144_ZINC000000388168	1	-5.9	3
MolPort-039-055-606_ZINC000102818320	1	-5.9	3
MolPort-001-742-502_ZINC000248008265	1	-5.9	4
MolPort-039-338-709_ZINC000299817890	1	-5.9	5
MolPort-019-937-078_ZINC000014980286	1	-5.8	3
MolPort-038-386-705_ZINC000253534710	1	-5.8	4
MolPort-023-314-211_ZINC000083255403	1	-5.8	1
MolPort-016-637-004_ZINC000038343303	1	-5.8	2
MolPort-005-944-748_ZINC000253389367	1	-5.8	9
MolPort-008-266-702_ZINC000063772307	1	-5.8	6
MolPort-001-812-855_ZINC000253498822	1	-5.8	2
MolPort-005-909-605_ZINC000253388536	1	-5.8	2
MolPort-001-789-485_ZINC000001529532	1	-5.8	2
MolPort-000-761-272_ZINC000257360791	1	-5.8	22
MolPort-002-331-671_ZINC000000391119	1	-5.8	2
MolPort-039-052-610_ZINC000032296643	1	-5.8	6
MolPort-002-526-280_ZINC000253498754	1	-5.8	2
MolPort-001-742-097_ZINC000253500837	1	-5.8	18
MolPort-002-529-771_ZINC000008789489	1	-5.8	12
MolPort-000-710-613_ZINC000070691794	1	-5.8	11
MolPort-002-524-725_ZINC000070691554	1	-5.8	9
MolPort-042-675-353_ZINC000004096262	1	-5.8	8
MolPort-002-512-133_ZINC000008762126	1	-5.8	17
MolPort-003-846-210_ZINC000000899004	1	-5.8	5
MolPort-044-561-800_ZINC000034045609	1	-5.7	3
MolPort-003-801-406_ZINC000004087033	1	-5.7	3
MolPort-008-269-591_ZINC000044075917	1	-5.7	4
MolPort-000-153-853_ZINC000000144582	1	-5.7	1
MolPort-023-314-211_ZINC000101724920	1	-5.7	1
MolPort-039-055-606_ZINC000253387690	1	-5.7	3
MolPort-003-711-128_ZINC000003897348	1	-5.7	1
MolPort-002-507-076_ZINC000001532722	1	-5.7	8
MolPort-001-784-474_ZINC000000396074	1	-5.7	2
MolPort-002-507-076_ZINC000001677289	1	-5.6	8
MolPort-001-742-468_ZINC000000392595	1	-5.6	0
MolPort-039-338-489_ZINC000299817554	1	-5.6	6
MolPort-003-905-591_ZINC000004557438	1	-5.6	7
MolPort-008-269-591_ZINC000038804074	1	-5.6	4
MolPort-005-944-748_ZINC000253389364	1	-5.6	9
MolPort-001-780-273_ZINC000002558641	1	-5.6	6
MolPort-003-846-210_ZINC000003870515	1	-5.6	5
MolPort-001-780-273_ZINC000168509414	1	-5.6	6
MolPort-035-705-652_ZINC000096023666	1	-5.6	3
MolPort-038-386-575_ZINC000252516940	1	-5.6	5
MolPort-002-331-671_ZINC000000391118	1	-5.6	2
MolPort-023-314-211_ZINC000083255401	1	-5.5	1
MolPort-035-706-421_ZINC000100060215	1	-5.5	8
MolPort-001-741-064_ZINC000253389264	1	-5.5	13
MolPort-039-338-507_ZINC000006040344	1	-5.5	11
MolPort-000-741-311_ZINC000253502231	1	-5.5	13
MolPort-000-761-272_ZINC000257360792	1	-5.5	22
MolPort-003-846-210_ZINC000002562358	1	-5.5	5
MolPort-042-675-505_ZINC000033831904	1	-5.5	12
MolPort-002-507-076_ZINC000001532712	1	-5.5	8
MolPort-044-183-386_ZINC000100306588	1	-5.5	5
MolPort-020-005-924_ZINC000100037380	1	-5.5	6
MolPort-002-331-671_ZINC000000391121	1	-5.5	2
MolPort-003-845-148_ZINC000003870710	1	-5.4	6
MolPort-001-742-227_ZINC000044351843	1	-5.4	9
MolPort-016-638-330_ZINC000013533701	1	-5.4	7
MolPort-002-893-591_ZINC000150344933	1	-5.4	20
MolPort-003-846-210_ZINC000003794714	1	-5.4	5
MolPort-000-710-613_ZINC000103899095	1	-5.4	11
MolPort-001-740-821_ZINC000015266508	1	-5.4	9
MolPort-027-853-583_ZINC000229772308	1	-5.4	7
MolPort-039-055-606_ZINC000006624114	1	-5.4	3
MolPort-003-846-210_ZINC000003995890	1	-5.4	5
MolPort-039-338-571_ZINC000015270842	1	-5.3	7
MolPort-001-742-552_ZINC000100024490	1	-5.3	6
MolPort-000-761-272_ZINC000257360794	1	-5.3	22
MolPort-001-812-855_ZINC000253498821	1	-5.3	2
MolPort-005-944-881_ZINC000253390031	1	-5.3	4
MolPort-020-005-924_ZINC000100037386	1	-5.3	6
MolPort-002-512-133_ZINC000008762125	1	-5.3	17
MolPort-003-905-591_ZINC000004557439	1	-5.3	7
MolPort-023-314-211_ZINC000101724924	1	-5.3	1
MolPort-028-610-075_ZINC000253534342	1	-5.3	15
MolPort-004-959-624_ZINC000004262343	1	-5.3	6
MolPort-035-706-507_ZINC000096023899	1	-5.2	5
MolPort-001-742-552_ZINC000100032893	1	-5.2	6
MolPort-001-740-821_ZINC000015266506	1	-5.2	9
MolPort-023-274-270_ZINC000028536309	1	-5.2	15
MolPort-002-506-908_ZINC000101604212	1	-5.2	7
MolPort-003-846-210_ZINC000001618046	1	-5.2	5
MolPort-003-846-210_ZINC000013612564	1	-5.2	5
MolPort-005-944-782_ZINC000003978134	1	-5.2	6
MolPort-000-761-272_ZINC000257360793	1	-5.2	22
MolPort-001-780-273_ZINC000205454665	1	-5.2	6
MolPort-039-338-567_ZINC000238743929	1	-5.1	9
MolPort-016-633-328_ZINC000245240534	1	-5.1	23
MolPort-006-395-732_ZINC000022065922	1	-5.1	6
MolPort-019-937-169_ZINC000005839381	1	-5.1	10
MolPort-039-338-757_ZINC000299817804	1	-5.1	15
MolPort-002-893-591_ZINC000097994617	1	-5.1	20
MolPort-005-944-881_ZINC000253390032	1	-5.1	4
MolPort-001-741-064_ZINC000253389263	1	-5.0	13
MolPort-001-742-502_ZINC000248007364	1	-5.0	4
MolPort-003-983-881_ZINC000058576036	1	-5.0	5
MolPort-001-780-273_ZINC000101344509	1	-5.0	6
MolPort-002-506-908_ZINC000001564969	1	-5.0	7
MolPort-000-872-086_ZINC000001648294	1	-5.0	7
MolPort-005-944-748_ZINC000067903504	1	-5.0	9
MolPort-001-812-855_ZINC000253498824	1	-4.9	2
MolPort-003-846-210_ZINC000003870514	1	-4.9	5
MolPort-021-804-805_ZINC000077269642	1	-4.9	16
MolPort-002-535-283_ZINC000253499147	1	-4.9	13
MolPort-001-740-821_ZINC000015266510	1	-4.9	9
MolPort-005-944-748_ZINC000253389368	1	-4.9	9
MolPort-028-744-727_ZINC000003951739	1	-4.8	4
MolPort-002-535-283_ZINC000253499148	1	-4.8	13
MolPort-002-506-908_ZINC000001564967	1	-4.8	7
MolPort-021-804-805_ZINC000077269636	1	-4.8	16
MolPort-002-506-908_ZINC000001564966	1	-4.7	7
MolPort-002-318-703_ZINC000001672860	1	-4.7	6
MolPort-000-713-217_ZINC000253501831	1	-4.7	9
MolPort-002-535-283_ZINC000253499149	1	-4.7	13
MolPort-038-386-705_ZINC000253534708	1	-4.6	4
MolPort-035-705-823_ZINC000096023698	1	-4.6	7
MolPort-021-804-526_ZINC000225257462	1	-4.6	8
MolPort-002-524-807_ZINC000012868385	1	-4.6	3
MolPort-019-936-959_ZINC000253389929	1	-4.6	16
MolPort-003-844-548_ZINC000001655433	1	-4.6	4
MolPort-001-741-064_ZINC000067902988	1	-4.6	13
MolPort-000-741-311_ZINC000253502230	1	-4.5	13
MolPort-001-742-227_ZINC000146803900	1	-4.5	9
MolPort-044-183-452_ZINC000101104515	1	-4.5	3
MolPort-001-742-502_ZINC000248008256	1	-4.4	4
MolPort-000-741-311_ZINC000253502229	1	-4.3	13
MolPort-001-742-227_ZINC000070454025	1	-4.3	9
MolPort-019-936-959_ZINC000253389930	1	-4.3	16
MolPort-003-983-881_ZINC000004517149	1	-4.3	5
MolPort-006-069-273_ZINC000238809655	1	-4.2	20
MolPort-039-338-523_ZINC000255269628	1	-4.1	20
MolPort-001-741-064_ZINC000049781954	1	-4.1	13
MolPort-000-775-583_ZINC000253506247	1	-4.0	12
MolPort-003-983-881_ZINC000004517154	1	-3.9	5
MolPort-027-853-583_ZINC000248089500	1	-3.9	7
MolPort-019-936-959_ZINC000253389928	1	-3.8	16
MolPort-000-727-394_ZINC000254302319	1	-3.7	17
MolPort-023-274-270_ZINC000028536312	1	-3.6	15
MolPort-006-394-715_ZINC000238808778	1	-3.3	11
MolPort-035-705-798_ZINC000095910344	1	-3.2	14
MolPort-038-386-705_ZINC000253534711	1	-3.2	4
MolPort-007-980-750_ZINC000253530469	1	-3.1	19
MolPort-000-727-394_ZINC000254302320	1	-3.1	17
MolPort-019-936-959_ZINC000253389931	1	-3.0	16
MolPort-007-980-750_ZINC000253530471	1	-3.0	19
MolPort-000-763-719_ZINC000253504516	1	-2.9	17
MolPort-019-936-878_ZINC000253390006	1	-2.8	15
MolPort-019-936-878_ZINC000253390010	1	-2.7	15
MolPort-007-980-750_ZINC000253530470	1	-2.5	19
MolPort-021-804-439_ZINC000077268795	1	-2.1	15
MolPort-020-005-773_ZINC000238809538	1	-2.0	16
MolPort-007-980-750_ZINC000253530472	1	-1.7	19
MolPort-027-853-570_ZINC000101669329	1	-1.6	10
MolPort-000-763-719_ZINC000253504517	1	-1.5	17
MolPort-039-338-927_ZINC000299817670	1	-0.9	13
MolPort-000-763-719_ZINC000253504507	1	-0.5	17
MolPort-019-936-878_ZINC000253390008	1	-0.1	15
MolPort-002-325-565_ZINC000239073256	1	0.4	16
MolPort-000-775-583_ZINC000253506252	1	0.6	12
MolPort-000-775-583_ZINC000253506262	1	0.6	12
MolPort-000-775-583_ZINC000253506258	1	1.1	12
MolPort-002-325-565_ZINC000239073255	1	1.6	16
MolPort-003-983-881_ZINC000150447412	1	2.5	5
MolPort-028-599-893_ZINC000096023620	1	2.8	12
MolPort-002-325-565_ZINC000239073257	1	3.1	16
MolPort-039-338-720_ZINC000096095464	1	3.7	13
MolPort-002-325-565_ZINC000239073254	1	3.9	16
MolPort-003-666-518_ZINC000169289411	1	21.1	10
